# Supplementary material for: A systematic analysis of genomics-based modeling approaches for prediction of drug response to cytotoxic chemotherapies
Source: BMC Med Genomics. 2019 Jun 17;12:87. doi: 10.1186/s12920-019-0519-2 (PMC6580596; doi:10.1186/s12920-019-0519-2)
Supplement: Supplementary file 1 — Spearman correlations and MAD values of the 39 Drugs modeled in the NCI60. (XLSX 248 kb) [file 12920_2019_519_MOESM1_ESM.xlsx]

## Sheet: NLSVR NOFS
	Rs Test	Ps Test	Rs Train	Ps Train	NMAD Test	NMAD Train
6-Mercaptopurine	0.335294	0.204255	0.999625	5.4843e-61	0.198823	4.04957e-05
6-Mercaptopurine	0.335294	0.204255	0.996435	2.0138e-42	0.217501	0.0260178
6-Mercaptopurine	0.0117647	0.965508	0.999625	5.4843e-61	0.265135	0.00393901
6-Mercaptopurine	0.582353	0.0179327	0.998687	1.18285e-50	0.1608	0.00470832
6-Mercaptopurine	0.441176	0.0871536	0.993809	7.07436e-38	0.20829	0.0185299
6-Mercaptopurine	0.414706	0.110229	0.974859	2.19809e-26	0.177837	0.0474778
Actinomycin D	0.735294	0.00117162	0.91651	1.05619e-16	0.19625	0.0633153
Actinomycin D	0.629412	0.00898809	0.963039	3.00189e-23	0.181887	0.0550791
Actinomycin D	0.570588	0.0209907	1	0	0.192031	0.000526864
Actinomycin D	0.558824	0.0244365	0.933396	1.67553e-18	0.18401	0.0534093
Actinomycin D	0.373529	0.154122	0.971482	2.34092e-25	0.188931	0.0470784
Actinomycin D	0.452941	0.0780987	0.993246	3.67768e-37	0.182737	0.0258549
Beta-Thioguanine Deoxyriboside	0.144118	0.594378	0.954221	1.62022e-21	0.245753	0.0670025
Beta-Thioguanine Deoxyriboside	-0.0147059	0.956892	1	0	0.186265	4.1522e-05
Beta-Thioguanine Deoxyriboside	0.385294	0.140544	0.773546	4.8564e-09	0.208243	0.126908
Beta-Thioguanine Deoxyriboside	0.276471	0.299942	1	0	0.161537	4.04211e-05
Beta-Thioguanine Deoxyriboside	0.0794118	0.770025	0.977674	2.36053e-27	0.201873	0.0259904
Beta-Thioguanine Deoxyriboside	0.32543	0.218715	1	0	0.16644	0.0263412
Bleomycin	0.505882	0.0455816	0.866229	5.21473e-13	0.194428	0.103171
Bleomycin	0.673529	0.00423274	0.999812	1.04773e-66	0.19119	0.00297296
Bleomycin	0.402941	0.121746	0.993433	2.15684e-37	0.214928	0.0286548
Bleomycin	0.291176	0.273887	0.997936	6.30577e-47	0.209037	0.0145755
Bleomycin	0.467647	0.0677609	0.999812	1.04773e-66	0.188683	0.00326305
Bleomycin	0.491176	0.0533504	1	0	0.223091	2.99727e-05
Bortezomib	0.0382353	0.888198	0.95666	5.8484e-22	0.135743	0.0563925
Bortezomib	0.247059	0.356275	1	0	0.21808	0.0153089
Bortezomib	0.0411765	0.879654	0.939775	2.61696e-19	0.166425	0.041929
Bortezomib	0.191176	0.478164	0.997936	6.30577e-47	0.267161	0.0215149
Bortezomib			0.904543	1.2098e-15	0.237765	0.0888129
Bortezomib	0.544118	0.0293363	1	0	0.230776	8.58104e-05
Busulfan	0.476471	0.0620592	0.822514	7.51376e-11	0.151779	0.0520859
Busulfan	0.110891	0.682652	0.964564	1.36652e-23	0.165888	0.0706147
Busulfan	0.164706	0.542148	0.999812	1.04773e-66	0.13449	0.0127875
Busulfan	0.629412	0.00898809	1	0	0.0992609	0.000120813
Busulfan	0.344118	0.191856	0.99606	1.34421e-41	0.111649	0.0215352
Busulfan	0.555882	0.0253622	0.972045	1.6107e-25	0.124494	0.0108553
Cactinomycin	0.107461	0.692011	0.885573	3.19498e-14	0.238145	0.0108498
Cactinomycin	0.335211	0.204373	0.852709	2.87138e-12	0.180732	0.0491024
Cactinomycin	0.491662	0.0530792	0.900073	2.77342e-15	0.2058	0.00699783
Cactinomycin	0.28593	0.28302	0.919407	5.54068e-17	0.346981	0.0491703
Cactinomycin	0.272246	0.30769	0.899961	2.83044e-15	0.171047	0.0420401
Cactinomycin			0.903043	1.60547e-15	0.287536	6.80991e-05
Carboplatin	0.232353	0.386511	0.985178	1.04866e-30	0.254297	0.0519833
Carboplatin	0.458824	0.0738355	0.994184	2.16367e-38	0.196679	0.0284796
Carboplatin	0.464706	0.0697437	0.995122	7.71444e-40	0.199909	0.0259958
Carboplatin	0.558824	0.0244365	0.992683	1.67478e-36	0.248081	0.0190389
Carboplatin	0.164706	0.542148	0.996435	2.0138e-42	0.280929	0.0302338
Carboplatin	0.558824	0.0244365	0.991745	1.64374e-35	0.213334	0.0202195
Carmustine	0.682353	0.00358797	0.996998	7.72805e-44	0.163323	0.0171671
Carmustine	0.532353	0.0337686	0.942026	1.2942e-19	0.124602	0.0523396
Carmustine	0.685294	0.00339156	0.934709	1.16103e-18	0.166318	0.0484593
Carmustine	0.729412	0.00134308	0.940525	2.07583e-19	0.111554	0.0462874
Carmustine	0.6	0.0140071	0.965103	1.02582e-23	0.237157	0.0463049
Carmustine	0.682353	0.00358797	0.939587	2.7717e-19	0.142103	0.0526587
Chlorambucil	0.655882	0.00580074	1	0	0.155377	6.9277e-05
Chlorambucil	0.602941	0.0134241	1	0	0.153982	0.0065996
Chlorambucil	0.358824	0.172304	1	0	0.163261	0.000650113
Chlorambucil	0.670588	0.00446721	1	0	0.170744	7.12284e-05
Chlorambucil	0.217647	0.418087	0.992495	2.70502e-36	0.190846	0.0577391
Chlorambucil	0.629412	0.00898809	0.999812	1.04773e-66	0.172282	0.00624263
Cisplatin	0.444118	0.0848227	0.978424	1.24077e-27	0.204823	0.0459606
Cisplatin	0.682353	0.00358797	1	0	0.179325	0.000723235
Cisplatin	0.338235	0.200066	1	0	0.192962	6.91459e-05
Cisplatin	0.447059	0.0825369	0.98743	4.67256e-32	0.186193	0.0309317
Cisplatin	0.394118	0.130913	1	0	0.201541	0.000683659
Cisplatin	0.397059	0.127806	0.988931	4.22596e-33	0.244567	0.0316481
Cytarabine	0.414706	0.110229	0.998124	1.0327e-47	0.280813	0.024414
Cytarabine	0.241176	0.368207	0.998124	1.0327e-47	0.255281	0.00588049
Cytarabine	0.329412	0.212801	1	0	0.295954	0.00257093
Cytarabine	0.338235	0.200066	0.999625	5.4843e-61	0.271759	0.0128339
Cytarabine	0.644118	0.00708152	0.999812	1.04773e-66	0.242877	0.00281221
Cytarabine	0.585294	0.0172253	1	0	0.250184	2.59148e-05
Dacarbazine	0.476471	0.0620592	0.988743	5.80645e-33	0.215947	0.0825585
Dacarbazine	0.305882	0.249254	1	0	0.248835	0.00178979
Dacarbazine	0.297059	0.263863	0.98424	3.33826e-30	0.240044	0.080581
Dacarbazine	0.685294	0.00339156	0.99137	3.81271e-35	0.198146	0.0872247
Dacarbazine	0.102941	0.70441	1	0	0.209469	0.00186374
Dacarbazine	0.405882	0.118792	0.985366	8.24557e-31	0.223521	0.0827631
Daunorubicin	0.652941	0.00610205	0.991557	2.5152e-35	0.149358	0.0309382
Daunorubicin	0.561765	0.023537	0.946717	2.71461e-20	0.154698	0.0751064
Daunorubicin	0.255882	0.33879	0.999437	1.21383e-57	0.22698	0.00513367
Daunorubicin	0.676471	0.00400825	0.952158	3.6779e-21	0.233535	0.053152
Daunorubicin	0.485294	0.0567177	0.968856	1.22047e-24	0.180036	0.057152
Daunorubicin	0.488235	0.055015	0.996248	5.32806e-42	0.178636	0.0281441
Docetaxel	0.428571	0.11096	0.999437	1.21383e-57	0.222057	0.015471
Docetaxel	0.238235	0.374254	0.999393	1.49474e-55	0.222398	0.0154271
Docetaxel	0.1	0.712516	0.999595	8.27193e-59	0.197896	0.0181175
Docetaxel	0.5	0.0576988	0.867355	4.48692e-13	0.152149	0.107707
Docetaxel	0.135714	0.62962	0.994747	3.14353e-39	0.175978	0.018924
Docetaxel	0.207143	0.458843	0.99925	2.86614e-55	0.2627	0.030384
Doxorubicin	0.158824	0.556861	1	0	0.218928	0.000443309
Doxorubicin	0.614706	0.0112795	0.999437	1.21383e-57	0.224656	0.00439223
Doxorubicin	0.305882	0.249254	0.938274	4.12279e-19	0.180362	0.0445306
Doxorubicin	0.652941	0.00610205	0.911632	2.97477e-16	0.175177	0.05623
Doxorubicin	0.585294	0.0172253	0.930582	3.58808e-18	0.196686	0.0622723
Doxorubicin	0.632353	0.00857758	0.989118	3.05893e-33	0.143931	0.025459
Epirubicin	0.723529	0.00153448	0.970169	5.44456e-25	0.175149	0.0691601
Epirubicin	0.647059	0.00674208	0.974484	2.90325e-26	0.155129	0.076487
Epirubicin	0.614706	0.0112795	1	0	0.22748	4.13205e-05
Epirubicin	0.558824	0.0244365	1	0	0.165506	5.90916e-05
Epirubicin	0.7	0.00253509	0.954034	1.74828e-21	0.155154	0.0576983
Epirubicin	0.526471	0.0361665	0.969418	8.67274e-25	0.215955	0.0482425
Eribulin mesilate	0.220588	0.411666	0.999812	1.04773e-66	0.194993	0.000671762
Eribulin mesilate	0.455882	0.0759455	0.99925	2.86614e-55	0.183443	0.00591537
Eribulin mesilate	0.714706	0.00186274	0.695497	6.32181e-07	0.208561	0.133846
Eribulin mesilate	0.323529	0.221574	0.960976	8.27831e-23	0.228597	0.0485947
Eribulin mesilate	0.323529	0.221574	0.959287	1.82426e-22	0.203382	0.0389129
Eribulin mesilate	0.332353	0.2085	0.989681	1.12054e-33	0.186284	0.0272411
Etoposide	0.614706	0.0112795	0.94334	8.4709e-20	0.191094	0.0535098
Etoposide	0.635294	0.00818206	1	0	0.183886	5.1045e-05
Etoposide	0.605882	0.0128603	1	0	0.198449	4.85582e-05
Etoposide	0.691176	0.00302472	0.998687	1.18285e-50	0.175436	0.0229297
Etoposide	0.429412	0.0969365	1	0	0.237633	0.000487263
Etoposide	0.732353	0.00125496	1	0	0.148931	0.000510883
Floxuridine	0.0911765	0.737005	0.998124	1.0327e-47	0.299346	0.0166745
Floxuridine			0.99737	6.28729e-45	0.276651	0.034317
Floxuridine			1	0	0.237441	0.000335722
Floxuridine			0.998169	6.49813e-48	0.240704	0.0594228
Floxuridine	-0.039259	0.885223	1	0	0.226404	0.000333347
Floxuridine			0.997323	8.80101e-45	0.315519	0.0497841
Fludarabine	0.258824	0.333072	0.99531	3.66749e-40	0.277917	0.0214607
Fludarabine	0.429412	0.0969365	0.999812	1.04773e-66	0.14399	0.000528345
Fludarabine	0.579412	0.0186625	0.943902	7.04199e-20	0.163872	0.105188
Fludarabine	0.317647	0.230573	1	0	0.17494	0.000528489
Fludarabine	0.326471	0.217159	1	0	0.21252	0.000441506
Fludarabine	0.626471	0.00941398	1	0	0.206457	4.38518e-05
Fluorouracil	0.4	0.12475	0.892308	1.07224e-14	0.260552	0.105458
Fluorouracil	0.202941	0.450961	0.92364	2.06379e-17	0.244564	0.0903882
Fluorouracil	0.279412	0.294618	1	0	0.227442	0.000376865
Fluorouracil	0.408824	0.115888	0.861726	9.38853e-13	0.195162	0.121336
Fluorouracil	0.305882	0.249254	0.992683	1.67478e-36	0.263031	0.0346389
Fluorouracil	0.45	0.0802957	0.998687	1.18285e-50	0.237028	0.0190508
Gemcitabine	0.658824	0.00551142	0.857826	1.53686e-12	0.204573	0.11924
Gemcitabine	0.123529	0.648542	0.816698	1.31345e-10	0.239967	0.113157
Gemcitabine	0.45	0.0802957	0.99939	5.55694e-57	0.194004	0.00434865
Gemcitabine	0.317647	0.230573	0.99864	2.30512e-50	0.201868	0.0226025
Gemcitabine	-0.0809419	0.765708	0.999812	1.04773e-66	0.267861	0.00434688
Gemcitabine	0.223529	0.405298	0.868668	3.75862e-13	0.247901	0.101723
Idarubicin	0.579412	0.0186625	0.998077	1.65172e-47	0.243452	0.0277986
Idarubicin	0.238235	0.374254	0.997749	3.2887e-46	0.2231	0.00562914
Idarubicin	0.376471	0.150648	0.999062	1.98559e-53	0.169334	0.00554624
Idarubicin	0.373529	0.154122	0.958537	2.56429e-22	0.211585	0.0512816
Idarubicin	0.538235	0.0314932	0.997373	6.13222e-45	0.173636	0.0314647
Idarubicin	0.120588	0.656425	0.990572	2.03157e-34	0.210233	0.0299976
Irinotecan	0.208824	0.437659	0.933021	1.85811e-18	0.248291	0.074674
Irinotecan	0.326471	0.217159	0.886679	2.68328e-14	0.211004	0.113191
Irinotecan	0.247059	0.356275	0.999812	1.04773e-66	0.222878	0.000443793
Irinotecan	0.297059	0.263863	0.999062	1.98559e-53	0.205328	0.0266466
Irinotecan	0.114706	0.672291	0.998311	1.39727e-48	0.262476	0.0199141
Irinotecan	-0.358824	0.172304	0.996811	2.4413e-43	0.318031	0.0218096
Lomustine	0.588235	0.0165397	1	0	0.147335	7.71277e-05
Lomustine	0.679412	0.00379343	0.978424	1.24077e-27	0.137468	0.0461638
Lomustine	0.732353	0.00125496	0.973921	4.37332e-26	0.166673	0.0302527
Lomustine	0.308824	0.244499	0.961163	7.56631e-23	0.173538	0.0627487
Lomustine	0.652941	0.00610205	0.977111	3.77001e-27	0.151304	0.0461303
Lomustine	0.211765	0.431083	0.999812	1.04773e-66	0.192014	0.000716615
Melphalan	0.132353	0.625106	0.997373	6.13222e-45	0.245911	0.0275046
Melphalan	0.447059	0.0825369	1	0	0.184805	0.000576481
Melphalan	0.335294	0.204255	1	0	0.150648	0.000598606
Melphalan	0.135294	0.617367	0.998687	1.18285e-50	0.167471	0.00622215
Melphalan	0.614706	0.0112795	0.983302	9.93379e-30	0.139881	0.0300015
Melphalan	0.370588	0.15765	0.996435	2.0138e-42	0.149114	0.0275014
Methotrexate			0.989627	1.23633e-33	0.318989	0.0812286
Methotrexate	0.388235	0.137282	0.989681	1.12054e-33	0.326433	0.030633
Methotrexate	0.476471	0.0620592	0.996248	5.32806e-42	0.296794	0.0136256
Methotrexate	0.526471	0.0361665	1	0	0.279228	0.013923
Methotrexate	-0.108824	0.688288	0.99925	2.86614e-55	0.342639	0.00286788
Methotrexate	0.173529	0.520408	0.991557	2.5152e-35	0.247084	0.0142482
Mitomycin	0.126471	0.640694	1	0	0.274636	3.94835e-05
Mitomycin	0.391176	0.134071	1	0	0.173185	5.73302e-05
Mitomycin	0.697059	0.00269059	0.988368	1.07914e-32	0.199508	0.0399386
Mitomycin	0.152941	0.571745	1	0	0.263291	0.000400076
Mitomycin			1	0	0.193204	5.73504e-05
Mitomycin	0.247059	0.356275	1	0	0.288452	3.67302e-05
Nitrogen mustard	0.452941	0.0780987	0.995872	3.24814e-41	0.217284	0.0409651
Nitrogen mustard	0.326471	0.217159	0.956848	5.39448e-22	0.219057	0.0578879
Nitrogen mustard	0.111765	0.680274	0.99925	2.86614e-55	0.242435	0.00433642
Nitrogen mustard	0.402941	0.121746	1	0	0.189207	0.000440387
Nitrogen mustard	0.4	0.12475	0.942777	1.01707e-19	0.134914	0.0968514
Nitrogen mustard	0.608824	0.0123152	1	0	0.19735	0.00043415
Oxaliplatin	0.552941	0.0263145	0.858161	1.474e-12	0.190331	0.103274
Oxaliplatin	0.182353	0.499075	1	0	0.231257	0.000301805
Oxaliplatin	0.485294	0.0567177	0.995872	3.24814e-41	0.186434	0.0148097
Oxaliplatin	0.302941	0.254067	1	0	0.215467	0.00034749
Oxaliplatin	0.617647	0.010788	0.855293	2.10035e-12	0.178919	0.100469
Oxaliplatin	0.7	0.00253509	0.901825	2.01323e-15	0.216775	0.122472
Paclitaxel	0.432353	0.094421	0.997936	6.30577e-47	0.186904	0.0203435
Paclitaxel	0.552941	0.0263145	0.989493	1.57547e-33	0.145152	0.0425784
Paclitaxel	0.464706	0.0697437	0.922514	2.69831e-17	0.179725	0.094311
Paclitaxel	0.423529	0.102109	1	0	0.195929	0.000420622
Paclitaxel	0.517647	0.0400018	0.946904	2.54282e-20	0.231619	0.0879675
Paclitaxel	0.435294	0.0919524	0.99925	2.86614e-55	0.198793	0.00413079
Teniposide	0.602941	0.0134241	1	0	0.156825	0.000400671
Teniposide	0.738235	0.00109285	0.995872	3.24814e-41	0.127988	0.0193969
Teniposide	0.788235	0.000286466	0.994747	3.14353e-39	0.158257	0.0200664
Teniposide	0.573529	0.020191	0.992495	2.70502e-36	0.188743	0.0190975
Teniposide	0.691176	0.00302472	0.995122	7.71444e-40	0.194778	0.0203558
Teniposide	0.632353	0.00857758	0.996435	2.0138e-42	0.161069	0.019715
Thiotepa	0.694118	0.00285371	0.969606	7.72829e-25	0.197802	0.0588049
Thiotepa	0.535294	0.0326159	0.988743	5.80645e-33	0.190051	0.0254234
Thiotepa	0.164706	0.542148	0.987617	3.51698e-32	0.187751	0.0579712
Thiotepa	0.361765	0.168559	0.996623	7.22058e-43	0.187373	0.0257697
Thiotepa	0.391176	0.134071	0.911632	2.97477e-16	0.209226	0.0706865
Thiotepa	0.547059	0.0283011	1	0	0.223367	5.54132e-05
Topotecan	0.6	0.0140071	0.883677	4.29189e-14	0.233468	0.113147
Topotecan	0.297059	0.263863	0.998124	1.0327e-47	0.235055	0.0192449
Topotecan	0.373529	0.154122	1	0	0.230349	4.14387e-05
Topotecan	0.202941	0.450961	0.850657	3.66524e-12	0.262653	0.0941738
Topotecan	0.526471	0.0361665	1	0	0.197008	4.01146e-05
Topotecan	0.429412	0.0969365	0.996435	2.0138e-42	0.264091	0.0210154
Valrubicin	0.532353	0.0337686	0.99919	3.05634e-53	0.185341	0.0046567
Valrubicin	0.538235	0.0314932	0.999595	8.27193e-59	0.211624	0.00456863
Valrubicin	0.376471	0.150648	0.937247	1.62438e-18	0.213727	0.0887171
Valrubicin	0.458824	0.0738355	0.992105	5.70418e-35	0.171855	0.0216981
Valrubicin	0.525	0.0444839	0.999437	1.21383e-57	0.166843	0.00460768
Valrubicin	0.382143	0.159824	0.994934	1.5777e-39	0.203986	0.0224401
Vinblastine	0.258824	0.333072	1	0	0.246152	0.000385763
Vinblastine	0.379412	0.147227	0.978424	1.24077e-27	0.194615	0.0355823
Vinblastine	0.179412	0.50614	0.953096	2.5454e-21	0.170865	0.0754496
Vinblastine	0.129412	0.632882	0.973734	5.00331e-26	0.208962	0.0668418
Vinblastine	0.297059	0.263863	0.946341	3.09161e-20	0.196594	0.0318455
Vinblastine	0.352941	0.179959	0.948405	1.49418e-20	0.212135	0.0356784
Vincristine	-0.0352941	0.896753	0.999812	1.04773e-66	0.132243	0.000374493
Vincristine	-0.280134	0.293319	0.916284	1.10976e-16	0.144119	0.106668
Vincristine	0.0235294	0.931074	0.949906	8.63973e-21	0.157614	0.052573
Vincristine	-0.0705882	0.795039	0.952533	3.17724e-21	0.164444	0.0668979
Vincristine	0.547059	0.0283011	0.934709	1.16103e-18	0.121614	0.0617104
Vincristine			0.978618	1.04729e-27	0.172388	0.0678999
Vorinostat	0.438235	0.08953	0.978236	1.46026e-27	0.23245	0.0404574
Vorinostat	0.191176	0.478164	0.965666	7.56869e-24	0.19543	0.0672602
Vorinostat	0.332353	0.2085	0.993058	6.17959e-37	0.229507	0.0414803
Vorinostat	0.267647	0.316254	0.979362	5.3754e-28	0.251528	0.056501
Vorinostat	0.335294	0.204255	0.976735	5.11812e-27	0.277037	0.0593387
Vorinostat	0.244118	0.362213	0.966417	5.00597e-24	0.232534	0.0412631

## Sheet: NLSVR DEG
	Rs Test	Ps Test	Rs Train	Ps Train	NMAD Test	NMAD Train
6-Mercaptopurine	0.429412	0.0969365	0.951595	4.57061e-21	0.198199	0.0481889
6-Mercaptopurine	0.294118	0.268847	0.974484	2.90325e-26	0.223002	0.0286746
6-Mercaptopurine	0.0764706	0.778341	0.999437	1.21383e-57	0.268149	3.99033e-05
6-Mercaptopurine	0.464706	0.0697437	1	0	0.166233	0.000471362
6-Mercaptopurine	0.502941	0.0470631	0.949719	9.2605e-21	0.201087	0.0462769
6-Mercaptopurine	0.564706	0.0226632	1	0	0.164548	0.000525473
Actinomycin D	0.770588	0.000476822	0.938462	3.89752e-19	0.177043	0.0688503
Actinomycin D	0.532353	0.0337686	0.989118	3.05893e-33	0.183912	0.030015
Actinomycin D	0.576471	0.0194151	0.994934	1.5777e-39	0.198256	0.024432
Actinomycin D	0.532353	0.0337686	0.974296	3.33143e-26	0.188619	0.0355346
Actinomycin D	0.288235	0.278984	0.997186	2.27102e-44	0.197724	0.0134016
Actinomycin D	0.432353	0.094421	0.83152	3.03703e-11	0.18729	0.102393
Beta-Thioguanine Deoxyriboside	0.155882	0.564282	0.948968	1.21908e-20	0.251485	0.0494969
Beta-Thioguanine Deoxyriboside	-0.0911765	0.737005	1	0	0.191167	0.000400316
Beta-Thioguanine Deoxyriboside	0.452941	0.0780987	0.909944	4.19861e-16	0.200488	0.052012
Beta-Thioguanine Deoxyriboside	0.3	0.258936	1	0	0.157358	0.000389517
Beta-Thioguanine Deoxyriboside	-0.0147059	0.956892	0.964916	1.13399e-23	0.207041	0.0460335
Beta-Thioguanine Deoxyriboside	0.658824	0.00551142	0.998687	1.18285e-50	0.133942	0.00532737
Bleomycin	0.573529	0.020191	0.999812	1.04773e-66	0.201717	0.00297567
Bleomycin	0.652941	0.00610205	1	0	0.184541	2.92024e-05
Bleomycin	0.405882	0.118792	0.923077	2.36102e-17	0.214586	0.0479382
Bleomycin	0.323529	0.221574	0.931895	2.52516e-18	0.215651	0.0486416
Bleomycin	0.635294	0.00818206	1	0	0.184694	0.000337239
Bleomycin	0.547059	0.0283011	1	0	0.217097	2.97508e-05
Bortezomib	0.0294118	0.913896	0.99531	3.66749e-40	0.150365	0.0122547
Bortezomib	0.220588	0.411666	0.994747	3.14353e-39	0.229128	0.0200137
Bortezomib	0.0647059	0.811821	0.935835	8.4264e-19	0.171001	0.0479694
Bortezomib	0.347059	0.187834	0.994371	1.16231e-38	0.25765	0.0197113
Bortezomib	0.341176	0.195933	0.999812	1.04773e-66	0.221304	0.000865225
Bortezomib	0.65	0.00641571	1	0	0.168587	0.000865796
Busulfan	0.667647	0.00471198	0.999812	1.04773e-66	0.138931	0.00876687
Busulfan	0.576471	0.0194151	1	0	0.137919	0.000117117
Busulfan	0.282353	0.28935	0.993058	6.17959e-37	0.137933	0.0194432
Busulfan	0.461765	0.0717684	1	0	0.106675	0.0122269
Busulfan	0.194118	0.47129	0.999812	1.04773e-66	0.121898	0.000119115
Busulfan	0.520588	0.0386909	0.99531	3.66749e-40	0.123226	0.0178184
Cactinomycin	-0.0921095	0.734404	0.884514	3.77013e-14	0.23835	0.0496263
Cactinomycin	0.0498287	0.854594	0.869539	3.33865e-13	0.198552	0.000111795
Cactinomycin	0.521507	0.0382879	0.89382	8.3086e-15	0.201786	0.0210162
Cactinomycin	0.372868	0.154912	0.931716	2.65018e-18	0.355414	0.0355322
Cactinomycin	0.197702	0.462978	0.903248	1.54493e-15	0.176858	0.0295726
Cactinomycin	0.710004	0.00205967	0.862136	8.90721e-13	0.198169	0.0493539
Carboplatin	0.3	0.258936	0.999812	1.04773e-66	0.24264	0.00688837
Carboplatin	0.482353	0.058459	0.999812	1.04773e-66	0.190217	0.0118297
Carboplatin	0.385294	0.140544	1	0	0.195375	0.000129197
Carboplatin	0.635294	0.00818206	0.974109	3.81889e-26	0.251883	0.0510717
Carboplatin	0.223529	0.405298	0.999812	1.04773e-66	0.280392	0.00435804
Carboplatin	0.497059	0.0501336	0.978236	1.46026e-27	0.205819	0.0477341
Carmustine	0.582353	0.0179327	0.997561	1.50247e-45	0.177499	0.00891879
Carmustine	0.535294	0.0326159	0.945966	3.51771e-20	0.122359	0.0454863
Carmustine	0.65	0.00641571	0.998124	1.0327e-47	0.165528	0.00997426
Carmustine	0.708824	0.00211168	0.998499	1.49307e-49	0.110574	0.00866886
Carmustine	0.617647	0.010788	0.996248	5.32806e-42	0.260568	0.00836198
Carmustine	0.611765	0.0117884	0.999625	5.4843e-61	0.145026	0.00103652
Chlorambucil	0.664706	0.00496739	0.986679	1.39714e-31	0.147783	0.0270136
Chlorambucil	0.526471	0.0361665	1	0	0.155479	0.00068755
Chlorambucil	0.644118	0.00708152	1	0	0.159418	6.88955e-05
Chlorambucil	0.729412	0.00134308	0.996623	7.22058e-43	0.1716	0.00661293
Chlorambucil	0.2	0.457688	0.998311	1.39727e-48	0.190749	0.0077817
Chlorambucil	0.520588	0.0386909	1	0	0.182109	6.50783e-05
Cisplatin	0.597059	0.0146097	0.990432	2.6864e-34	0.195022	0.0154353
Cisplatin	0.670588	0.00446721	0.990994	8.53138e-35	0.17836	0.0232753
Cisplatin	0.364706	0.164868	0.984615	2.11875e-30	0.200138	0.0414137
Cisplatin	0.402941	0.121746	0.997936	6.30577e-47	0.188324	0.00899571
Cisplatin	0.520588	0.0386909	1	0	0.194335	6.79374e-05
Cisplatin	0.323529	0.221574	0.999812	1.04773e-66	0.265951	0.000676528
Cytarabine	0.326471	0.217159	0.995497	1.6913e-40	0.283253	0.0168856
Cytarabine	0.0558824	0.837137	0.91651	1.05619e-16	0.268391	0.113213
Cytarabine	0.0970588	0.720651	1	0	0.34031	2.65436e-05
Cytarabine	0.25	0.350391	1	0	0.274999	2.74565e-05
Cytarabine	0.473529	0.0639191	0.993246	3.67768e-37	0.27261	0.014354
Cytarabine	0.670588	0.00446721	0.994934	1.5777e-39	0.238343	0.014373
Dacarbazine	0.482353	0.058459	1	0	0.223539	0.000176394
Dacarbazine	0.394118	0.130913	0.997373	6.13222e-45	0.245686	0.0179801
Dacarbazine	0.214706	0.424559	0.957786	3.58212e-22	0.244211	0.0689333
Dacarbazine	0.682353	0.00358797	1	0	0.191679	0.00018939
Dacarbazine	0.0882353	0.745222	0.995685	7.5463e-41	0.211072	0.00711683
Dacarbazine	0.441176	0.0871536	0.99925	2.86614e-55	0.216778	0.00172736
Daunorubicin	0.538235	0.0314932	0.998687	1.18285e-50	0.156497	0.00634411
Daunorubicin	0.382353	0.143859	0.958537	2.56429e-22	0.163287	0.0352972
Daunorubicin	0.358824	0.172304	0.978987	7.54545e-28	0.232949	0.0297978
Daunorubicin	0.344118	0.191856	0.973921	4.37332e-26	0.248285	0.0426328
Daunorubicin	0.455882	0.0759455	0.96454	1.38349e-23	0.186813	0.0594922
Daunorubicin	0.379412	0.147227	0.98743	4.67256e-32	0.186089	0.0221199
Docetaxel	0.453571	0.0894859	1	0	0.209185	3.19289e-05
Docetaxel	0.417647	0.107474	1	0	0.205168	3.4194e-05
Docetaxel	-0.0823529	0.761733	1	0	0.202891	4.03252e-05
Docetaxel	0.425	0.114295	1	0	0.178798	3.11347e-05
Docetaxel	-0.0321429	0.909462	0.95122	5.27556e-21	0.177306	0.053304
Docetaxel	0.307143	0.265473	1	0	0.24118	0.00306893
Doxorubicin	0.161765	0.549483	0.984991	1.32963e-30	0.211721	0.0341555
Doxorubicin	0.547059	0.0283011	1	0	0.232606	4.55594e-05
Doxorubicin	0.326471	0.217159	1	0	0.180666	6.22504e-05
Doxorubicin	0.617647	0.010788	0.963415	2.48091e-23	0.164481	0.0392772
Doxorubicin	0.573529	0.020191	0.998499	1.49307e-49	0.199774	0.00434887
Doxorubicin	0.641176	0.00743442	0.999812	1.04773e-66	0.150962	0.000524253
Epirubicin	0.582353	0.0179327	0.982552	2.27548e-29	0.174306	0.0388993
Epirubicin	0.614706	0.0112795	0.993621	1.24544e-37	0.133957	0.0258037
Epirubicin	0.582353	0.0179327	1	0	0.230988	4.19674e-05
Epirubicin	0.535294	0.0326159	0.993621	1.24544e-37	0.166795	0.0262021
Epirubicin	0.729412	0.00134308	1	0	0.142896	4.07109e-05
Epirubicin	0.476471	0.0620592	0.999625	5.4843e-61	0.215406	0.000404391
Eribulin mesilate	0.235294	0.380356	0.997186	2.27102e-44	0.192943	0.00336872
Eribulin mesilate	0.652941	0.00610205	0.990244	3.87883e-34	0.147577	0.0282984
Eribulin mesilate	0.75	0.000819764	0.949719	9.2605e-21	0.129629	0.0543022
Eribulin mesilate	0.352941	0.179959	0.992683	1.67478e-36	0.23961	0.018659
Eribulin mesilate	0.261765	0.32741	0.9803	2.23904e-28	0.199828	0.0449353
Eribulin mesilate	0.25	0.350391	0.989118	3.05893e-33	0.186977	0.0275568
Etoposide	0.679412	0.00379343	0.969794	6.88171e-25	0.186316	0.0348927
Etoposide	0.620588	0.0103135	0.999812	1.04773e-66	0.186312	5.39523e-05
Etoposide	0.591176	0.0158756	0.999812	1.04773e-66	0.209504	0.000488788
Etoposide	0.764706	0.000559676	0.995872	3.24814e-41	0.176464	0.0225647
Etoposide	0.435294	0.0919524	1	0	0.243059	5.04975e-05
Etoposide	0.655882	0.00580074	0.999812	1.04773e-66	0.163896	5.10849e-05
Floxuridine	0.302941	0.254067	0.990056	5.56133e-34	0.28634	0.0159692
Floxuridine	0.264706	0.321804	0.998499	1.49307e-49	0.277252	0.00328718
Floxuridine	0.258824	0.333072	0.962664	3.62516e-23	0.235253	0.031434
Floxuridine	0.164706	0.542148	0.983865	5.20333e-30	0.238474	0.019041
Floxuridine	0.544118	0.0293363	0.988931	4.22596e-33	0.21278	0.0155317
Floxuridine	0.114706	0.672291	0.985366	8.24557e-31	0.298231	0.0161295
Fludarabine	0.373529	0.154122	0.978987	7.54545e-28	0.292018	0.0404721
Fludarabine	0.376471	0.150648	0.988555	7.93604e-33	0.144456	0.0255477
Fludarabine	0.594118	0.0152324	1	0	0.162626	0.00057443
Fludarabine	0.176471	0.513251	0.971295	2.64722e-25	0.186925	0.0812646
Fludarabine	0.285294	0.284139	0.97955	4.52644e-28	0.226376	0.0377461
Fludarabine	0.573529	0.020191	1	0	0.207665	4.5459e-05
Fluorouracil	0.329412	0.212801	0.996623	7.22058e-43	0.278421	0.018682
Fluorouracil	0.285294	0.284139	1	0	0.237882	4.35397e-05
Fluorouracil	0.279412	0.294618	1	0	0.232403	0.000375582
Fluorouracil	0.258824	0.333072	0.998311	1.39727e-48	0.204187	0.0187063
Fluorouracil	0.267647	0.316254	0.997749	3.2887e-46	0.278507	0.0171151
Fluorouracil	0.497059	0.0501336	0.999812	1.04773e-66	0.241325	0.000402334
Gemcitabine	0.514706	0.0413458	0.999953	3.81789e-78	0.203455	0.000436746
Gemcitabine	0.258824	0.333072	0.986304	2.36082e-31	0.248386	0.0403898
Gemcitabine	0.397059	0.127806	0.985881	4.1914e-31	0.190547	0.0407548
Gemcitabine	0.332353	0.2085	0.988508	8.58147e-33	0.206576	0.0421948
Gemcitabine	-0.0956586	0.724534	1	0	0.294536	0.000435222
Gemcitabine	0.279412	0.294618	0.930206	3.96193e-18	0.249147	0.0628225
Idarubicin	0.435294	0.0919524	0.997326	8.58769e-45	0.218137	0.00566508
Idarubicin	0.135294	0.617367	0.970544	4.2946e-25	0.233034	0.0248151
Idarubicin	0.273529	0.305323	0.998499	1.49307e-49	0.180832	0.00555839
Idarubicin	0.385294	0.140544	0.984615	2.11875e-30	0.19785	0.0266229
Idarubicin	0.702941	0.00238695	0.993996	3.94885e-38	0.161444	0.0286671
Idarubicin	0.220588	0.411666	0.967494	2.71969e-24	0.214436	0.0622556
Irinotecan	0.194118	0.47129	0.989118	3.05893e-33	0.236256	0.0408732
Irinotecan	0.302941	0.254067	0.982927	1.51038e-29	0.200669	0.0495867
Irinotecan	0.155882	0.564282	1	0	0.244699	4.60644e-05
Irinotecan	0.326471	0.217159	0.997186	2.27102e-44	0.207988	0.0239589
Irinotecan	0.226471	0.398983	0.996435	2.0138e-42	0.262053	0.018515
Irinotecan	-0.379412	0.147227	1	0	0.318662	4.02377e-05
Lomustine	0.508824	0.0441352	0.980675	1.55876e-28	0.154278	0.0298728
Lomustine	0.570588	0.0209907	0.981989	4.13945e-29	0.147892	0.0471451
Lomustine	0.655882	0.00580074	0.999812	1.04773e-66	0.17453	7.40855e-05
Lomustine	0.470588	0.0658195	0.985366	8.24557e-31	0.1692	0.0327896
Lomustine	0.505882	0.0455816	0.982176	3.39813e-29	0.167117	0.0539592
Lomustine	0.341176	0.195933	0.999812	1.04773e-66	0.181216	7.38657e-05
Melphalan	0.147059	0.586793	1	0	0.237292	0.000600287
Melphalan	0.491176	0.0533504	0.998311	1.39727e-48	0.187143	0.00562589
Melphalan	0.385294	0.140544	0.998311	1.39727e-48	0.141968	0.00583914
Melphalan	0.164706	0.542148	0.998687	1.18285e-50	0.157578	0.00622365
Melphalan	0.635294	0.00818206	0.980488	1.86983e-28	0.121527	0.028036
Melphalan	0.426471	0.0994991	1	0	0.154498	5.93149e-05
Methotrexate	0.611765	0.0117884	0.992308	4.31742e-36	0.239248	0.0141324
Methotrexate	0.388235	0.137282	0.987054	8.14452e-32	0.317415	0.0136163
Methotrexate	0.455882	0.0759455	1	0	0.307024	0.0002776
Methotrexate	0.564706	0.0226632	0.991932	1.06373e-35	0.244334	0.0154966
Methotrexate	-0.147059	0.586793	0.999812	1.04773e-66	0.352776	0.000289242
Methotrexate	0.25	0.350391	0.992495	2.70502e-36	0.230665	0.0139589
Mitomycin	0.176471	0.513251	0.999812	1.04773e-66	0.277513	0.00390444
Mitomycin	0.611765	0.0117884	0.99925	2.86614e-55	0.164301	0.00555994
Mitomycin	0.611765	0.0117884	0.984803	1.68087e-30	0.195088	0.0375844
Mitomycin	0.135294	0.617367	1	0	0.271116	0.000400808
Mitomycin	0.691176	0.00302472	0.999812	1.04773e-66	0.146604	0.000603811
Mitomycin	0.382353	0.143859	0.98743	4.67256e-32	0.290122	0.0339853
Nitrogen mustard	0.420588	0.104768	0.995872	3.24814e-41	0.23488	0.0206138
Nitrogen mustard	0.441176	0.0871536	0.994184	2.16367e-38	0.213866	0.0210865
Nitrogen mustard	0.0794118	0.770025	0.990244	3.87883e-34	0.252259	0.0187244
Nitrogen mustard	0.494118	0.0517234	1	0	0.192107	0.000442472
Nitrogen mustard	0.473529	0.0639191	0.999812	1.04773e-66	0.12548	0.000471032
Nitrogen mustard	0.588235	0.0165397	0.999812	1.04773e-66	0.187782	0.000438957
Oxaliplatin	0.567647	0.0218146	0.905629	9.83087e-16	0.186251	0.0674541
Oxaliplatin	0.185294	0.492057	1	0	0.224924	3.06311e-05
Oxaliplatin	0.594118	0.0152324	0.995872	3.24814e-41	0.178542	0.0138916
Oxaliplatin	0.332353	0.2085	0.989681	1.12054e-33	0.208189	0.0333194
Oxaliplatin	0.620588	0.0103135	0.901731	2.04838e-15	0.178631	0.0695652
Oxaliplatin	0.747059	0.000882107	0.893851	8.26493e-15	0.172193	0.0871756
Paclitaxel	0.485294	0.0567177	0.975047	1.90959e-26	0.171468	0.0498374
Paclitaxel	0.508824	0.0441352	1	0	0.135929	0.000427393
Paclitaxel	0.447059	0.0825369	0.947467	2.08697e-20	0.176624	0.0665363
Paclitaxel	0.529412	0.034952	0.989306	2.20171e-33	0.174577	0.0206745
Paclitaxel	0.467647	0.0677609	0.994559	6.11333e-39	0.210487	0.0215605
Paclitaxel	0.511765	0.0427234	1	0	0.185241	4.32255e-05
Teniposide	0.547059	0.0283011	0.993433	2.15684e-37	0.155329	0.0191701
Teniposide	0.597059	0.0146097	0.962664	3.62516e-23	0.14671	0.0331323
Teniposide	0.805882	0.000163847	1	0	0.151047	0.00425035
Teniposide	0.526471	0.0361665	1	0	0.191429	4.02635e-05
Teniposide	0.6	0.0140071	0.979737	3.80546e-28	0.20051	0.0379528
Teniposide	0.697059	0.00269059	1	0	0.150293	4.06766e-05
Thiotepa	0.788235	0.000286466	0.999062	1.98559e-53	0.158438	0.00532461
Thiotepa	0.523529	0.0374126	0.999062	1.98559e-53	0.175959	0.00535206
Thiotepa	0.394118	0.130913	1	0	0.167098	6.93911e-05
Thiotepa	0.420588	0.104768	0.998874	6.3334e-52	0.170718	0.00553517
Thiotepa	0.420588	0.104768	0.96773	2.37286e-24	0.20145	0.0528734
Thiotepa	0.426471	0.0994991	0.996623	7.22058e-43	0.233036	0.00522709
Topotecan	0.635294	0.00818206	0.89137	1.2537e-14	0.218514	0.0780835
Topotecan	0.45	0.0802957	1	0	0.230503	4.1814e-05
Topotecan	0.382353	0.143859	0.928518	6.14735e-18	0.244636	0.0821687
Topotecan	0.25	0.350391	0.913133	2.1772e-16	0.26258	0.0704082
Topotecan	0.558824	0.0244365	0.999625	5.4843e-61	0.197298	0.00406403
Topotecan	0.467647	0.0677609	0.979737	3.80546e-28	0.261451	0.0409189
Valrubicin	0.444118	0.0848227	0.992713	1.30404e-35	0.190675	0.0223293
Valrubicin	0.494118	0.0517234	0.995142	7.35165e-39	0.232888	0.0225954
Valrubicin	0.294118	0.268847	1	0	0.226439	5.07555e-05
Valrubicin	0.402941	0.121746	1	0	0.173035	4.82091e-05
Valrubicin	0.525	0.0444839	0.995122	7.71444e-40	0.179908	0.0218366
Valrubicin	0.303571	0.271356	0.999625	5.4843e-61	0.21403	0.00465325
Vinblastine	-0.0441176	0.871122	0.999437	1.21383e-57	0.246833	0.0269158
Vinblastine	0.332353	0.2085	0.974859	2.19809e-26	0.163105	0.0746533
Vinblastine	0.1	0.712516	0.990994	8.53138e-35	0.18633	0.0549047
Vinblastine	0.191176	0.478164	0.992871	1.02404e-36	0.205653	0.0453136
Vinblastine	0.288235	0.278984	0.940713	1.9581e-19	0.195018	0.0272416
Vinblastine	0.291176	0.273887	0.996248	5.32806e-42	0.224488	0.0369662
Vincristine	-0.167647	0.534857	0.985366	8.24557e-31	0.133635	0.017377
Vincristine	0.208824	0.437659	1	0	0.143171	0.000534475
Vincristine	0.170588	0.52761	0.910507	3.74585e-16	0.169363	0.0624155
Vincristine	-0.108824	0.688288	1	0	0.302094	0.000266861
Vincristine	0.644118	0.00708152	0.930394	3.77064e-18	0.124173	0.0283207
Vincristine	0.152941	0.571745	0.99606	1.34421e-41	0.17683	0.00277593
Vorinostat	0.485294	0.0567177	0.981989	4.13945e-29	0.227745	0.0416605
Vorinostat	0.152941	0.571745	0.9803	2.23904e-28	0.206074	0.0438712
Vorinostat	0.297059	0.263863	1	0	0.238007	9.1438e-05
Vorinostat	0.267647	0.316254	0.997936	6.30577e-47	0.271329	0.00655527
Vorinostat	0.429412	0.0969365	0.945779	3.751e-20	0.276323	0.0729555
Vorinostat	0.202941	0.450961	0.9394	2.93505e-19	0.238516	0.0698329

## Sheet: NLSVR CTR1
	Rs Test	Ps Test	Rs Train	Ps Train	NMAD Test	NMAD Train
6-Mercaptopurine	0.25	0.350391	0.944465	5.84291e-20	0.212739	0.0783399
6-Mercaptopurine	0.211765	0.431083	0.972045	1.6107e-25	0.224947	0.0576897
6-Mercaptopurine	0.214706	0.424559	0.954034	1.74828e-21	0.237547	0.0625869
6-Mercaptopurine	0.541176	0.0304002	0.9394	2.93505e-19	0.161042	0.0804181
6-Mercaptopurine	0.423529	0.102109	0.901876	1.99418e-15	0.224013	0.0844466
6-Mercaptopurine	0.320588	0.226045	0.919887	4.96657e-17	0.175764	0.107067
Actinomycin D	0.691176	0.00302472	0.958161	3.03309e-22	0.197856	0.0501522
Actinomycin D	0.541176	0.0304002	0.993621	1.24544e-37	0.182059	0.0264065
Actinomycin D	0.45	0.0802957	0.975235	1.65717e-26	0.189558	0.0486278
Actinomycin D	0.535294	0.0326159	0.924953	1.50163e-17	0.183763	0.0572763
Actinomycin D	0.405882	0.118792	0.975235	1.65717e-26	0.18866	0.0439622
Actinomycin D	0.582353	0.0179327	0.969606	7.72829e-25	0.175411	0.0434949
Beta-Thioguanine Deoxyriboside	-0.0441176	0.871122	0.945028	4.83855e-20	0.258495	0.0756785
Beta-Thioguanine Deoxyriboside	-0.0617647	0.820242	1	0	0.197745	0.000401654
Beta-Thioguanine Deoxyriboside			0.886632	2.70343e-14	0.210232	0.134567
Beta-Thioguanine Deoxyriboside	0.223529	0.405298	1	0	0.179663	0.00162515
Beta-Thioguanine Deoxyriboside	0.0676471	0.80342	0.910131	4.04225e-16	0.206147	0.0877041
Beta-Thioguanine Deoxyriboside	0.385294	0.140544	1	0	0.165386	5.6555e-05
Bleomycin	0.491176	0.0533504	0.87242	2.24199e-13	0.195326	0.096128
Bleomycin	0.741176	0.00101847	1	0	0.173893	0.000297613
Bleomycin	0.341176	0.195933	1	0	0.223958	2.90948e-05
Bleomycin	0.235294	0.380356	0.997936	6.30577e-47	0.231718	0.0146529
Bleomycin	0.452941	0.0780987	1	0	0.191613	3.34832e-05
Bleomycin	0.529412	0.034952	1	0	0.218542	2.98419e-05
Bortezomib	-0.0352941	0.896753	0.991557	2.5152e-35	0.14972	0.0267415
Bortezomib	0.329412	0.212801	0.927955	7.09981e-18	0.220997	0.0592795
Bortezomib	0.294118	0.268847	1	0	0.165058	0.000987127
Bortezomib	0.191176	0.478164	0.992308	4.31742e-36	0.249555	0.0301847
Bortezomib			0.973379	6.43421e-26	0.237765	0.0365188
Bortezomib	0.511765	0.0427234	1	0	0.202203	8.76661e-05
Busulfan	0.452941	0.0780987	0.99212	6.81347e-36	0.14793	0.0104285
Busulfan	0.411765	0.113034	0.824765	6.02004e-11	0.163048	0.0927813
Busulfan	0.152941	0.571745	0.998124	1.0327e-47	0.130092	0.0314483
Busulfan	0.491176	0.0533504	0.999062	1.98559e-53	0.10723	0.0215093
Busulfan	0.461765	0.0717684	0.858537	1.40646e-12	0.125147	0.0670172
Busulfan	0.541176	0.0304002	0.997561	1.50247e-45	0.127927	0.032999
Cactinomycin	0.0214922	0.93703	0.885573	3.19498e-14	0.229066	0.00010772
Cactinomycin	0.264243	0.322683	0.862203	8.83072e-13	0.184995	0.0426481
Cactinomycin	0.618897	0.0105842	0.898822	3.47365e-15	0.177272	0.0255676
Cactinomycin	0.405711	0.118962	0.926355	1.06243e-17	0.371044	0.067073
Cactinomycin	0.372717	0.155091	0.904275	1.27295e-15	0.174897	0.0810242
Cactinomycin	0.570202	0.0210974	0.861093	1.01803e-12	0.220032	0.0847742
Carboplatin	0.191176	0.478164	0.996811	2.4413e-43	0.253145	0.0222302
Carboplatin	0.323529	0.221574	0.993809	7.07436e-38	0.215867	0.0193777
Carboplatin	0.558824	0.0244365	0.998311	1.39727e-48	0.201745	0.0123309
Carboplatin	0.579412	0.0186625	0.981426	7.39181e-29	0.253569	0.0735384
Carboplatin	0.158824	0.556861	0.997749	3.2887e-46	0.272046	0.0236781
Carboplatin	0.482353	0.058459	0.981614	6.10492e-29	0.208342	0.0649927
Carmustine	0.620588	0.0103135	0.999812	1.04773e-66	0.182162	0.000917159
Carmustine	0.608824	0.0123152	0.933208	1.76459e-18	0.114463	0.0532526
Carmustine	0.688235	0.00320391	0.995122	7.71444e-40	0.171785	0.0129658
Carmustine	0.773529	0.000439356	0.938086	4.36031e-19	0.115222	0.0462541
Carmustine	0.623529	0.00985565	0.964353	1.52691e-23	0.256152	0.0446123
Carmustine	0.65	0.00641571	0.994934	1.5777e-39	0.13739	0.0174969
Chlorambucil	0.682353	0.00358797	0.992308	4.31742e-36	0.144274	0.0303553
Chlorambucil	0.638235	0.00780114	1	0	0.150607	6.80396e-05
Chlorambucil	0.429412	0.0969365	0.984991	1.32963e-30	0.167343	0.0604402
Chlorambucil	0.620588	0.0103135	0.997186	2.27102e-44	0.176878	0.00672282
Chlorambucil	0.320588	0.226045	0.993809	7.07436e-38	0.179573	0.0299666
Chlorambucil	0.747059	0.000882107	1	0	0.148355	0.000648691
Cisplatin	0.517647	0.0400018	0.945591	3.99886e-20	0.20266	0.091605
Cisplatin	0.679412	0.00379343	0.991745	1.64374e-35	0.178359	0.0353679
Cisplatin	0.429412	0.0969365	0.993621	1.24544e-37	0.194115	0.033102
Cisplatin	0.482353	0.058459	0.969794	6.88171e-25	0.185521	0.0631722
Cisplatin	0.35	0.183869	0.971295	2.64722e-25	0.189617	0.0563094
Cisplatin	0.458824	0.0738355	0.999812	1.04773e-66	0.243975	0.000677448
Cytarabine	0.432353	0.094421	0.983865	5.20333e-30	0.260392	0.0365516
Cytarabine	0.326471	0.217159	0.988555	7.93604e-33	0.233076	0.0335899
Cytarabine	0.508824	0.0441352	0.99531	3.66749e-40	0.291239	0.00684008
Cytarabine	0.414706	0.110229	0.99925	2.86614e-55	0.272006	0.0125279
Cytarabine	0.7	0.00253509	0.965103	1.02582e-23	0.254882	0.0550683
Cytarabine	0.361765	0.168559	1	0	0.288604	0.000253761
Dacarbazine	0.432353	0.094421	0.998874	6.3334e-52	0.220079	0.0180097
Dacarbazine	0.279412	0.294618	1	0	0.257853	0.0017794
Dacarbazine	0.35	0.183869	0.989869	7.91989e-34	0.234984	0.0203674
Dacarbazine	0.567647	0.0218146	0.837899	1.54724e-11	0.199545	0.164449
Dacarbazine	0.0441176	0.871122	0.999062	1.98559e-53	0.222417	0.0185409
Dacarbazine	0.370588	0.15765	0.982739	1.85595e-29	0.24196	0.0771083
Daunorubicin	0.729412	0.00134308	1	0	0.157651	0.000654031
Daunorubicin	0.308824	0.244499	0.89606	5.65308e-15	0.171497	0.0897968
Daunorubicin	0.361765	0.168559	1	0	0.212913	5.6486e-05
Daunorubicin	0.652941	0.00610205	0.940338	2.20021e-19	0.238278	0.0721766
Daunorubicin	0.385294	0.140544	0.995497	1.6913e-40	0.180301	0.0246788
Daunorubicin	0.497059	0.0501336	1	0	0.189032	6.38931e-05
Docetaxel	0.321429	0.242719	0.999625	5.4843e-61	0.228613	0.00791287
Docetaxel	0.344118	0.191856	1	0	0.218551	0.0307776
Docetaxel	0.194118	0.47129	0.999595	8.27193e-59	0.195886	0.00378721
Docetaxel	0.275	0.321211	0.999625	5.4843e-61	0.209749	0.0306766
Docetaxel	0.0642857	0.819948	0.9197	5.18364e-17	0.193464	0.0883494
Docetaxel	0.107143	0.703901	1	0	0.266896	0.0153131
Doxorubicin	0.294118	0.268847	0.999812	1.04773e-66	0.213518	0.000445313
Doxorubicin	0.494118	0.0517234	0.994747	3.14353e-39	0.234155	0.0216458
Doxorubicin	0.332353	0.2085	0.990432	2.6864e-34	0.174109	0.0286736
Doxorubicin	0.535294	0.0326159	0.989869	7.91989e-34	0.179546	0.0214056
Doxorubicin	0.638235	0.00780114	0.912946	2.26452e-16	0.194407	0.0838988
Doxorubicin	0.629412	0.00898809	0.875047	1.54639e-13	0.167559	0.0880768
Epirubicin	0.655882	0.00580074	1	0	0.164816	0.000455766
Epirubicin	0.573529	0.020191	1	0	0.140123	0.000574022
Epirubicin	0.673529	0.00423274	0.994371	1.16231e-38	0.216144	0.0191058
Epirubicin	0.497059	0.0501336	0.952908	2.74148e-21	0.16723	0.0907246
Epirubicin	0.741176	0.00101847	0.933396	1.67553e-18	0.160399	0.065193
Epirubicin	0.652941	0.00610205	0.998874	6.3334e-52	0.19374	0.00395709
Eribulin mesilate	0.320588	0.226045	0.999812	1.04773e-66	0.191841	0.000674657
Eribulin mesilate	0.488235	0.055015	1	0	0.184846	6.27906e-05
Eribulin mesilate	0.638235	0.00780114	0.664728	2.89604e-06	0.213334	0.140426
Eribulin mesilate	0.329412	0.212801	0.982739	1.85595e-29	0.247177	0.0417085
Eribulin mesilate	0.238235	0.374254	0.965291	9.27464e-24	0.209952	0.0435069
Eribulin mesilate	0.3	0.258936	0.953283	2.36263e-21	0.195741	0.0539551
Etoposide	0.6	0.0140071	0.981614	6.10492e-29	0.210966	0.0451723
Etoposide	0.635294	0.00818206	0.996998	7.72805e-44	0.195526	0.0246212
Etoposide	0.505882	0.0455816	1	0	0.215286	0.000486588
Etoposide	0.667647	0.00471198	1	0	0.18774	5.08584e-05
Etoposide	0.326471	0.217159	1	0	0.245646	5.09802e-05
Etoposide	0.761765	0.000605343	0.999812	1.04773e-66	0.135511	5.51406e-05
Floxuridine	0.0323529	0.90532	0.99212	6.81347e-36	0.296864	0.0325741
Floxuridine	0.00588235	0.982751	0.991557	2.5152e-35	0.291063	0.0334484
Floxuridine	0.0647059	0.811821	1	0	0.237981	0.0164128
Floxuridine			1	0	0.240704	3.89112e-05
Floxuridine			1	0	0.226405	0.000334913
Floxuridine	0.0852941	0.753465	1	0	0.309777	0.00334004
Fludarabine	0.279412	0.294618	1	0	0.318271	4.94131e-05
Fludarabine	0.361765	0.168559	0.993246	3.67768e-37	0.139565	0.0251393
Fludarabine	0.579412	0.0186625	0.998311	1.39727e-48	0.154455	0.00880221
Fludarabine	0.147059	0.586793	1	0	0.180645	5.41257e-05
Fludarabine	0.420588	0.104768	0.984991	1.32963e-30	0.195954	0.0390495
Fludarabine	0.552941	0.0263145	0.976173	8.02151e-27	0.234294	0.0407452
Fluorouracil	0.452941	0.0780987	0.904315	1.26339e-15	0.263958	0.100729
Fluorouracil	0.255882	0.33879	1	0	0.23577	4.12235e-05
Fluorouracil	0.291176	0.273887	0.994559	6.11333e-39	0.231856	0.0174938
Fluorouracil	0.429412	0.0969365	0.998874	6.3334e-52	0.184225	0.0184482
Fluorouracil	0.173529	0.520408	1	0	0.27287	3.81236e-05
Fluorouracil	0.564706	0.0226632	0.999812	1.04773e-66	0.226185	0.000401943
Gemcitabine	0.547059	0.0283011	0.786341	1.8161e-09	0.216735	0.157435
Gemcitabine	0.0323529	0.90532	0.730206	8.91561e-08	0.259621	0.138366
Gemcitabine	0.561765	0.023537	0.999765	7.27297e-65	0.168957	0.0214576
Gemcitabine	0.367647	0.161232	0.991885	1.18817e-35	0.207365	0.0266294
Gemcitabine	-0.13245	0.624849	0.997186	2.27102e-44	0.266427	0.0200112
Gemcitabine	0.152941	0.571745	1	0	0.28063	0.000439447
Idarubicin	0.729412	0.00134308	0.997326	8.58769e-45	0.225759	0.0273434
Idarubicin	0.0441176	0.871122	1	0	0.242377	5.8729e-05
Idarubicin	0.241176	0.368207	0.998874	6.3334e-52	0.182725	0.00572356
Idarubicin	0.376471	0.150648	0.999812	1.04773e-66	0.211166	0.00572396
Idarubicin	0.458824	0.0738355	1	0	0.180956	6.5521e-05
Idarubicin	0.0411765	0.879654	0.999015	5.01985e-53	0.220621	0.0062158
Irinotecan	0.117647	0.664341	0.994559	6.11333e-39	0.250167	0.023585
Irinotecan	0.285294	0.284139	0.997186	2.27102e-44	0.209859	0.0264698
Irinotecan	0.323529	0.221574	0.996623	7.22058e-43	0.213139	0.0216632
Irinotecan	0.138235	0.609666	0.997936	6.30577e-47	0.213442	0.0268927
Irinotecan	0.114706	0.672291	0.992683	1.67478e-36	0.266046	0.0387781
Irinotecan	-0.391176	0.134071	0.996811	2.4413e-43	0.314272	0.0221625
Lomustine	0.461765	0.0717684	0.959475	1.67372e-22	0.141209	0.0633886
Lomustine	0.905882	1.36351e-06	0.940525	2.07583e-19	0.129076	0.0612703
Lomustine	0.738235	0.00109285	0.977861	2.01409e-27	0.176984	0.0580355
Lomustine	0.35	0.183869	0.94728	2.22957e-20	0.167471	0.0643007
Lomustine	0.626471	0.00941398	0.952533	3.17724e-21	0.144	0.0492347
Lomustine	0.255882	0.33879	0.987805	2.63566e-32	0.16994	0.0485503
Melphalan	0.0823529	0.761733	0.993621	1.24544e-37	0.247729	0.0286134
Melphalan	0.232353	0.386511	0.981051	1.07741e-28	0.196516	0.027102
Melphalan	0.361765	0.168559	1	0	0.133742	6.50549e-05
Melphalan	0.191176	0.478164	0.999812	1.04773e-66	0.16902	0.00630624
Melphalan	0.411765	0.113034	0.966979	3.64874e-24	0.172722	0.0846043
Melphalan	0.4	0.12475	0.993996	3.94885e-38	0.161601	0.0270748
Methotrexate			1	0	0.32687	0.00288534
Methotrexate	0.302941	0.254067	0.998874	6.3334e-52	0.350379	0.013825
Methotrexate	0.435294	0.0919524	0.99606	1.34421e-41	0.297417	0.0133759
Methotrexate	0.473529	0.0639191	0.985929	3.9327e-31	0.279973	0.0390411
Methotrexate	0.0676471	0.80342	0.99925	2.86614e-55	0.324528	0.0028821
Methotrexate	0.147059	0.586793	0.979925	3.19412e-28	0.247559	0.0118703
Mitomycin	0.0441176	0.871122	1	0	0.286222	3.9851e-05
Mitomycin	0.423529	0.102109	0.998874	6.3334e-52	0.178599	0.0276358
Mitomycin	0.370588	0.15765	0.581051	8.44814e-05	0.241836	0.187217
Mitomycin	0.247059	0.356275	0.99531	3.66749e-40	0.274707	0.0373264
Mitomycin	0.582353	0.0179327	0.819325	1.02315e-10	0.188695	0.151569
Mitomycin	0.323529	0.221574	0.999812	1.04773e-66	0.303936	0.0039761
Nitrogen mustard	0.455882	0.0759455	0.998499	1.49307e-49	0.205735	0.0201139
Nitrogen mustard	0.288235	0.278984	0.997936	6.30577e-47	0.210624	0.0211895
Nitrogen mustard	0.141176	0.602003	0.968668	1.36577e-24	0.234191	0.0713077
Nitrogen mustard	0.352941	0.179959	0.997373	6.13222e-45	0.198945	0.020405
Nitrogen mustard	0.673529	0.00423274	1	0	0.132343	0.00466996
Nitrogen mustard	0.594118	0.0152324	0.989493	1.57547e-33	0.210094	0.0405676
Oxaliplatin	0.511765	0.0427234	0.997749	3.2887e-46	0.225427	0.0141223
Oxaliplatin	0.279412	0.294618	0.940713	1.9581e-19	0.207065	0.0576096
Oxaliplatin	0.435294	0.0919524	0.849531	4.18392e-12	0.209885	0.0913248
Oxaliplatin	0.394118	0.130913	0.999812	1.04773e-66	0.204805	0.00343536
Oxaliplatin	0.520588	0.0386909	0.999953	3.81789e-78	0.200083	0.000300775
Oxaliplatin	0.658824	0.00551142	0.999953	3.81789e-78	0.233587	0.000363898
Paclitaxel	0.408824	0.115888	1	0	0.197239	0.000427033
Paclitaxel	0.697059	0.00269059	0.920638	4.18104e-17	0.13358	0.0777848
Paclitaxel	0.370588	0.15765	0.922514	2.69831e-17	0.176822	0.0918453
Paclitaxel	0.520588	0.0386909	0.992871	1.02404e-36	0.185482	0.0209853
Paclitaxel	0.408824	0.115888	0.997373	6.13222e-45	0.215911	0.0211311
Paclitaxel	0.655882	0.00580074	0.889306	1.75965e-14	0.166473	0.0775462
Teniposide	0.626471	0.00941398	1	0	0.148966	0.000398267
Teniposide	0.682353	0.00358797	0.994934	1.5777e-39	0.123526	0.0186268
Teniposide	0.779412	0.00037168	0.978612	1.05276e-27	0.172121	0.0388858
Teniposide	0.435294	0.0919524	1	0	0.193149	4.21539e-05
Teniposide	0.602941	0.0134241	0.993996	3.94885e-38	0.206551	0.0204476
Teniposide	0.552941	0.0263145	1	0	0.156283	0.000398655
Thiotepa	0.720588	0.00163819	0.999812	1.04773e-66	0.167838	5.85439e-05
Thiotepa	0.355882	0.176104	1	0	0.209271	5.37256e-05
Thiotepa	0.176471	0.513251	0.999812	1.04773e-66	0.187437	0.00605844
Thiotepa	0.370588	0.15765	0.999812	1.04773e-66	0.168894	0.000570764
Thiotepa	0.235294	0.380356	0.90863	5.4637e-16	0.216435	0.0716829
Thiotepa	0.170588	0.52761	0.998874	6.3334e-52	0.271695	0.00535342
Topotecan	0.444118	0.0848227	1	0	0.256788	4.01309e-05
Topotecan	0.338235	0.200066	1	0	0.23833	0.000409689
Topotecan	0.282353	0.28935	1	0	0.26223	0.0046794
Topotecan	0.329412	0.212801	1	0	0.242104	0.00107437
Topotecan	0.402941	0.121746	1	0	0.213203	0.00406472
Topotecan	0.491176	0.0533504	0.995685	7.5463e-41	0.255165	0.0214821
Valrubicin	0.347059	0.187834	1	0	0.197995	4.77115e-05
Valrubicin	0.582353	0.0179327	0.996154	9.84181e-41	0.224374	0.0223609
Valrubicin	0.232353	0.386511	0.991093	5.26878e-34	0.238558	0.0319562
Valrubicin	0.402941	0.121746	0.990688	1.19506e-33	0.167182	0.0220386
Valrubicin	0.482143	0.0687495	0.993809	7.07436e-38	0.173014	0.0225963
Valrubicin	0.475	0.0735709	0.993809	7.07436e-38	0.200508	0.022738
Vinblastine	0.332353	0.2085	0.987805	2.63566e-32	0.251109	0.0179526
Vinblastine	0.338235	0.200066	0.996248	5.32806e-42	0.187374	0.0456736
Vinblastine	0.129412	0.632882	0.962477	3.98089e-23	0.172205	0.0797717
Vinblastine	0.167647	0.534857	0.990619	1.847e-34	0.214423	0.0163319
Vinblastine	0.291176	0.273887	1	0	0.220055	0.000339867
Vinblastine	0.364706	0.164868	0.991182	5.72789e-35	0.209733	0.0182272
Vincristine	0.0382353	0.888198	0.977861	2.01409e-27	0.128362	0.0167833
Vincristine	0.247059	0.356275	1	0	0.146233	0.000536718
Vincristine	-0.0235294	0.931074	0.914259	1.7164e-16	0.151128	0.0531673
Vincristine	-0.0705882	0.795039	1	0	0.25413	0.000266982
Vincristine	0.135294	0.617367	1	0	0.133587	0.0166354
Vincristine			0.999484	2.33603e-58	0.169599	0.044421
Vorinostat	0.405882	0.118792	0.823077	7.11082e-11	0.254877	0.154073
Vorinostat	0.15	0.579249	0.958349	2.78939e-22	0.206884	0.0445721
Vorinostat	0.520588	0.0386909	1	0	0.22336	0.000865908
Vorinostat	0.25	0.350391	0.978049	1.71616e-27	0.255326	0.0600391
Vorinostat	0.455882	0.0759455	0.938462	3.89752e-19	0.260327	0.0983341
Vorinostat	0.338235	0.200066	0.983302	9.93379e-30	0.240834	0.0384482

## Sheet: NLSVR CTR2
	Rs Test	Ps Test	Rs Train	Ps Train	NMAD Test	NMAD Train
6-Mercaptopurine	0.291176	0.273887	0.999062	1.98559e-53	0.20165	0.00384866
6-Mercaptopurine	0.244839	0.360752	0.990759	1.38888e-34	0.22406	0.0254051
6-Mercaptopurine	-0.0470588	0.862604	0.996435	2.0138e-42	0.250984	0.0270942
6-Mercaptopurine	0.585294	0.0172253	1	0	0.178483	0.000468097
6-Mercaptopurine	0.505882	0.0455816	0.635084	1.07258e-05	0.240111	0.148752
6-Mercaptopurine	0.155882	0.564282	1	0	0.19528	0.00336848
Actinomycin D	0.602941	0.0134241	0.664165	2.97295e-06	0.221774	0.166573
Actinomycin D	0.0764706	0.778341	0.999812	1.04773e-66	0.208963	0.00553283
Actinomycin D	0.473529	0.0639191	0.910319	3.89139e-16	0.208895	0.0890877
Actinomycin D	0.661765	0.00523375	1	0	0.20851	0.000529995
Actinomycin D	0.361765	0.168559	0.968293	1.70686e-24	0.18934	0.0457939
Actinomycin D	0.270588	0.310761	0.99606	1.34421e-41	0.207992	0.0273332
Beta-Thioguanine Deoxyriboside			0.973283	6.88578e-26	0.234844	0.104213
Beta-Thioguanine Deoxyriboside	0.05	0.8541	0.963602	2.25369e-23	0.166666	0.0364866
Beta-Thioguanine Deoxyriboside			1	0	0.257793	0.000387438
Beta-Thioguanine Deoxyriboside	0.241176	0.368207	0.995872	3.24814e-41	0.154208	0.0272427
Beta-Thioguanine Deoxyriboside			0.969033	1.09677e-24	0.202545	0.110631
Beta-Thioguanine Deoxyriboside			0.998357	8.31334e-49	0.168376	0.0499673
Bleomycin	0.379412	0.147227	0.984803	1.68087e-30	0.20543	0.0266219
Bleomycin	0.655882	0.00580074	0.999812	1.04773e-66	0.209356	0.00297407
Bleomycin			0.998357	8.31334e-49	0.239878	0.0234246
Bleomycin	0.167647	0.534857	0.990807	1.26026e-34	0.250884	0.0227741
Bleomycin	0.455882	0.0759455	1	0	0.203714	0.000337257
Bleomycin	0.461765	0.0717684	0.999625	5.4843e-61	0.216605	0.0144462
Bortezomib			0.999953	3.81789e-78	0.134681	0.0127008
Bortezomib	0.141176	0.602003	0.64015	8.66003e-06	0.236026	0.108536
Bortezomib			0.999953	3.81789e-78	0.176499	0.00973026
Bortezomib	0.0665197	0.806638	1	0	0.301399	0.000863343
Bortezomib			0.994733	3.30465e-39	0.237765	0.0377413
Bortezomib	0.214608	0.424776	0.889766	1.63246e-14	0.256992	0.105643
Busulfan	0.117647	0.664341	0.857598	1.58104e-12	0.156676	0.0453799
Busulfan	0.317283	0.231139	1	0	0.164363	0.000110223
Busulfan	0.282353	0.28935	0.815009	1.539e-10	0.133003	0.0539714
Busulfan	0.544118	0.0293363	1	0	0.099477	0.000120394
Busulfan	0.411765	0.113034	0.999437	1.21383e-57	0.114538	0.00111234
Busulfan	0.220588	0.411666	0.794747	9.1708e-10	0.163916	0.0830806
Cactinomycin	-0.11094	0.682518	0.873415	1.94967e-13	0.243376	0.147033
Cactinomycin			0.885443	3.2611e-14	0.204879	0.102623
Cactinomycin			0.902021	1.94141e-15	0.248739	0.00417736
Cactinomycin			0.945639	3.93439e-20	0.458352	0.00391084
Cactinomycin			0.916297	1.10666e-16	0.190741	0.0105781
Cactinomycin			0.9013	2.21745e-15	0.293131	0.0371092
Carboplatin	-0.0323529	0.90532	0.992308	4.31742e-36	0.272047	0.0515219
Carboplatin	0.1	0.712516	0.799812	5.98279e-10	0.239395	0.212892
Carboplatin	0.535294	0.0326159	0.963039	3.00189e-23	0.198319	0.041521
Carboplatin			0.998357	8.31334e-49	0.287733	0.0523024
Carboplatin	0.164706	0.542148	1	0	0.302775	0.000118487
Carboplatin	0.282353	0.28935	1	0	0.234242	0.00109706
Carmustine	0.679412	0.00379343	0.949719	9.2605e-21	0.174259	0.0430531
Carmustine	0.497059	0.0501336	0.942777	1.01707e-19	0.13187	0.0496004
Carmustine	0.717647	0.00174754	0.819887	9.69326e-11	0.170662	0.0853977
Carmustine	0.573529	0.020191	0.986867	1.0688e-31	0.155009	0.04416
Carmustine	0.573529	0.020191	0.986492	1.81948e-31	0.209385	0.0329022
Carmustine	0.635294	0.00818206	0.830206	3.47729e-11	0.163211	0.0945229
Chlorambucil	0.567647	0.0218146	0.999625	5.4843e-61	0.206196	0.03113
Chlorambucil	0.661765	0.00523375	0.995872	3.24814e-41	0.174395	0.0637042
Chlorambucil	0.167647	0.534857	1	0	0.187035	0.000706377
Chlorambucil	0.379412	0.147227	0.999812	1.04773e-66	0.233125	0.00674058
Chlorambucil	0.294118	0.268847	1	0	0.180613	6.54809e-05
Chlorambucil	0.529412	0.034952	0.999437	1.21383e-57	0.207476	0.0312165
Cisplatin	-0.0830272	0.759835	1	0	0.219527	7.61131e-05
Cisplatin	-0.00889577	0.973916	0.999812	1.04773e-66	0.222496	0.0349124
Cisplatin	0.0470588	0.862604	0.999062	1.98559e-53	0.201574	0.032879
Cisplatin	0.220588	0.411666	1	0	0.195355	0.000724888
Cisplatin			0.999061	2.00337e-53	0.216215	0.0330762
Cisplatin			1	0	0.248001	6.81249e-05
Cytarabine	0.420588	0.104768	0.996623	7.22058e-43	0.276061	0.0180271
Cytarabine	0.270588	0.310761	0.980863	1.29711e-28	0.242032	0.0159466
Cytarabine	0.267647	0.316254	0.999625	5.4843e-61	0.357057	0.0123901
Cytarabine	0.338235	0.200066	0.99606	1.34421e-41	0.266547	0.00760783
Cytarabine			0.912443	2.51517e-16	0.334411	0.22215
Cytarabine	0.241176	0.368207	0.664728	2.89604e-06	0.350507	0.252382
Dacarbazine	0.438235	0.08953	0.9	2.81031e-15	0.2151	0.152251
Dacarbazine	0.367647	0.161232	0.838086	1.51619e-11	0.258401	0.19978
Dacarbazine	0.479412	0.0602393	0.985929	3.9327e-31	0.250484	0.0800057
Dacarbazine	0.517647	0.0400018	1	0	0.227035	0.00186695
Dacarbazine	0.123529	0.648542	0.989306	2.20171e-33	0.21426	0.0873593
Dacarbazine	0.3	0.258936	0.895122	6.64917e-15	0.22704	0.150848
Daunorubicin	0.561765	0.023537	0.995872	3.24814e-41	0.188882	0.059292
Daunorubicin	0.452941	0.0780987	0.909944	4.19861e-16	0.169387	0.0725407
Daunorubicin	0.3	0.258936	0.913508	2.012e-16	0.200885	0.0863509
Daunorubicin	0.244118	0.362213	1	0	0.27398	0.000570035
Daunorubicin	0.355882	0.176104	0.99531	3.66749e-40	0.181811	0.0234433
Daunorubicin	0.470588	0.0658195	1	0	0.185806	5.54892e-05
Docetaxel	0.122527	0.663545	0.996435	2.0138e-42	0.216907	0.0277904
Docetaxel			1	0	0.22965	0.015534
Docetaxel	0.120588	0.656425	0.99413	2.41647e-37	0.198709	0.0366068
Docetaxel			1	0	0.293087	0.0305087
Docetaxel			1	0	0.213412	0.000395641
Docetaxel			1	0	0.262551	0.0155353
Doxorubicin	0.191176	0.478164	0.977674	2.36053e-27	0.183228	0.0826863
Doxorubicin	0.661765	0.00523375	0.941276	1.64161e-19	0.189234	0.0861998
Doxorubicin	0.308824	0.244499	1	0	0.183044	0.00580326
Doxorubicin	0.246116	0.358172	1	0	0.233723	0.0220698
Doxorubicin	0.485294	0.0567177	0.778799	3.26837e-09	0.219299	0.145751
Doxorubicin			0.999531	3.81943e-59	0.202637	0.0489014
Epirubicin	0.458824	0.0738355	0.998687	1.18285e-50	0.193902	0.0214257
Epirubicin	0.420588	0.104768	0.999625	5.4843e-61	0.171026	0.00570482
Epirubicin	0.564706	0.0226632	0.753096	2.0642e-08	0.263311	0.137902
Epirubicin	0.579412	0.0186625	0.993246	3.67768e-37	0.164651	0.0274991
Epirubicin			0.999061	2.00337e-53	0.211915	0.019065
Epirubicin	0.464706	0.0697437	0.945966	3.51771e-20	0.221974	0.0645987
Eribulin mesilate	0.241176	0.368207	0.999625	5.4843e-61	0.195982	0.00675917
Eribulin mesilate	0.579412	0.0186625	0.90394	1.35637e-15	0.179862	0.134372
Eribulin mesilate			0.999061	2.00337e-53	0.232791	0.0286731
Eribulin mesilate	0.429412	0.0969365	0.994747	3.14353e-39	0.236966	0.0283434
Eribulin mesilate	0.0617647	0.820242	0.998687	1.18285e-50	0.190092	0.0288769
Eribulin mesilate	0.329412	0.212801	0.996998	7.72805e-44	0.195972	0.0283086
Etoposide	0.579412	0.0186625	0.920638	4.18104e-17	0.205122	0.10463
Etoposide	0.405882	0.118792	1	0	0.212144	0.000510823
Etoposide	0.435294	0.0919524	1	0	0.230137	4.82089e-05
Etoposide	0.547059	0.0283011	0.999812	1.04773e-66	0.214915	0.000483996
Etoposide	0.388235	0.137282	0.977111	3.77001e-27	0.231446	0.0452144
Etoposide	0.644118	0.00708152	1	0	0.17787	0.000819015
Floxuridine			1	0	0.311554	0.0167273
Floxuridine			0.999953	3.81789e-78	0.278408	0.0163235
Floxuridine			1	0	0.237974	0.0164148
Floxuridine			0.996052	1.39554e-41	0.240704	0.035447
Floxuridine			0.996052	1.39554e-41	0.21615	0.0310241
Floxuridine			0.997887	9.85632e-47	0.313836	0.060948
Fludarabine	0.255882	0.33879	0.998499	1.49307e-49	0.279735	0.022083
Fludarabine	0.417647	0.107474	0.999812	1.04773e-66	0.142817	0.000528849
Fludarabine	0.497059	0.0501336	0.994747	3.14353e-39	0.170983	0.0544578
Fludarabine	0.220588	0.411666	1	0	0.179251	0.00290817
Fludarabine	0.497059	0.0501336	1	0	0.213357	4.33499e-05
Fludarabine	0.582353	0.0179327	1	0	0.24101	0.00441993
Fluorouracil			0.998592	4.44314e-50	0.280818	0.0137318
Fluorouracil	0.185294	0.492057	0.997749	3.2887e-46	0.247495	0.0192101
Fluorouracil	0.588235	0.0165397	0.713696	2.34541e-07	0.251456	0.205143
Fluorouracil			0.999296	8.46894e-56	0.194028	0.0141896
Fluorouracil	0.408824	0.115888	0.682739	1.21473e-06	0.280231	0.209118
Fluorouracil	0.229412	0.39272	0.86379	7.18921e-13	0.243954	0.126418
Gemcitabine			0.912485	2.49286e-16	0.285459	0.203631
Gemcitabine	0.259205	0.332335	1	0	0.285599	0.0218303
Gemcitabine	0.429412	0.0969365	0.996763	3.22325e-43	0.21875	0.0482555
Gemcitabine			0.999953	3.81789e-78	0.227293	0.0468026
Gemcitabine	0.117734	0.664108	1	0	0.259095	0.000432452
Gemcitabine	0.126471	0.640694	0.810694	2.29091e-10	0.24687	0.132086
Idarubicin	0.608824	0.0123152	0.999953	3.81789e-78	0.242382	0.000564343
Idarubicin	0.208824	0.437659	0.997749	3.2887e-46	0.22396	0.00566397
Idarubicin	0.323529	0.221574	0.940901	1.8467e-19	0.169777	0.098256
Idarubicin	0.408824	0.115888	1	0	0.218944	5.52817e-05
Idarubicin	0.523529	0.0374126	0.997561	1.50247e-45	0.176262	0.0308661
Idarubicin	0.188235	0.485087	0.95042	7.13526e-21	0.220791	0.0722907
Irinotecan			1	0	0.266458	0.0217739
Irinotecan	0.223529	0.405298	1	0	0.222962	0.000548672
Irinotecan			0.904025	1.3348e-15	0.258341	0.196681
Irinotecan	0.102941	0.70441	0.99925	2.86614e-55	0.217786	0.00692194
Irinotecan			1	0	0.243323	0.0239599
Irinotecan	-0.364706	0.164868	1	0	0.31577	4.42007e-05
Lomustine	0.602941	0.0134241	0.964353	1.52691e-23	0.142439	0.0494632
Lomustine			1	0	0.236842	0.00722263
Lomustine	0.638235	0.00780114	1	0	0.21991	0.00715121
Lomustine	0.279347	0.294734	0.998311	1.39727e-48	0.173374	0.0348593
Lomustine	0.623529	0.00985565	0.870732	2.83448e-13	0.205201	0.160248
Lomustine	0.297059	0.263863	0.958912	2.16457e-22	0.167977	0.0373506
Melphalan	0.105882	0.696334	0.996435	2.0138e-42	0.24943	0.0285658
Melphalan	0.0617647	0.820242	0.988931	4.22596e-33	0.208378	0.0524224
Melphalan	0.323529	0.221574	0.999437	1.21383e-57	0.152846	0.00599506
Melphalan	0.141176	0.602003	1	0	0.167122	0.00635159
Melphalan	0.514706	0.0413458	1	0	0.178539	6.43002e-05
Melphalan	0.382353	0.143859	0.99137	3.81271e-35	0.167104	0.0542048
Methotrexate			0.989627	1.23633e-33	0.318989	0.0812286
Methotrexate	0.102941	0.70441	1	0	0.343595	0.0138766
Methotrexate			0.989627	1.23633e-33	0.339144	0.0829387
Methotrexate			1	0	0.330029	0.000277772
Methotrexate			1	0	0.336075	0.0144367
Methotrexate			0.982779	1.77784e-29	0.234728	0.0993849
Mitomycin	0.0794118	0.770025	0.996248	5.32806e-42	0.271773	0.0389376
Mitomycin			0.999061	2.00337e-53	0.191481	0.0264341
Mitomycin			1	0	0.243192	0.00970719
Mitomycin			1	0	0.294626	0.00925532
Mitomycin			0.866296	5.1683e-13	0.193529	0.247555
Mitomycin			1	0	0.340539	0.0194143
Nitrogen mustard	0.520588	0.0386909	0.999437	1.21383e-57	0.256767	0.0214932
Nitrogen mustard	0.414706	0.110229	1	0	0.21099	0.000439237
Nitrogen mustard	0.111765	0.680274	0.902627	1.73511e-15	0.228013	0.0884629
Nitrogen mustard	0.382353	0.143859	1	0	0.189252	4.71834e-05
Nitrogen mustard	0.570588	0.0209907	1	0	0.139295	0.000472083
Nitrogen mustard	0.45	0.0802957	1	0	0.240983	0.000433358
Oxaliplatin	0.514706	0.0413458	0.866417	5.08619e-13	0.24107	0.177735
Oxaliplatin	0.123529	0.648542	1	0	0.210793	3.23366e-05
Oxaliplatin	0.429412	0.0969365	0.67955	1.423e-06	0.256739	0.165365
Oxaliplatin			0.919407	5.54017e-17	0.213924	0.169684
Oxaliplatin	0.429412	0.0969365	0.999953	3.81789e-78	0.196792	3.18465e-05
Oxaliplatin			0.999531	3.82624e-59	0.262733	0.0342408
Paclitaxel	0.402941	0.121746	0.998687	1.18285e-50	0.190123	0.0179586
Paclitaxel	0.594118	0.0152324	0.999812	1.04773e-66	0.181773	0.0209293
Paclitaxel	0.476471	0.0620592	0.860788	1.05846e-12	0.174846	0.102103
Paclitaxel	0.394118	0.130913	0.997936	6.30577e-47	0.209972	0.0424425
Paclitaxel			0.999812	1.0496e-66	0.266897	0.0336339
Paclitaxel	0.447059	0.0825369	1	0	0.227961	4.28977e-05
Teniposide	0.555882	0.0253622	0.999812	1.04773e-66	0.156433	0.00388207
Teniposide	0.685294	0.00339156	0.995872	3.24814e-41	0.129936	0.019481
Teniposide	0.541176	0.0304002	0.925704	1.24886e-17	0.202273	0.0763748
Teniposide	0.523529	0.0374126	1	0	0.189692	4.33956e-05
Teniposide	0.558824	0.0244365	0.998124	1.0327e-47	0.22785	0.0208119
Teniposide	0.652941	0.00610205	0.998687	1.18285e-50	0.215018	0.0250169
Thiotepa			1	0	0.254209	0.0265599
Thiotepa	0.552941	0.0263145	0.975047	1.90959e-26	0.201946	0.0469193
Thiotepa	0.167647	0.534857	0.999812	1.04773e-66	0.183548	0.000616246
Thiotepa	0.25	0.350391	0.999812	1.04773e-66	0.227494	0.0299246
Thiotepa			1	0	0.225413	0.00566199
Thiotepa	0.529412	0.034952	0.979925	3.19412e-28	0.239984	0.0262368
Topotecan			0.926167	1.11331e-17	0.294933	0.212796
Topotecan	0.532353	0.0337686	1	0	0.249999	0.00398168
Topotecan	0.538235	0.0314932	0.998874	6.3334e-52	0.260714	0.0370265
Topotecan	0.414706	0.110229	0.990056	5.56133e-34	0.277777	0.0273902
Topotecan	0.473529	0.0639191	0.998311	1.39727e-48	0.222032	0.0356275
Topotecan	0.229412	0.39272	0.99925	2.86614e-55	0.292494	0.022143
Valrubicin	0.414706	0.110229	0.898988	7.8004e-15	0.19836	0.109803
Valrubicin	0.482353	0.058459	1	0	0.22971	0.00466983
Valrubicin	0.0470588	0.862604	1	0	0.248595	0.000494561
Valrubicin	0.473529	0.0639191	0.991498	2.2357e-34	0.172939	0.0217662
Valrubicin	0.496429	0.0597974	0.895497	6.23239e-15	0.173736	0.0770805
Valrubicin	0.414286	0.124715	1	0	0.202054	0.000464879
Vinblastine	0.288235	0.278984	0.995685	7.5463e-41	0.239198	0.0175644
Vinblastine			0.940041	2.4113e-19	0.168819	0.1409
Vinblastine	0.264706	0.321804	0.998874	6.3334e-52	0.165162	0.0395451
Vinblastine	0.0941176	0.728814	0.998124	1.0327e-47	0.210843	0.0161287
Vinblastine			0.998357	8.31334e-49	0.200164	0.0480376
Vinblastine	0.185294	0.492057	0.990244	3.87883e-34	0.220063	0.0402267
Vincristine			0.999812	1.0496e-66	0.11465	0.0182219
Vincristine			0.974872	2.17746e-26	0.144487	0.0875096
Vincristine	-0.418274	0.106893	0.960477	1.04902e-22	0.155718	0.0832845
Vincristine	0.05	0.8541	0.706379	3.52553e-07	0.129616	0.0977222
Vincristine	-0.196295	0.466232	1	0	0.13299	0.0140975
Vincristine			0.955875	8.17245e-22	0.169599	0.0785668
Vorinostat	0.508824	0.0441352	0.939024	3.28942e-19	0.266252	0.117894
Vorinostat	0.45	0.0802957	0.999812	1.04773e-66	0.191363	0.041052
Vorinostat			0.994356	1.22626e-38	0.242941	0.0760685
Vorinostat	0.288235	0.278984	0.991182	5.72789e-35	0.222589	0.0415771
Vorinostat	0.470588	0.0658195	0.983302	9.93379e-30	0.27187	0.0405227
Vorinostat			0.998357	8.31334e-49	0.298435	0.0397902

## Sheet: NLSVR Hist
	Rs Test	Ps Test	Rs Train	Ps Train	NMAD Test	NMAD Train
6-Mercaptopurine	0.134752	0.61879	0.386625	0.0137255	0.229307	0.140764
6-Mercaptopurine	0.236472	0.377905	0.529624	0.000440838	0.21719	0.153356
6-Mercaptopurine	0.289946	0.276013	0.472676	0.00207076	0.257832	0.127262
6-Mercaptopurine	0.295863	0.265882	0.429964	0.00562191	0.186959	0.134167
6-Mercaptopurine	0.482068	0.0586299	0.329394	0.0379378	0.233489	0.143881
6-Mercaptopurine	-0.0813489	0.764561	0.272073	0.0894361	0.192138	0.184297
Actinomycin D	0.544388	0.0292399	0.528742	0.000452476	0.220817	0.136103
Actinomycin D	0.503012	0.0470271	0.518367	0.000611626	0.186547	0.160195
Actinomycin D	0.473381	0.0640139	0.542096	0.000302569	0.21137	0.156132
Actinomycin D	0.325449	0.218686	0.553271	0.000213228	0.229569	0.139946
Actinomycin D	0.419673	0.105605	0.571961	0.000115426	0.199127	0.141673
Actinomycin D	0.412311	0.11251	0.571269	0.000118157	0.210708	0.14936
Beta-Thioguanine Deoxyriboside	0.311184	0.240723	0.464304	0.00254414	0.235152	0.131616
Beta-Thioguanine Deoxyriboside	0.341692	0.195214	0.37961	0.0156947	0.148605	0.145246
Beta-Thioguanine Deoxyriboside	0.13018	0.630848	0.371247	0.0183492	0.217293	0.118414
Beta-Thioguanine Deoxyriboside	0.538471	0.0314046	0.391419	0.0125038	0.160915	0.142743
Beta-Thioguanine Deoxyriboside	0.0473381	0.861796	0.393786	0.0119353	0.19609	0.133876
Beta-Thioguanine Deoxyriboside	0.649355	0.00648623	0.314683	0.0479645	0.164201	0.165506
Bleomycin	0.372788	0.155007	0.478169	0.00180403	0.189372	0.188612
Bleomycin	0.673761	0.00421467	0.343842	0.0298248	0.234358	0.21489
Bleomycin	0.550634	0.0270804	0.36515	0.0205135	0.238871	0.207302
Bleomycin	0.238112	0.374509	0.509809	0.000778656	0.232977	0.166316
Bleomycin	0.532554	0.033689	0.390661	0.0126905	0.176675	0.192532
Bleomycin	0.420126	0.10519	0.428354	0.00582353	0.237712	0.168486
Bortezomib	0.363121	0.16685	0.530082	0.000434891	0.136282	0.122515
Bortezomib	0.461547	0.0719203	0.454398	0.00322471	0.220436	0.0992714
Bortezomib	0.0591726	0.827678	0.511222	0.000748565	0.187975	0.0963695
Bortezomib	0.29764	0.262885	0.544902	0.000277436	0.268841	0.0885394
Bortezomib	0.585809	0.0171037	0.397196	0.0111554	0.204572	0.0875776
Bortezomib	0.360953	0.169587	0.449568	0.00361078	0.241365	0.105987
Busulfan	0.491106	0.0533897	0.408448	0.00888202	0.139001	0.073597
Busulfan	0.482177	0.0585644	0.600527	4.19141e-05	0.138154	0.0831829
Busulfan	0.585809	0.0171037	0.536224	0.000361885	0.123946	0.0937411
Busulfan	0.467464	0.0678832	0.587839	6.65102e-05	0.102941	0.0906971
Busulfan	0.36687	0.162187	0.524291	0.000515539	0.126435	0.0858006
Busulfan	0.491744	0.0530334	0.440592	0.00443638	0.11852	0.0944642
Cactinomycin	0.226455	0.399015	0.477031	0.00185669	0.220772	0.145331
Cactinomycin	0.456885	0.0752211	0.465566	0.00246719	0.189628	0.151445
Cactinomycin	0.391017	0.134244	0.418504	0.00719861	0.233631	0.140136
Cactinomycin	0.410816	0.113949	0.431496	0.0054357	0.268996	0.148067
Cactinomycin	-0.043704	0.872321	0.53897	0.000332959	0.198408	0.183131
Cactinomycin	0.443751	0.0851111	0.45999	0.00282324	0.245984	0.167162
Carboplatin	-0.0710072	0.793847	0.603181	3.79612e-05	0.309907	0.153502
Carboplatin	-0.183435	0.496487	0.484988	0.00151537	0.254942	0.167938
Carboplatin	0.60861	0.0123541	0.467367	0.00236097	0.19935	0.242691
Carboplatin	-0.0409787	0.880228	0.537619	0.000346915	0.29232	0.165036
Carboplatin	-0.153849	0.569437	0.598256	4.55908e-05	0.337546	0.147548
Carboplatin	0.153849	0.569437	0.559522	0.000174368	0.255378	0.165956
Carmustine	0.325449	0.218686	0.577042	9.70574e-05	0.207469	0.0893308
Carmustine	0.532776	0.033601	0.626359	1.53684e-05	0.115321	0.124012
Carmustine	0.455629	0.0761291	0.542664	0.000297321	0.172207	0.0892432
Carmustine	0.579892	0.0185419	0.610379	2.88866e-05	0.127032	0.100744
Carmustine	0.538471	0.0314046	0.61	2.93098e-05	0.262471	0.0926868
Carmustine	0.49705	0.0501382	0.640684	8.46491e-06	0.13778	0.110699
Chlorambucil	0.362334	0.16784	0.4931	0.00122572	0.21397	0.177038
Chlorambucil	0.508885	0.0441055	0.557343	0.000187117	0.170514	0.1406
Chlorambucil	0.485216	0.0567637	0.532152	0.000408941	0.166011	0.142703
Chlorambucil	0.0295863	0.913386	0.397764	0.0110298	0.227428	0.157192
Chlorambucil	0.165683	0.53972	0.679419	1.4322e-06	0.195966	0.128792
Chlorambucil	0.43196	0.0947542	0.538497	0.000337788	0.181521	0.138326
Cisplatin	0.30178	0.255982	0.535466	0.000370253	0.23089	0.158301
Cisplatin	0.254442	0.34161	0.471066	0.00215525	0.216098	0.176999
Cisplatin	0.0650899	0.810723	0.623543	1.72197e-05	0.233874	0.145304
Cisplatin	0.248525	0.353335	0.47798	0.0018127	0.225128	0.14759
Cisplatin	0.236691	0.377452	0.53916	0.000331036	0.221633	0.142539
Cisplatin	0.355036	0.177208	0.52306	0.000534317	0.238536	0.171202
Cytarabine	0.432915	0.0939459	0.29057	0.0689239	0.292973	0.277307
Cytarabine	0.188653	0.4841	0.427118	0.00598248	0.217859	0.301846
Cytarabine	-0.0769244	0.777056	0.47476	0.00196576	0.384043	0.205989
Cytarabine	0.342286	0.194388	0.350629	0.0265409	0.330145	0.258121
Cytarabine	0.509487	0.0438135	0.283088	0.076721	0.33436	0.246524
Cytarabine	0.182664	0.49833	0.410153	0.00857486	0.350852	0.253234
Dacarbazine	0.461547	0.0719203	0.468699	0.002285	0.20564	0.164429
Dacarbazine	0.721906	0.00159104	0.376077	0.0167737	0.178027	0.174019
Dacarbazine	0.142014	0.599827	0.633013	1.16934e-05	0.263222	0.139146
Dacarbazine	0.745575	0.000914998	0.355904	0.0242008	0.166154	0.182316
Dacarbazine	0.455629	0.0761291	0.540959	0.000313317	0.185882	0.179035
Dacarbazine	0.266277	0.318833	0.598919	4.44884e-05	0.201286	0.177026
Daunorubicin	0.230773	0.38984	0.487166	0.00143219	0.200935	0.169662
Daunorubicin	0.22323	0.405944	0.472211	0.00209485	0.200761	0.170507
Daunorubicin	0.349119	0.185051	0.468036	0.00232254	0.23993	0.148068
Daunorubicin	0.30178	0.255982	0.505066	0.000887779	0.263537	0.131973
Daunorubicin	0.0414208	0.878944	0.491807	0.00126832	0.209263	0.147432
Daunorubicin	0.295863	0.265882	0.559427	0.000174906	0.223993	0.127713
Docetaxel	0.348614	0.202857	0.517756	0.000622382	0.187098	0.138761
Docetaxel	0.485216	0.0567637	0.483206	0.00183327	0.145848	0.152337
Docetaxel	0.00591726	0.982648	0.484127	0.00179143	0.192058	0.156703
Docetaxel	0.522403	0.0457411	0.389087	0.013086	0.176816	0.183899
Docetaxel	0.373772	0.169943	0.534803	0.000377717	0.187682	0.158673
Docetaxel	0.504952	0.0548789	0.465479	0.00247246	0.204404	0.142255
Doxorubicin	0.248525	0.353335	0.587933	6.62861e-05	0.232616	0.102399
Doxorubicin	0.625849	0.00950592	0.522556	0.000542167	0.23803	0.168148
Doxorubicin	0.213021	0.428289	0.594184	5.29257e-05	0.187288	0.137402
Doxorubicin	0.701393	0.00246403	0.487801	0.00140873	0.207955	0.156179
Doxorubicin	0.479298	0.0603088	0.423903	0.00641383	0.212473	0.133357
Doxorubicin	0.637827	0.0078531	0.411942	0.00826241	0.194048	0.165587
Epirubicin	0.333357	0.207044	0.585985	7.10358e-05	0.189757	0.12377
Epirubicin	0.273829	0.304773	0.512156	0.000729223	0.181011	0.163711
Epirubicin	0.530843	0.0343722	0.337816	0.0330149	0.263405	0.138028
Epirubicin	0.272194	0.307785	0.622217	1.81601e-05	0.187305	0.134844
Epirubicin	0.536015	0.0323381	0.442331	0.00426465	0.208867	0.153932
Epirubicin	0.476224	0.0622134	0.548039	0.000251569	0.250502	0.122464
Eribulin mesilate	0.313615	0.236873	0.615493	2.36928e-05	0.20011	0.137728
Eribulin mesilate	0.395861	0.129065	0.503448	0.000927981	0.163454	0.156142
Eribulin mesilate	0.672667	0.00430046	0.499189	0.00104169	0.194305	0.130661
Eribulin mesilate	0.579892	0.0185419	0.483189	0.00158728	0.269609	0.126858
Eribulin mesilate	0.230773	0.38984	0.632161	1.21143e-05	0.242005	0.125154
Eribulin mesilate	0.467464	0.0678832	0.581967	8.18231e-05	0.213846	0.135956
Etoposide	0.824463	8.53937e-05	0.6081	3.15187e-05	0.142861	0.134358
Etoposide	0.62723	0.00930253	0.685101	1.07903e-06	0.173158	0.106261
Etoposide	0.473381	0.0640139	0.738042	5.49536e-08	0.190643	0.121582
Etoposide	0.579892	0.0185419	0.699213	5.19401e-07	0.155796	0.11529
Etoposide	0.396457	0.128438	0.764844	9.14984e-09	0.236586	0.0990037
Etoposide	0.674568	0.00415234	0.658584	3.84392e-06	0.137061	0.125397
Floxuridine	0.029945	0.91234	0.388425	0.0132555	0.277514	0.212832
Floxuridine	0.13018	0.630848	0.327208	0.0393086	0.279236	0.15567
Floxuridine	0.176675	0.512754	0.271125	0.090602	0.249236	0.207173
Floxuridine	-0.029764	0.912868	0.36834	0.0193559	0.248318	0.202071
Floxuridine	0.549148	0.0275828	0.270005	0.0919952	0.211503	0.21851
Floxuridine	-0.0473381	0.861796	0.256653	0.109899	0.377872	0.167176
Fludarabine	0.26036	0.330108	0.547589	0.000255147	0.281985	0.152942
Fludarabine	0.088759	0.743757	0.613977	2.5135e-05	0.159446	0.172075
Fludarabine	-0.0773864	0.775749	0.579829	8.81464e-05	0.210088	0.187873
Fludarabine	-0.337284	0.201414	0.662751	3.17455e-06	0.218746	0.157217
Fludarabine	0.378705	0.148045	0.46652	0.00241039	0.236101	0.140908
Fludarabine	0.428602	0.0976375	0.494803	0.00117155	0.250386	0.129734
Fluorouracil	0.723102	0.00154923	0.296172	0.0635055	0.296081	0.204523
Fluorouracil	0.319532	0.227665	0.412633	0.00814438	0.249968	0.157723
Fluorouracil	0.613139	0.0115485	0.365065	0.0205449	0.251385	0.206328
Fluorouracil	0.248525	0.353335	0.442276	0.00427003	0.195967	0.193197
Fluorouracil	0.345613	0.189804	0.256974	0.109439	0.280291	0.209243
Fluorouracil	0.0532554	0.844705	0.666065	2.72058e-06	0.259043	0.151411
Gemcitabine	0.242608	0.365283	0.452762	0.00335124	0.287547	0.179984
Gemcitabine	0.248525	0.353335	0.447295	0.00380601	0.25432	0.184796
Gemcitabine	0.62723	0.00930253	0.460623	0.00278068	0.206698	0.210276
Gemcitabine	0.580932	0.0182825	0.327747	0.0389667	0.241509	0.275256
Gemcitabine	-0.195413	0.468277	0.504403	0.000904065	0.285878	0.16452
Gemcitabine	0.337284	0.201414	0.486693	0.00144992	0.238502	0.183074
Idarubicin	0.106511	0.694613	0.523937	0.000520881	0.245617	0.131146
Idarubicin	0.171601	0.525126	0.615493	2.36928e-05	0.276531	0.117944
Idarubicin	0.538729	0.0313078	0.461979	0.00269139	0.167401	0.187254
Idarubicin	0.521452	0.0383123	0.440951	0.00440046	0.207133	0.169049
Idarubicin	0.242608	0.365283	0.633108	1.16474e-05	0.244517	0.125318
Idarubicin	0.49705	0.0501382	0.507173	0.000837728	0.233274	0.152981
Irinotecan	0.122033	0.652548	0.456487	0.00306922	0.282025	0.188696
Irinotecan	0.401814	0.122891	0.333337	0.035563	0.230306	0.239111
Irinotecan	0.206155	0.443668	0.29184	0.0676647	0.257935	0.200658
Irinotecan	0.238021	0.374697	0.307049	0.0539533	0.222942	0.240631
Irinotecan	0.176948	0.512094	0.422923	0.00655049	0.246923	0.201064
Irinotecan	-0.307698	0.246312	0.599298	4.38694e-05	0.364431	0.141889
Lomustine	0.426043	0.0998757	0.490008	0.00132977	0.158486	0.126054
Lomustine	0.686403	0.00331983	0.470972	0.00216031	0.166834	0.135432
Lomustine	0.63695	0.00796585	0.513653	0.000699172	0.186908	0.116919
Lomustine	0.573975	0.0200721	0.62269	1.7819e-05	0.140197	0.129104
Lomustine	0.717313	0.00176033	0.439793	0.00451725	0.159496	0.13763
Lomustine	0.485216	0.0567637	0.623258	1.74174e-05	0.151957	0.117934
Melphalan	-0.337284	0.201414	0.608579	3.09477e-05	0.356314	0.0893843
Melphalan	0.343201	0.19312	0.342456	0.030535	0.211186	0.110858
Melphalan	-0.0473381	0.861796	0.486882	0.00144281	0.17114	0.126736
Melphalan	-0.0118345	0.965304	0.431101	0.00548325	0.198612	0.115569
Melphalan	0.254662	0.341178	0.313786	0.0486388	0.195089	0.152992
Melphalan	0.0565516	0.835211	0.397113	0.0111739	0.192635	0.120565
Methotrexate	0.282758	0.288629	0.400537	0.0104336	0.291303	0.23978
Methotrexate	0.0366099	0.892924	0.417534	0.00734792	0.28778	0.277299
Methotrexate	0.343201	0.19312	0.478453	0.0017911	0.316914	0.214931
Methotrexate	0.360145	0.170615	0.403737	0.00978033	0.294129	0.210612
Methotrexate	-0.0535752	0.843782	0.488527	0.0013823	0.316594	0.24983
Methotrexate	0.0295863	0.913386	0.480821	0.00168647	0.277074	0.204366
Mitomycin	0.199419	0.459023	0.436616	0.00485153	0.28316	0.144578
Mitomycin	0.479201	0.0603686	0.337049	0.03344	0.181607	0.229506
Mitomycin	0.443484	0.0853212	0.404989	0.00953435	0.231181	0.180285
Mitomycin	0.139891	0.605348	0.510788	0.000757695	0.290445	0.168375
Mitomycin	0.343201	0.19312	0.454966	0.00318175	0.189539	0.199785
Mitomycin	0.252994	0.344459	0.493438	0.0012148	0.317289	0.154477
Nitrogen mustard	0.431578	0.0950791	0.3116	0.0503154	0.274169	0.174625
Nitrogen mustard	0.207104	0.441526	0.573822	0.000108361	0.266294	0.122388
Nitrogen mustard	0.241089	0.368387	0.564541	0.000147923	0.218854	0.159211
Nitrogen mustard	0.0710072	0.793847	0.55024	0.000234741	0.235076	0.1331
Nitrogen mustard	0.401814	0.122891	0.513712	0.000698014	0.152223	0.180883
Nitrogen mustard	0.289946	0.276013	0.540202	0.000320671	0.27103	0.134101
Oxaliplatin	0.183435	0.496487	0.529026	0.000448696	0.233538	0.146291
Oxaliplatin	0.101198	0.709212	0.490773	0.00130333	0.212847	0.152115
Oxaliplatin	0.224856	0.402443	0.444549	0.00405414	0.244737	0.146808
Oxaliplatin	0.122032	0.65255	0.58238	8.06502e-05	0.221535	0.163128
Oxaliplatin	0.189814	0.481365	0.399789	0.0105916	0.226081	0.201557
Oxaliplatin	0.642903	0.00722565	0.369786	0.0188493	0.254768	0.202681
Paclitaxel	0.029764	0.912868	0.675604	1.72613e-06	0.207115	0.15444
Paclitaxel	0.431578	0.0950791	0.519989	0.000583847	0.177425	0.16706
Paclitaxel	0.681596	0.00363998	0.498586	0.00105875	0.197619	0.194058
Paclitaxel	0.384622	0.141297	0.575811	0.000101247	0.216916	0.164416
Paclitaxel	0.651832	0.00621887	0.470089	0.00220801	0.248408	0.173266
Paclitaxel	0.550305	0.027191	0.526848	0.000478414	0.178337	0.168973
Teniposide	0.43196	0.0947542	0.578747	9.15155e-05	0.184296	0.124906
Teniposide	0.621313	0.0101992	0.544084	0.000284555	0.184512	0.134997
Teniposide	0.759655	0.000639953	0.352103	0.0258688	0.240531	0.167908
Teniposide	0.165683	0.53972	0.689553	8.60559e-07	0.24907	0.108906
Teniposide	0.437196	0.0903805	0.61169	2.74638e-05	0.24276	0.141266
Teniposide	0.686403	0.00331983	0.495406	0.00115289	0.202644	0.124101
Thiotepa	0.457623	0.0746913	0.418876	0.00714195	0.247867	0.16765
Thiotepa	0.437877	0.0898223	0.517188	0.000632547	0.235737	0.131066
Thiotepa	0.300617	0.257911	0.612612	2.65028e-05	0.192737	0.164309
Thiotepa	0.591726	0.0157538	0.419641	0.00702672	0.183553	0.173119
Thiotepa	0.217277	0.418898	0.531897	0.000412057	0.227258	0.151432
Thiotepa	0.319532	0.227665	0.505066	0.000887779	0.26891	0.147107
Topotecan	0.374312	0.153193	0.43511	0.00501744	0.25706	0.190333
Topotecan	0.258947	0.332834	0.489097	0.00136186	0.271211	0.207311
Topotecan	0.392885	0.13223	0.488678	0.00137685	0.31186	0.21026
Topotecan	0.136097	0.615261	0.540391	0.000318818	0.375101	0.184316
Topotecan	0.598257	0.0143619	0.428712	0.00577817	0.25468	0.220009
Topotecan	0.242608	0.365283	0.639548	8.88489e-06	0.317164	0.140369
Valrubicin	0.579892	0.0185419	0.502633	0.0011105	0.186401	0.142017
Valrubicin	0.171601	0.525126	0.620316	2.52849e-05	0.274692	0.148696
Valrubicin	0.193466	0.472808	0.530409	0.000514126	0.229386	0.146889
Valrubicin	0.414208	0.1107	0.606309	4.29494e-05	0.199678	0.146549
Valrubicin	0.517138	0.0483695	0.511492	0.000742923	0.187844	0.154101
Valrubicin	0.373772	0.169943	0.621933	1.83676e-05	0.22361	0.125608
Vinblastine	0.165683	0.53972	0.590301	6.0902e-05	0.260684	0.10156
Vinblastine	0.544681	0.0291357	0.457018	0.00303083	0.163902	0.168939
Vinblastine	0.331367	0.209936	0.544558	0.000280411	0.203638	0.124716
Vinblastine	0.101198	0.709212	0.637285	9.77847e-06	0.216433	0.118046
Vinblastine	0.0591726	0.827678	0.47637	0.00188786	0.231171	0.140723
Vinblastine	0.43196	0.0947542	0.533477	0.000393051	0.232885	0.116198
Vincristine	-0.284029	0.286374	0.522776	0.000538736	0.122008	0.101368
Vincristine	0.263419	0.32425	0.234313	0.145591	0.143706	0.130033
Vincristine	0.0964135	0.72244	0.348077	0.0277388	0.151096	0.0941069
Vincristine	0.466776	0.0683438	0.328096	0.0387471	0.135664	0.105502
Vincristine	0.261278	0.328343	0.293389	0.0661528	0.125358	0.0903308
Vincristine	-0.106511	0.694613	0.423998	0.00640075	0.187134	0.0835795
Vorinostat	0.601894	0.0136296	0.496385	0.00112314	0.263607	0.177659
Vorinostat	0.232159	0.386918	0.478407	0.0017932	0.17837	0.212085
Vorinostat	0.337284	0.201414	0.594184	5.29257e-05	0.216355	0.168581
Vorinostat	0.278111	0.296965	0.526185	0.000487802	0.249229	0.153004
Vorinostat	0.464147	0.0701253	0.456735	0.00305121	0.3037	0.183301
Vorinostat	0.431578	0.0950791	0.527322	0.000471797	0.262301	0.148972

## Sheet: PCR NOFS
	Rs Test	Ps Test	Rs Train	Ps Train	NMAD Test	NMAD Train
6-Mercaptopurine	0.461765	0.0717684	0.465478	0.00247248	0.178366	0.131989
6-Mercaptopurine	0.244118	0.362213	0.936961	6.0799e-19	0.224172	0.0437222
6-Mercaptopurine	0.220588	0.411666	0.675047	1.77339e-06	0.237423	0.114202
6-Mercaptopurine	0.511765	0.0427234	0.331144	0.0368679	0.171718	0.163793
6-Mercaptopurine	0.391176	0.134071	0.507317	0.000834401	0.221663	0.118571
6-Mercaptopurine	0.485294	0.0567177	0.384615	0.014267	0.176448	0.157236
Actinomycin D	0.535294	0.0326159	0.683865	1.14821e-06	0.208957	0.128496
Actinomycin D	0.523529	0.0374126	0.697936	5.55856e-07	0.190898	0.136954
Actinomycin D	0.505882	0.0455816	0.930582	3.58808e-18	0.206364	0.0593041
Actinomycin D	0.452941	0.0780987	0.777674	3.56102e-09	0.211148	0.105242
Actinomycin D	0.288235	0.278984	0.648593	6.01011e-06	0.195379	0.135696
Actinomycin D	0.45	0.0802957	0.93546	9.38255e-19	0.182774	0.0461132
Beta-Thioguanine Deoxyriboside	0.105882	0.696334	0.626642	1.51927e-05	0.262986	0.108678
Beta-Thioguanine Deoxyriboside	0.0205882	0.939674	0.975235	1.65717e-26	0.174844	0.0326848
Beta-Thioguanine Deoxyriboside	0.244118	0.362213	0.214447	0.183917	0.255032	0.143534
Beta-Thioguanine Deoxyriboside	0.220588	0.411666	0.874672	1.63149e-13	0.176584	0.0673961
Beta-Thioguanine Deoxyriboside	0.0558824	0.837137	0.502814	0.000944176	0.201526	0.13339
Beta-Thioguanine Deoxyriboside	0.35	0.183869	0.163039	0.3148	0.166509	0.169999
Bleomycin	0.611765	0.0117884	0.972795	9.66697e-26	0.192893	0.0349014
Bleomycin	0.694118	0.00285371	0.994184	2.16367e-38	0.190476	0.0134603
Bleomycin	0.429412	0.0969365	0.978424	1.24077e-27	0.213941	0.0303946
Bleomycin	0.208824	0.437659	0.971107	2.99117e-25	0.216349	0.0392143
Bleomycin	0.544118	0.0293363	0.985366	8.24557e-31	0.19122	0.0231338
Bleomycin	0.514706	0.0413458	0.996811	2.4413e-43	0.221666	0.0148674
Bortezomib	-0.00588235	0.982751	0.87561	1.42653e-13	0.144252	0.0479798
Bortezomib	0.247059	0.356275	0.983677	6.47104e-30	0.216198	0.00926929
Bortezomib	0.05	0.8541	0.571482	0.000117309	0.171963	0.0923612
Bortezomib	0.485294	0.0567177	0.687054	9.77536e-07	0.239168	0.079599
Bortezomib	0.235294	0.380356	0.40863	0.00884873	0.2292	0.0888388
Bortezomib	0.391176	0.134071	0.37561	0.0169208	0.222345	0.109919
Busulfan	0.620588	0.0103135	0.970919	3.3771e-25	0.15067	0.02029
Busulfan	0.0470588	0.862604	0.560225	0.000170421	0.162738	0.0745691
Busulfan	0.205882	0.444285	0.809944	2.4525e-10	0.139636	0.054583
Busulfan	0.308824	0.244499	0.845966	6.31794e-12	0.109149	0.0546615
Busulfan	0.176471	0.513251	0.534897	0.000376656	0.126642	0.0828265
Busulfan	0.502941	0.0470631	0.514071	0.000690979	0.126825	0.072248
Cactinomycin	0.113602	0.675284	0.510052	0.00077341	0.229362	0.152796
Cactinomycin	0.39863	0.126168	0.54179	0.000305432	0.181481	0.179207
Cactinomycin	0.479096	0.060433	0.378956	0.0158899	0.214701	0.151382
Cactinomycin	0.409575	0.115154	0.414537	0.00782656	0.40028	0.168828
Cactinomycin	0.119918	0.658226	0.767843	7.37787e-09	0.188659	0.12257
Cactinomycin	0.651884	0.00621332	0.334765	0.0347334	0.244626	0.176119
Carboplatin	0.185294	0.492057	0.822889	7.24283e-11	0.254702	0.121837
Carboplatin	0.458824	0.0738355	0.970919	3.3771e-25	0.191866	0.0406405
Carboplatin	0.588235	0.0165397	0.982552	2.27548e-29	0.203547	0.0217118
Carboplatin	0.532353	0.0337686	0.657598	4.02007e-06	0.239713	0.152947
Carboplatin	0.217647	0.418087	0.98818	1.46018e-32	0.296716	0.0199557
Carboplatin	0.379412	0.147227	0.882739	4.95735e-14	0.232121	0.103766
Carmustine	0.632353	0.00857758	0.979925	3.19412e-28	0.175904	0.0185117
Carmustine	0.585294	0.0172253	0.990619	1.847e-34	0.123691	0.0158743
Carmustine	0.782353	0.000341221	0.800563	5.61015e-10	0.145441	0.0624217
Carmustine	0.876471	8.43912e-06	0.723077	1.3652e-07	0.105795	0.0923087
Carmustine	0.541176	0.0304002	0.821951	7.93801e-11	0.249635	0.0711315
Carmustine	0.673529	0.00423274	0.742777	4.06806e-08	0.135107	0.0872335
Chlorambucil	0.605882	0.0128603	0.949531	9.92325e-21	0.156863	0.0490817
Chlorambucil	0.588235	0.0165397	0.989493	1.57547e-33	0.154629	0.015715
Chlorambucil	0.373529	0.154122	0.986492	1.81948e-31	0.161196	0.0183569
Chlorambucil	0.679412	0.00379343	0.975047	1.90959e-26	0.167335	0.0292062
Chlorambucil	0.229412	0.39272	0.996811	2.4413e-43	0.184608	0.0107013
Chlorambucil	0.541176	0.0304002	0.991932	1.06373e-35	0.17317	0.0148271
Cisplatin	0.479412	0.0602393	0.881614	5.88398e-14	0.19505	0.0927364
Cisplatin	0.55	0.027294	0.542214	0.000301471	0.185947	0.154097
Cisplatin	0.45	0.0802957	0.886867	2.60452e-14	0.189234	0.0969326
Cisplatin	0.511765	0.0427234	0.998874	6.3334e-52	0.183071	0.00492376
Cisplatin	0.411765	0.113034	0.992495	2.70502e-36	0.202629	0.0194133
Cisplatin	0.426471	0.0994991	0.92833	6.45056e-18	0.243287	0.0550988
Cytarabine	0.511765	0.0427234	0.775985	4.0461e-09	0.258518	0.143357
Cytarabine	0.0882353	0.745222	0.804503	3.98464e-10	0.28021	0.168927
Cytarabine	0.382353	0.143859	0.891182	1.29331e-14	0.287171	0.0811762
Cytarabine	0.411765	0.113034	0.970169	5.44456e-25	0.269054	0.0408279
Cytarabine	0.644118	0.00708152	0.982552	2.27548e-29	0.244771	0.033174
Cytarabine	0.558824	0.0244365	0.786867	1.74165e-09	0.25367	0.128104
Dacarbazine	0.391176	0.134071	0.946717	2.71461e-20	0.218189	0.0609074
Dacarbazine	0.308824	0.244499	0.942026	1.2942e-19	0.249366	0.0553395
Dacarbazine	0.447059	0.0825369	0.969606	7.72829e-25	0.225609	0.0341136
Dacarbazine	0.682353	0.00358797	0.975422	1.43656e-26	0.186915	0.0331517
Dacarbazine	-0.0323529	0.90532	0.871482	2.55499e-13	0.221752	0.0815076
Dacarbazine	0.382353	0.143859	0.955347	1.01952e-21	0.225953	0.0562327
Daunorubicin	0.638235	0.00780114	0.925141	1.43426e-17	0.150468	0.0530666
Daunorubicin	0.591176	0.0158756	0.85272	2.86742e-12	0.133202	0.0742962
Daunorubicin	0.255882	0.33879	0.975985	9.29545e-27	0.241654	0.0237432
Daunorubicin	0.705882	0.0022459	0.844465	7.49203e-12	0.220943	0.0784628
Daunorubicin	0.252941	0.344563	0.780488	2.87118e-09	0.197809	0.108077
Daunorubicin	0.444118	0.0848227	0.803565	4.32582e-10	0.169877	0.0964733
Docetaxel	0.485714	0.0664263	0.564728	0.00014701	0.177604	0.140177
Docetaxel	0.264706	0.321804	0.588664	8.08652e-05	0.195417	0.154949
Docetaxel	0.0558824	0.837137	0.90587	2.24437e-15	0.198826	0.0768333
Docetaxel	0.492857	0.061951	0.715197	2.15397e-07	0.200094	0.126472
Docetaxel	0.00357143	0.989921	0.690244	8.30548e-07	0.194889	0.142108
Docetaxel	0.382143	0.159824	0.600938	4.12787e-05	0.23308	0.135722
Doxorubicin	0.229412	0.39272	0.958537	2.56429e-22	0.211052	0.0192142
Doxorubicin	0.620588	0.0103135	0.885553	3.20497e-14	0.201064	0.0609313
Doxorubicin	0.444118	0.0848227	0.909193	4.88291e-16	0.161834	0.0689148
Doxorubicin	0.473529	0.0639191	0.809006	2.66948e-10	0.192363	0.0821447
Doxorubicin	0.605882	0.0128603	0.866792	4.83798e-13	0.186895	0.0572574
Doxorubicin	0.735294	0.00117162	0.896998	4.79876e-15	0.139085	0.0465877
Epirubicin	0.594118	0.0152324	0.868668	3.75862e-13	0.172953	0.0776015
Epirubicin	0.570588	0.0209907	0.945591	3.99886e-20	0.134974	0.0562874
Epirubicin	0.591176	0.0158756	0.989306	2.20171e-33	0.222591	0.0187712
Epirubicin	0.576471	0.0194151	0.934522	1.22407e-18	0.163202	0.0460376
Epirubicin	0.741176	0.00101847	0.805629	3.60845e-10	0.15513	0.0827692
Epirubicin	0.488235	0.055015	0.848218	4.87594e-12	0.217055	0.0807316
Eribulin mesilate	0.35	0.183869	0.852158	3.06709e-12	0.205471	0.0678668
Eribulin mesilate	0.717647	0.00174754	0.641463	8.1876e-06	0.116095	0.11813
Eribulin mesilate	0.638235	0.00780114	0.393246	0.0120632	0.198874	0.135908
Eribulin mesilate	0.526471	0.0361665	0.619137	2.05282e-05	0.227851	0.119195
Eribulin mesilate	0.276471	0.299942	0.944465	5.84291e-20	0.195904	0.0388557
Eribulin mesilate	0.417647	0.107474	0.856848	1.73515e-12	0.196476	0.0700983
Etoposide	0.697059	0.00269059	0.845591	6.59409e-12	0.178031	0.0935698
Etoposide	0.6	0.0140071	0.880488	6.9718e-14	0.186947	0.0664465
Etoposide	0.679412	0.00379343	0.905066	1.09516e-15	0.193851	0.0537746
Etoposide	0.758824	0.00065403	0.924953	1.50163e-17	0.166447	0.0408608
Etoposide	0.444118	0.0848227	0.862101	8.94666e-13	0.228915	0.0849849
Etoposide	0.520588	0.0386909	0.512758	0.000717008	0.155837	0.154833
Floxuridine	0.302941	0.254067	0.831332	3.09655e-11	0.274837	0.0974945
Floxuridine	0.155882	0.564282	0.803189	4.46978e-10	0.283994	0.108178
Floxuridine	0.211765	0.431083	0.730394	8.81462e-08	0.232951	0.118178
Floxuridine	0.182353	0.499075	0.50075	0.000998645	0.234611	0.19296
Floxuridine	0.429412	0.0969365	0.672045	2.04941e-06	0.226175	0.137095
Floxuridine	0.0294118	0.913896	0.741839	4.32003e-08	0.301833	0.106488
Fludarabine	0.282353	0.28935	0.756473	1.64135e-08	0.288394	0.115391
Fludarabine	0.367647	0.161232	0.796998	7.59632e-10	0.141286	0.118866
Fludarabine	0.738235	0.00109285	0.64409	7.31286e-06	0.152341	0.185052
Fludarabine	0.223529	0.405298	0.857036	1.69535e-12	0.183971	0.113998
Fludarabine	0.326471	0.217159	0.982552	2.27548e-29	0.219368	0.0203201
Fludarabine	0.623529	0.00985565	0.78349	2.27405e-09	0.209655	0.0841091
Fluorouracil	0.338235	0.200066	0.762101	1.11093e-08	0.278961	0.114144
Fluorouracil	0.232353	0.386511	0.863039	7.92592e-13	0.224248	0.0844764
Fluorouracil	0.264706	0.321804	0.949531	9.92325e-21	0.230835	0.0491779
Fluorouracil	0.217647	0.418087	0.864728	6.35868e-13	0.209279	0.107518
Fluorouracil	0.311765	0.2398	0.985741	5.04991e-31	0.266077	0.0295286
Fluorouracil	0.405882	0.118792	0.96773	2.37286e-24	0.226062	0.0426626
Gemcitabine	0.429412	0.0969365	0.484638	0.00152913	0.223377	0.196255
Gemcitabine	0.282353	0.28935	0.707129	3.3831e-07	0.225511	0.14543
Gemcitabine	0.55	0.027294	0.79394	9.80586e-10	0.200729	0.12851
Gemcitabine	0.394118	0.130913	0.625358	1.60044e-05	0.206773	0.178331
Gemcitabine	-0.107432	0.692091	0.935272	9.89819e-19	0.281404	0.0424154
Gemcitabine	0.294118	0.268847	0.832833	2.64942e-11	0.256639	0.112652
Idarubicin	0.635294	0.00818206	0.954172	1.65281e-21	0.196405	0.0228882
Idarubicin	0.255882	0.33879	0.956848	5.39448e-22	0.219155	0.026628
Idarubicin	0.358824	0.172304	0.934897	1.10108e-18	0.175134	0.0482192
Idarubicin	0.408824	0.115888	0.889493	1.70672e-14	0.191045	0.0472462
Idarubicin	0.514706	0.0413458	0.889493	1.70672e-14	0.179647	0.0736949
Idarubicin	0.182353	0.499075	0.87218	2.31861e-13	0.214065	0.0679278
Irinotecan	0.161765	0.549483	0.930206	3.96193e-18	0.239764	0.0565493
Irinotecan	0.208824	0.437659	0.518386	0.00061128	0.226324	0.197225
Irinotecan	0.329412	0.212801	0.884803	3.60427e-14	0.222904	0.068437
Irinotecan	0.320588	0.226045	0.976548	5.95229e-27	0.196717	0.0288899
Irinotecan	0.0117647	0.965508	0.946154	3.29817e-20	0.267908	0.0387935
Irinotecan	-0.385294	0.140544	0.993621	1.24544e-37	0.324059	0.0104215
Lomustine	0.455882	0.0759455	0.633021	1.16898e-05	0.147317	0.121444
Lomustine	0.764706	0.000559676	0.618762	2.08352e-05	0.130288	0.143456
Lomustine	0.655882	0.00580074	0.922326	2.8205e-17	0.180189	0.0565117
Lomustine	0.488235	0.055015	0.806004	3.49062e-10	0.15103	0.101577
Lomustine	0.417647	0.107474	0.902627	1.73511e-15	0.181016	0.067206
Lomustine	0.232353	0.386511	0.937899	4.6107e-19	0.178077	0.0433945
Melphalan	0.120588	0.656425	0.948218	1.59823e-20	0.243509	0.0316604
Melphalan	0.397059	0.127806	0.956473	6.33827e-22	0.193163	0.0173941
Melphalan	0.329412	0.212801	0.954221	1.62022e-21	0.153654	0.0257599
Melphalan	0.0558824	0.837137	0.874484	1.67568e-13	0.163577	0.0542059
Melphalan	0.470588	0.0658195	0.796435	7.96434e-10	0.131987	0.091027
Melphalan	0.352941	0.179959	0.983865	5.20333e-30	0.166563	0.015266
Methotrexate	0.738235	0.00109285	0.89925	3.21758e-15	0.22798	0.0389908
Methotrexate	0.35	0.183869	0.902627	1.73511e-15	0.322795	0.0794312
Methotrexate	0.482353	0.058459	0.920826	4.00384e-17	0.293795	0.042629
Methotrexate	0.55	0.027294	0.93152	2.79377e-18	0.273568	0.0594969
Methotrexate	-0.141176	0.602003	0.802627	4.69416e-10	0.366645	0.112289
Methotrexate	0.188235	0.485087	0.949156	1.13855e-20	0.238804	0.0384381
Mitomycin	0.0352941	0.896753	0.956285	6.86674e-22	0.282152	0.0351303
Mitomycin	0.394118	0.130913	0.921576	3.36341e-17	0.172189	0.0888811
Mitomycin	0.744118	0.000948283	0.933771	1.50997e-18	0.175958	0.0549525
Mitomycin	0.311765	0.2398	0.948593	1.39655e-20	0.244532	0.0436146
Mitomycin	0.747059	0.000882107	0.911257	3.21341e-16	0.156957	0.0917396
Mitomycin	0.241176	0.368207	0.913696	1.9339e-16	0.296635	0.0600531
Nitrogen mustard	0.467647	0.0677609	0.991557	2.5152e-35	0.21602	0.0115987
Nitrogen mustard	0.444118	0.0848227	0.977486	2.76285e-27	0.214428	0.0265514
Nitrogen mustard	0.102941	0.70441	0.990244	3.87883e-34	0.239989	0.0140882
Nitrogen mustard	0.432353	0.094421	0.990619	1.847e-34	0.181662	0.0230402
Nitrogen mustard	0.547059	0.0283011	0.996248	5.32806e-42	0.133974	0.0136166
Nitrogen mustard	0.547059	0.0283011	0.992871	1.02404e-36	0.198524	0.0145893
Oxaliplatin	0.488235	0.055015	0.477674	0.00182679	0.188267	0.161889
Oxaliplatin	0.2	0.457688	0.945216	4.54171e-20	0.234267	0.044316
Oxaliplatin	0.558824	0.0244365	0.460976	0.00275721	0.194299	0.153713
Oxaliplatin	0.541176	0.0304002	0.682552	1.22616e-06	0.186743	0.119193
Oxaliplatin	0.514706	0.0413458	0.498241	0.00106862	0.177688	0.175938
Oxaliplatin	0.652941	0.00610205	0.42366	0.00644753	0.208522	0.193895
Paclitaxel	0.411765	0.113034	0.979925	3.19412e-28	0.194076	0.0202136
Paclitaxel	0.65	0.00641571	0.777861	3.5106e-09	0.132826	0.126079
Paclitaxel	0.45	0.0802957	0.700563	4.83246e-07	0.190624	0.153728
Paclitaxel	0.417647	0.107474	0.765103	8.98207e-09	0.188395	0.112368
Paclitaxel	0.373529	0.154122	0.79531	8.75087e-10	0.213672	0.0826735
Paclitaxel	0.520588	0.0386909	0.718949	1.73684e-07	0.191488	0.124734
Teniposide	0.644118	0.00708152	0.953283	2.36263e-21	0.149865	0.0409058
Teniposide	0.773529	0.000439356	0.883302	4.54729e-14	0.111918	0.0776146
Teniposide	0.797059	0.000218098	0.89925	3.21758e-15	0.159167	0.0591421
Teniposide	0.597059	0.0146097	0.95591	8.05112e-22	0.185053	0.036801
Teniposide	0.738235	0.00109285	0.844841	7.1807e-12	0.162403	0.0853658
Teniposide	0.697059	0.00269059	0.870544	2.90872e-13	0.166981	0.0757201
Thiotepa	0.708824	0.00211168	0.987992	1.96632e-32	0.16637	0.0169197
Thiotepa	0.579412	0.0186625	0.976735	5.11812e-27	0.174752	0.0268722
Thiotepa	0.25	0.350391	0.893621	8.59346e-15	0.180205	0.0829017
Thiotepa	0.367647	0.161232	0.873171	2.01794e-13	0.180368	0.0627169
Thiotepa	0.482353	0.058459	0.704878	3.82716e-07	0.180592	0.115261
Thiotepa	0.485294	0.0567177	0.949343	1.06306e-20	0.236205	0.0289688
Topotecan	0.314706	0.235158	0.575422	0.000102603	0.245155	0.160422
Topotecan	0.388235	0.137282	0.958537	2.56429e-22	0.227885	0.032456
Topotecan	0.441176	0.0871536	0.87561	1.42653e-13	0.23404	0.11752
Topotecan	0.358824	0.172304	0.869231	3.48185e-13	0.256927	0.0830607
Topotecan	0.429412	0.0969365	0.834146	2.30856e-11	0.202562	0.122381
Topotecan	0.373529	0.154122	0.888743	1.92787e-14	0.263223	0.0788534
Valrubicin	0.558824	0.0244365	0.924696	4.25436e-17	0.182127	0.0563814
Valrubicin	0.541176	0.0304002	0.854453	4.53648e-12	0.199714	0.090571
Valrubicin	0.417647	0.107474	0.798988	1.08117e-09	0.217518	0.0975934
Valrubicin	0.426471	0.0994991	0.920648	1.08257e-16	0.175352	0.0573227
Valrubicin	0.507143	0.0536637	0.890807	1.37607e-14	0.172139	0.0748615
Valrubicin	0.382143	0.159824	0.943152	9.00519e-20	0.198627	0.0522325
Vinblastine	0.220588	0.411666	0.966417	5.00597e-24	0.248256	0.0139014
Vinblastine	0.426471	0.0994991	0.627955	1.44014e-05	0.173586	0.148849
Vinblastine	0.0705882	0.795039	0.608443	3.11092e-05	0.215311	0.135941
Vinblastine	0.338235	0.200066	0.558349	0.000181131	0.200501	0.124163
Vinblastine	0.473529	0.0639191	0.526454	0.000483974	0.176326	0.15438
Vinblastine	0.217647	0.418087	0.695122	6.44748e-07	0.21445	0.110664
Vincristine	0.132353	0.625106	0.633583	1.14193e-05	0.115301	0.104246
Vincristine	0.502941	0.0470631	0.399625	0.0106267	0.135418	0.119052
Vincristine	0.573529	0.020191	0.48424	0.0015449	0.160945	0.0977055
Vincristine	0.288235	0.278984	0.453659	0.00328138	0.235164	0.107378
Vincristine	0.438235	0.08953	0.466041	0.00243877	0.143566	0.0817568
Vincristine	0.188235	0.485087	0.473734	0.00201688	0.183725	0.0978808
Vorinostat	0.470588	0.0658195	0.733959	7.0863e-08	0.236972	0.131467
Vorinostat	0.247059	0.356275	0.787054	1.71579e-09	0.207124	0.127578
Vorinostat	0.658824	0.00551142	0.56454	0.000147925	0.184997	0.176252
Vorinostat	0.214706	0.424559	0.800938	5.43207e-10	0.262114	0.11257
Vorinostat	0.670588	0.00446721	0.54878	0.000245786	0.241987	0.154918
Vorinostat	0.397059	0.127806	0.561726	0.000162268	0.234249	0.151084

## Sheet: PCR DEG
	Rs Test	Ps Test	Rs Train	Ps Train	NMAD Test	NMAD Train
6-Mercaptopurine	0.388235	0.137282	0.955347	1.01952e-21	0.18457	0.0280865
6-Mercaptopurine	0.402941	0.121746	0.908818	5.26323e-16	0.227664	0.0681109
6-Mercaptopurine	0.0735294	0.786679	0.819887	9.69326e-11	0.244073	0.0980008
6-Mercaptopurine	0.417647	0.107474	0.997936	6.30577e-47	0.169969	0.00886726
6-Mercaptopurine	0.473529	0.0639191	0.878049	1.00108e-13	0.205988	0.0741131
6-Mercaptopurine	0.520588	0.0386909	0.996811	2.4413e-43	0.171412	0.0172821
Actinomycin D	0.65	0.00641571	0.775985	4.0461e-09	0.218316	0.121081
Actinomycin D	0.488235	0.055015	0.945403	4.26213e-20	0.187529	0.0627684
Actinomycin D	0.532353	0.0337686	0.936585	6.78317e-19	0.208364	0.0570226
Actinomycin D	0.432353	0.094421	0.895497	6.23239e-15	0.201651	0.0970582
Actinomycin D	0.382353	0.143859	0.965103	1.02582e-23	0.181842	0.0436956
Actinomycin D	0.405882	0.118792	0.947655	1.95302e-20	0.18135	0.0587453
Beta-Thioguanine Deoxyriboside	0.317647	0.230573	0.814634	1.59382e-10	0.243839	0.0885975
Beta-Thioguanine Deoxyriboside	0.0588235	0.828681	0.979362	5.3754e-28	0.194105	0.0295232
Beta-Thioguanine Deoxyriboside	0.620588	0.0103135	0.860976	1.03345e-12	0.2104	0.0756903
Beta-Thioguanine Deoxyriboside	0.223529	0.405298	0.883865	4.16931e-14	0.169543	0.0757327
Beta-Thioguanine Deoxyriboside	0.114706	0.672291	0.92439	1.72208e-17	0.197327	0.0594867
Beta-Thioguanine Deoxyriboside	0.641176	0.00743442	0.977861	2.01409e-27	0.137103	0.0338873
Bleomycin	0.561765	0.023537	0.982927	1.51038e-29	0.199467	0.0350536
Bleomycin	0.661765	0.00523375	0.994747	3.14353e-39	0.189812	0.0203079
Bleomycin	0.497059	0.0501336	0.993996	3.94885e-38	0.205552	0.0125876
Bleomycin	0.358824	0.172304	0.984428	2.66317e-30	0.216745	0.0346477
Bleomycin	0.582353	0.0179327	0.986304	2.36082e-31	0.187146	0.0203004
Bleomycin	0.532353	0.0337686	0.990619	1.847e-34	0.219453	0.0228163
Bortezomib	0.00588235	0.982751	0.973171	7.44893e-26	0.148907	0.0272186
Bortezomib	0.188235	0.485087	0.974672	2.5275e-26	0.218476	0.0157025
Bortezomib	0.0705882	0.795039	0.821764	8.08434e-11	0.172773	0.0699764
Bortezomib	0.552941	0.0263145	0.832833	2.64942e-11	0.241935	0.0696625
Bortezomib	0.244118	0.362213	0.975047	1.90959e-26	0.225562	0.0157738
Bortezomib	0.635294	0.00818206	0.985741	5.04991e-31	0.183996	0.0144816
Busulfan	0.541176	0.0304002	0.955159	1.10226e-21	0.14572	0.0294977
Busulfan	0.632353	0.00857758	0.9606	9.89661e-23	0.137294	0.0105946
Busulfan	0.258824	0.333072	0.900563	2.53728e-15	0.139648	0.0516581
Busulfan	0.567647	0.0218146	0.910507	3.74585e-16	0.102397	0.0408717
Busulfan	0.176471	0.513251	0.947842	1.82723e-20	0.119391	0.0296176
Busulfan	0.373529	0.154122	0.903002	1.6178e-15	0.130374	0.0553013
Cactinomycin	0.168867	0.531844	0.815448	1.47719e-10	0.222891	0.0845893
Cactinomycin	0.175155	0.516445	0.820344	9.27626e-11	0.195261	0.0699748
Cactinomycin	0.590623	0.015999	0.877352	1.10847e-13	0.202149	0.0381097
Cactinomycin	0.401847	0.122858	0.917819	7.91542e-17	0.421123	0.0414442
Cactinomycin	0.249558	0.351271	0.800307	5.73449e-10	0.181846	0.103914
Cactinomycin	0.559207	0.0243178	0.786469	1.79762e-09	0.231761	0.0900414
Carboplatin	0.25	0.350391	0.921576	3.36341e-17	0.262325	0.0759125
Carboplatin	0.467647	0.0677609	0.979362	5.3754e-28	0.196195	0.0273164
Carboplatin	0.414706	0.110229	0.986492	1.81948e-31	0.198254	0.0198109
Carboplatin	0.691176	0.00302472	0.918386	6.97328e-17	0.239527	0.0845816
Carboplatin	0.105882	0.696334	0.990432	2.6864e-34	0.304651	0.0211527
Carboplatin	0.511765	0.0427234	0.934146	1.35994e-18	0.23076	0.0765807
Carmustine	0.576471	0.0194151	0.984053	4.17323e-30	0.177188	0.0146433
Carmustine	0.655882	0.00580074	0.989306	2.20171e-33	0.115982	0.0215671
Carmustine	0.682353	0.00358797	0.984615	2.11875e-30	0.161987	0.0162554
Carmustine	0.835294	5.63713e-05	0.838462	1.45583e-11	0.106975	0.0807295
Carmustine	0.597059	0.0146097	0.908068	6.10916e-16	0.261949	0.0599095
Carmustine	0.644118	0.00708152	0.843152	8.68432e-12	0.135382	0.0798886
Chlorambucil	0.617647	0.010788	0.982176	3.39813e-29	0.152266	0.0233067
Chlorambucil	0.405882	0.118792	0.990994	8.53138e-35	0.164302	0.0167182
Chlorambucil	0.620588	0.0103135	0.985741	5.04991e-31	0.158087	0.0123641
Chlorambucil	0.679412	0.00379343	0.997186	2.27102e-44	0.177122	0.00781509
Chlorambucil	0.191176	0.478164	0.997749	3.2887e-46	0.192471	0.00638166
Chlorambucil	0.482353	0.058459	0.946341	3.09161e-20	0.185272	0.0422183
Cisplatin	0.573529	0.020191	0.94803	1.70911e-20	0.188058	0.0593761
Cisplatin	0.688235	0.00320391	0.957598	3.89065e-22	0.185249	0.0610656
Cisplatin	0.326471	0.217159	0.937711	4.87463e-19	0.196929	0.0674775
Cisplatin	0.382353	0.143859	0.955347	1.01952e-21	0.186253	0.0641192
Cisplatin	0.464706	0.0697437	0.992495	2.70502e-36	0.197392	0.0182897
Cisplatin	0.335294	0.204255	0.939962	2.4704e-19	0.242815	0.0602992
Cytarabine	0.244118	0.362213	0.984991	1.32963e-30	0.276311	0.0394628
Cytarabine	0.167647	0.534857	0.894559	7.32384e-15	0.277958	0.138149
Cytarabine	0.258824	0.333072	0.941463	1.54732e-19	0.326865	0.0643624
Cytarabine	0.282353	0.28935	0.95985	1.40716e-22	0.273225	0.0496701
Cytarabine	0.464706	0.0697437	0.939024	3.28942e-19	0.292453	0.104042
Cytarabine	0.705882	0.0022459	0.960038	1.28945e-22	0.238241	0.0641243
Dacarbazine	0.464706	0.0697437	0.972983	8.48968e-26	0.222911	0.0390647
Dacarbazine	0.323529	0.221574	0.991932	1.06373e-35	0.243452	0.019882
Dacarbazine	0.217647	0.418087	0.988743	5.80645e-33	0.240677	0.0120771
Dacarbazine	0.638235	0.00780114	0.99137	3.81271e-35	0.190455	0.0234425
Dacarbazine	0.191176	0.478164	0.99137	3.81271e-35	0.208114	0.0160801
Dacarbazine	0.317647	0.230573	0.964353	1.52691e-23	0.225275	0.0449703
Daunorubicin	0.338235	0.200066	0.90075	2.45196e-15	0.160649	0.0770932
Daunorubicin	0.479412	0.0602393	0.92833	6.45056e-18	0.142696	0.0642239
Daunorubicin	0.364706	0.164868	0.979925	3.19412e-28	0.243606	0.0213447
Daunorubicin	0.391176	0.134071	0.990807	1.26026e-34	0.252274	0.00984625
Daunorubicin	0.341176	0.195933	0.914071	1.7862e-16	0.196456	0.0752389
Daunorubicin	0.347059	0.187834	0.98424	3.33826e-30	0.193485	0.0207871
Docetaxel	0.464286	0.081251	0.988555	7.93604e-33	0.220301	0.019538
Docetaxel	0.552941	0.0263145	0.908097	1.46936e-15	0.196585	0.0729176
Docetaxel	-0.05	0.8541	0.957895	1.20481e-21	0.197889	0.0356413
Docetaxel	0.478571	0.0711308	0.871482	2.55499e-13	0.1858	0.0797417
Docetaxel	-0.00714286	0.979844	0.86379	7.18921e-13	0.187127	0.0761763
Docetaxel	0.321429	0.242719	0.737711	5.6107e-08	0.251325	0.119683
Doxorubicin	0.232353	0.386511	0.985741	5.04991e-31	0.237199	0.0120625
Doxorubicin	0.588235	0.0165397	0.947092	2.38133e-20	0.207174	0.0366647
Doxorubicin	0.244118	0.362213	0.915009	1.46209e-16	0.174771	0.0785997
Doxorubicin	0.555882	0.0253622	0.868856	3.66414e-13	0.189374	0.0815381
Doxorubicin	0.470588	0.0658195	0.937711	4.87463e-19	0.213205	0.0383156
Doxorubicin	0.682353	0.00358797	0.970732	3.80981e-25	0.149506	0.02404
Epirubicin	0.670588	0.00446721	0.891557	1.21525e-14	0.16667	0.0801202
Epirubicin	0.655882	0.00580074	0.980488	1.86983e-28	0.134769	0.0330281
Epirubicin	0.632353	0.00857758	0.795685	8.48097e-10	0.219238	0.0842969
Epirubicin	0.408824	0.115888	0.953659	2.03364e-21	0.170988	0.0521202
Epirubicin	0.729412	0.00134308	0.977298	3.22948e-27	0.136454	0.0172297
Epirubicin	0.629412	0.00898809	0.939962	2.4704e-19	0.198021	0.0471944
Eribulin mesilate	0.226471	0.398983	0.988931	4.22596e-33	0.191288	0.0161824
Eribulin mesilate	0.661765	0.00523375	0.877111	1.14819e-13	0.132764	0.076274
Eribulin mesilate	0.841176	4.4429e-05	0.907505	6.826e-16	0.118738	0.0679114
Eribulin mesilate	0.532353	0.0337686	0.868105	4.05596e-13	0.231296	0.0817671
Eribulin mesilate	0.326471	0.217159	0.943152	9.00519e-20	0.179798	0.0668121
Eribulin mesilate	0.441176	0.0871536	0.884053	4.05003e-14	0.187768	0.0679227
Etoposide	0.782353	0.000341221	0.980675	1.55876e-28	0.168909	0.0181067
Etoposide	0.644118	0.00708152	0.937899	4.6107e-19	0.182367	0.0510546
Etoposide	0.541176	0.0304002	0.953096	2.5454e-21	0.211189	0.0439259
Etoposide	0.797059	0.000218098	0.971107	2.99117e-25	0.173279	0.0314252
Etoposide	0.444118	0.0848227	0.97561	1.24393e-26	0.235539	0.0235036
Etoposide	0.597059	0.0146097	0.996998	7.72805e-44	0.16763	0.00857958
Floxuridine	0.173529	0.520408	0.95666	5.8484e-22	0.298561	0.0525807
Floxuridine	0.335294	0.204255	0.973734	5.00331e-26	0.274066	0.0130002
Floxuridine	0.297059	0.263863	0.956098	7.43668e-22	0.243464	0.0256938
Floxuridine	0.0676471	0.80342	0.914822	1.52211e-16	0.252796	0.112047
Floxuridine	0.429412	0.0969365	0.930394	3.77064e-18	0.227171	0.0715992
Floxuridine	-0.0588235	0.828681	0.850094	3.91653e-12	0.307592	0.11734
Fludarabine	0.214706	0.424559	0.863039	7.92592e-13	0.293934	0.0967767
Fludarabine	0.311765	0.2398	0.874672	1.63149e-13	0.140532	0.0940385
Fludarabine	0.591176	0.0158756	0.981989	4.13945e-29	0.154042	0.0356622
Fludarabine	0.270588	0.310761	0.988743	5.80645e-33	0.185198	0.0205647
Fludarabine	0.264706	0.321804	0.986867	1.0688e-31	0.235041	0.0259728
Fludarabine	0.6	0.0140071	0.873358	1.96532e-13	0.202909	0.077378
Fluorouracil	0.211765	0.431083	0.935084	1.04405e-18	0.293349	0.0723923
Fluorouracil	0.2	0.457688	0.827955	4.37398e-11	0.226274	0.0996968
Fluorouracil	0.164706	0.542148	0.994371	1.16231e-38	0.246705	0.0200394
Fluorouracil	0.2	0.457688	0.987054	8.14452e-32	0.207012	0.0280555
Fluorouracil	0.244118	0.362213	0.993996	3.94885e-38	0.278712	0.0189598
Fluorouracil	0.544118	0.0293363	0.992308	4.31742e-36	0.236826	0.0183204
Gemcitabine	0.576471	0.0194151	0.986632	1.49435e-31	0.193278	0.0337263
Gemcitabine	0.252941	0.344563	0.982927	1.51038e-29	0.253413	0.0347266
Gemcitabine	0.505882	0.0455816	0.913551	1.99391e-16	0.191971	0.0888524
Gemcitabine	0.335294	0.204255	0.976125	8.33086e-27	0.221152	0.0278592
Gemcitabine	-0.113319	0.676052	0.990244	3.87883e-34	0.308364	0.0210776
Gemcitabine	0.1	0.712516	0.967167	3.27969e-24	0.264807	0.0592346
Idarubicin	0.602941	0.0134241	0.896946	4.84251e-15	0.218894	0.0780199
Idarubicin	0.223529	0.405298	0.891557	1.21525e-14	0.217713	0.0722804
Idarubicin	0.285294	0.284139	0.941276	1.64161e-19	0.184647	0.0562829
Idarubicin	0.335294	0.204255	0.985741	5.04991e-31	0.197583	0.0230738
Idarubicin	0.655882	0.00580074	0.945591	3.99886e-20	0.165801	0.0578219
Idarubicin	0.282353	0.28935	0.875088	1.53734e-13	0.206272	0.0971142
Irinotecan	0.161765	0.549483	0.980863	1.29711e-28	0.234329	0.0284602
Irinotecan	0.35	0.183869	0.994371	1.16231e-38	0.193415	0.0139862
Irinotecan	0.214706	0.424559	0.941463	1.54732e-19	0.228826	0.0628601
Irinotecan	0.341176	0.195933	0.99606	1.34421e-41	0.203903	0.0175015
Irinotecan	0.170588	0.52761	0.958161	3.03309e-22	0.264942	0.0402023
Irinotecan	-0.297059	0.263863	0.957974	3.29682e-22	0.307396	0.0452371
Lomustine	0.470588	0.0658195	0.842777	9.05635e-12	0.155881	0.0925481
Lomustine	0.767647	0.000516884	0.822139	7.79416e-11	0.132024	0.112201
Lomustine	0.626471	0.00941398	0.962852	3.29964e-23	0.184345	0.0363416
Lomustine	0.494118	0.0517234	0.941088	1.74131e-19	0.163477	0.0463513
Lomustine	0.414706	0.110229	0.900188	2.71637e-15	0.183505	0.0671963
Lomustine	0.202941	0.450961	0.905629	9.83087e-16	0.170618	0.0812108
Melphalan	0.191176	0.478164	0.975985	9.29545e-27	0.24325	0.0253178
Melphalan	0.485294	0.0567177	0.969231	9.72564e-25	0.188254	0.0260676
Melphalan	0.35	0.183869	0.994184	2.16367e-38	0.145077	0.00753012
Melphalan	0.0970588	0.720651	0.87636	1.28026e-13	0.172476	0.0732516
Melphalan	0.679412	0.00379343	0.987992	1.96632e-32	0.111335	0.0134711
Melphalan	0.444118	0.0848227	0.99606	1.34421e-41	0.151443	0.00880418
Methotrexate	0.717647	0.00174754	0.960413	1.08138e-22	0.237398	0.038059
Methotrexate	0.561765	0.023537	0.845591	6.59409e-12	0.298255	0.151392
Methotrexate	0.476471	0.0620592	0.879737	7.79923e-14	0.309895	0.104771
Methotrexate	0.502941	0.0470631	0.905629	9.83087e-16	0.262909	0.108976
Methotrexate	-0.0794118	0.770025	0.849156	4.3716e-12	0.352839	0.0936058
Methotrexate	0.211765	0.431083	0.973734	5.00331e-26	0.23458	0.0199583
Mitomycin	0.202941	0.450961	0.97561	1.24393e-26	0.277922	0.0406352
Mitomycin	0.670588	0.00446721	0.937711	4.87463e-19	0.155809	0.0774081
Mitomycin	0.561765	0.023537	0.983114	1.22634e-29	0.194029	0.0239486
Mitomycin	0.173529	0.520408	0.986492	1.81948e-31	0.262797	0.0229731
Mitomycin	0.752941	0.000761081	0.982364	2.78371e-29	0.145008	0.0365327
Mitomycin	0.311765	0.2398	0.980675	1.55876e-28	0.283019	0.0225389
Nitrogen mustard	0.394118	0.130913	0.993621	1.24544e-37	0.237577	0.0119646
Nitrogen mustard	0.441176	0.0871536	0.978612	1.05276e-27	0.214312	0.024897
Nitrogen mustard	0.0529412	0.84561	0.996248	5.32806e-42	0.25112	0.010331
Nitrogen mustard	0.370588	0.15765	0.966979	3.64874e-24	0.192119	0.0378272
Nitrogen mustard	0.323529	0.221574	0.942964	9.57119e-20	0.134518	0.0673191
Nitrogen mustard	0.505882	0.0455816	0.952908	2.74148e-21	0.193547	0.0568458
Oxaliplatin	0.441176	0.0871536	0.82758	4.54301e-11	0.200609	0.0946185
Oxaliplatin	0.170588	0.52761	0.793996	9.76004e-10	0.232872	0.120579
Oxaliplatin	0.602941	0.0134241	0.990619	1.847e-34	0.182221	0.011143
Oxaliplatin	0.317647	0.230573	0.954597	1.39021e-21	0.210864	0.058052
Oxaliplatin	0.805882	0.000163847	0.923589	2.08894e-17	0.135944	0.0685568
Oxaliplatin	0.602941	0.0134241	0.995262	4.43287e-40	0.188126	0.0131334
Paclitaxel	0.420588	0.104768	0.974484	2.90325e-26	0.185915	0.0262448
Paclitaxel	0.655882	0.00580074	0.787054	1.71579e-09	0.153652	0.14171
Paclitaxel	0.429412	0.0969365	0.855347	2.08662e-12	0.185673	0.119975
Paclitaxel	0.420588	0.104768	0.857223	1.65642e-12	0.195095	0.104693
Paclitaxel	0.323529	0.221574	0.839962	1.23621e-11	0.223226	0.0859497
Paclitaxel	0.473529	0.0639191	0.856098	1.90328e-12	0.188262	0.0951829
Teniposide	0.638235	0.00780114	0.970732	3.80981e-25	0.14498	0.0328001
Teniposide	0.688235	0.00320391	0.990056	5.56133e-34	0.133348	0.0159992
Teniposide	0.752941	0.000761081	0.973734	5.00331e-26	0.15566	0.0266048
Teniposide	0.432353	0.094421	0.931144	3.08918e-18	0.200791	0.0620653
Teniposide	0.697059	0.00269059	0.95666	5.8484e-22	0.179172	0.0386306
Teniposide	0.691176	0.00302472	0.974859	2.19809e-26	0.1566	0.0338431
Thiotepa	0.782353	0.000341221	0.966417	5.00597e-24	0.165309	0.0384857
Thiotepa	0.494118	0.0517234	0.889681	1.65529e-14	0.170813	0.0755178
Thiotepa	0.441176	0.0871536	0.949531	9.92325e-21	0.182484	0.0548169
Thiotepa	0.311765	0.2398	0.984991	1.32963e-30	0.177209	0.0176108
Thiotepa	0.552941	0.0263145	0.970919	3.3771e-25	0.162308	0.0344176
Thiotepa	0.370588	0.15765	0.965666	7.56869e-24	0.236419	0.0280218
Topotecan	0.691176	0.00302472	0.980488	1.86983e-28	0.225186	0.01841
Topotecan	0.485294	0.0567177	0.875047	1.54639e-13	0.218666	0.0910801
Topotecan	0.311765	0.2398	0.993058	6.17959e-37	0.2537	0.0131086
Topotecan	0.308824	0.244499	0.880863	6.58976e-14	0.263921	0.124745
Topotecan	0.476471	0.0620592	0.991745	1.64374e-35	0.20175	0.0146699
Topotecan	0.555882	0.0253622	0.899812	2.90731e-15	0.253023	0.0841625
Valrubicin	0.452941	0.0780987	0.902632	4.08032e-15	0.177564	0.0835643
Valrubicin	0.502941	0.0470631	0.915182	3.54128e-16	0.206268	0.0798382
Valrubicin	0.385294	0.140544	0.921457	9.01736e-17	0.223149	0.0696164
Valrubicin	0.5	0.0485803	0.932794	5.55916e-18	0.163536	0.0582985
Valrubicin	0.589286	0.0207944	0.95591	8.05112e-22	0.179522	0.0447269
Valrubicin	0.335714	0.221212	0.930206	3.96193e-18	0.215808	0.0560037
Vinblastine	0.00882353	0.974128	0.986679	1.39714e-31	0.257372	0.0138891
Vinblastine	0.397059	0.127806	0.732083	7.95227e-08	0.191997	0.147483
Vinblastine	0.0558824	0.837137	0.68743	9.59076e-07	0.255001	0.135971
Vinblastine	0.111765	0.680274	0.879925	7.58412e-14	0.212079	0.0805518
Vinblastine	0.320588	0.226045	0.741463	4.42482e-08	0.20735	0.130513
Vinblastine	0.379412	0.147227	0.777298	3.66387e-09	0.210128	0.105409
Vincristine	-0.102941	0.70441	0.882927	4.81695e-14	0.133075	0.069236
Vincristine	0.488235	0.055015	0.733959	7.0863e-08	0.137463	0.0974468
Vincristine	0.0529412	0.84561	0.659662	3.65924e-06	0.198305	0.0900019
Vincristine	-0.211765	0.431083	0.950094	8.05843e-21	0.352951	0.0131778
Vincristine	0.423529	0.102109	0.836773	1.74642e-11	0.137545	0.0753375
Vincristine	0.0117647	0.965508	0.898311	3.805e-15	0.192121	0.0283962
Vorinostat	0.547059	0.0283011	0.8	5.88752e-10	0.238333	0.115134
Vorinostat	0.144118	0.594378	0.940338	2.20021e-19	0.216468	0.0583981
Vorinostat	0.261765	0.32741	0.986304	2.36082e-31	0.239597	0.0241804
Vorinostat	0.238235	0.374254	0.876173	1.31545e-13	0.273951	0.100641
Vorinostat	0.420588	0.104768	0.785553	1.9331e-09	0.252136	0.116327
Vorinostat	0.258824	0.333072	0.937336	5.44587e-19	0.247255	0.0533824

## Sheet: PCR CTR1
	Rs Test	Ps Test	Rs Train	Ps Train	NMAD Test	NMAD Train
6-Mercaptopurine	0.285294	0.284139	0.845403	6.73637e-12	0.201239	0.0508066
6-Mercaptopurine	0.191176	0.478164	0.96379	2.04625e-23	0.22587	0.0405544
6-Mercaptopurine	0.138235	0.609666	0.63227	1.20595e-05	0.238909	0.117058
6-Mercaptopurine	0.382353	0.143859	0.963602	2.25369e-23	0.167682	0.0233677
6-Mercaptopurine	0.267647	0.316254	0.522139	0.00054876	0.239692	0.118999
6-Mercaptopurine	0.508824	0.0441352	0.325891	0.0401542	0.176909	0.158901
Actinomycin D	0.655882	0.00580074	0.622514	1.79452e-05	0.21814	0.145106
Actinomycin D	0.505882	0.0455816	0.642777	7.73891e-06	0.187977	0.143001
Actinomycin D	0.464706	0.0697437	0.660788	3.47521e-06	0.22922	0.144747
Actinomycin D	0.567647	0.0218146	0.699625	5.08106e-07	0.186047	0.128541
Actinomycin D	0.361765	0.168559	0.671295	2.12433e-06	0.19067	0.128132
Actinomycin D	0.426471	0.0994991	0.924953	1.50163e-17	0.184028	0.0465024
Beta-Thioguanine Deoxyriboside	0.158824	0.556861	0.52833	0.000458008	0.253669	0.104529
Beta-Thioguanine Deoxyriboside	-0.0705882	0.795039	0.970169	5.44456e-25	0.193044	0.0305499
Beta-Thioguanine Deoxyriboside	0.267647	0.316254	0.211632	0.189877	0.254294	0.142137
Beta-Thioguanine Deoxyriboside	0.273529	0.305323	0.857786	1.54458e-12	0.185785	0.0719506
Beta-Thioguanine Deoxyriboside	0.0382353	0.888198	0.493621	0.00120891	0.202484	0.136578
Beta-Thioguanine Deoxyriboside	0.397059	0.127806	0.366229	0.0201156	0.152498	0.163033
Bleomycin	0.573529	0.020191	0.982176	3.39813e-29	0.200783	0.0293194
Bleomycin	0.729412	0.00134308	0.988931	4.22596e-33	0.174031	0.0175868
Bleomycin	0.370588	0.15765	0.584428	7.50535e-05	0.223627	0.160995
Bleomycin	0.217647	0.418087	0.855722	1.99297e-12	0.241569	0.0963473
Bleomycin	0.455882	0.0759455	0.961726	5.76166e-23	0.190482	0.0456243
Bleomycin	0.538235	0.0314932	0.987805	2.63566e-32	0.220185	0.0276764
Bortezomib	-0.0441176	0.871122	0.916323	1.10038e-16	0.147227	0.0467969
Bortezomib	0.267647	0.316254	0.600938	4.12787e-05	0.195771	0.0935369
Bortezomib	0.185294	0.492057	0.631332	1.25367e-05	0.169067	0.0874663
Bortezomib	0.35	0.183869	0.723827	1.30613e-07	0.249757	0.0759856
Bortezomib	0.15	0.579249	0.334146	0.035091	0.232351	0.0916241
Bortezomib	-0.285294	0.284139	0.0701689	0.667017	0.265511	0.115113
Busulfan	0.226471	0.398983	0.582552	8.01662e-05	0.147853	0.0617599
Busulfan	0.135294	0.617367	0.65197	5.17679e-06	0.15863	0.0766768
Busulfan	0.273529	0.305323	0.629081	1.37534e-05	0.141991	0.0761309
Busulfan	0.347059	0.187834	0.830769	3.28175e-11	0.10585	0.0602675
Busulfan	0.182353	0.499075	0.45197	0.00341403	0.122053	0.0915063
Busulfan	0.276471	0.299942	0.3197	0.0443293	0.143559	0.0845983
Cactinomycin	0.217993	0.41733	0.544373	0.00028202	0.224577	0.144328
Cactinomycin	0.246124	0.358157	0.569192	0.000126709	0.18747	0.17907
Cactinomycin	0.70215	0.00242609	0.331222	0.0368212	0.222089	0.158837
Cactinomycin	0.401847	0.122858	0.405008	0.00953067	0.406957	0.169104
Cactinomycin	-0.0226871	0.933536	0.792397	1.11358e-09	0.194022	0.108132
Cactinomycin	0.711575	0.00199209	0.681412	1.2977e-06	0.229548	0.09637
Carboplatin	0.126471	0.640694	0.981426	7.39181e-29	0.260552	0.0302444
Carboplatin	0.294118	0.268847	0.983865	5.20333e-30	0.217709	0.0223845
Carboplatin	0.614706	0.0112795	0.978236	1.46026e-27	0.19981	0.0322619
Carboplatin	0.511765	0.0427234	0.665478	2.79635e-06	0.236826	0.146443
Carboplatin	0.205882	0.444285	0.989869	7.91989e-34	0.289159	0.0201546
Carboplatin	0.417647	0.107474	0.852533	2.93258e-12	0.22519	0.110382
Carmustine	0.691176	0.00302472	0.730582	8.71469e-08	0.16483	0.0760731
Carmustine	0.670588	0.00446721	0.922889	2.46876e-17	0.111222	0.0478653
Carmustine	0.705882	0.0022459	0.768105	7.23936e-09	0.152936	0.0675427
Carmustine	0.902941	1.67772e-06	0.754409	1.88898e-08	0.100932	0.0918538
Carmustine	0.570588	0.0209907	0.958912	2.16457e-22	0.257282	0.0306181
Carmustine	0.635294	0.00818206	0.74015	4.81046e-08	0.142766	0.0973638
Chlorambucil	0.702941	0.00238695	0.988555	7.93604e-33	0.137117	0.0198691
Chlorambucil	0.647059	0.00674208	0.997373	6.13222e-45	0.153542	0.00945968
Chlorambucil	0.5	0.0485803	0.965854	6.83147e-24	0.159456	0.0350983
Chlorambucil	0.691176	0.00302472	0.795872	8.34895e-10	0.189395	0.0965318
Chlorambucil	0.355882	0.176104	0.990994	8.53138e-35	0.172877	0.0205863
Chlorambucil	0.764706	0.000559676	0.925328	1.36975e-17	0.153524	0.0539167
Cisplatin	0.567647	0.0218146	0.880863	6.58976e-14	0.190861	0.0913475
Cisplatin	0.738235	0.00109285	0.910694	3.60545e-16	0.171643	0.0785872
Cisplatin	0.314706	0.235158	0.777298	3.66387e-09	0.191194	0.13875
Cisplatin	0.361765	0.168559	0.995122	7.71444e-40	0.186765	0.0106357
Cisplatin	0.447059	0.0825369	0.9803	2.23904e-28	0.195338	0.0352813
Cisplatin	0.429412	0.0969365	0.940338	2.20021e-19	0.233278	0.0601428
Cytarabine	0.388235	0.137282	0.946529	2.89732e-20	0.251214	0.0763018
Cytarabine	0.273529	0.305323	0.767167	7.74681e-09	0.253978	0.17025
Cytarabine	0.514706	0.0413458	0.92045	4.36562e-17	0.291295	0.0757243
Cytarabine	0.405882	0.118792	0.975985	9.29545e-27	0.268799	0.0332607
Cytarabine	0.538235	0.0314932	0.864728	6.35868e-13	0.268295	0.112776
Cytarabine	0.388235	0.137282	0.781238	2.70953e-09	0.288163	0.131685
Dacarbazine	0.435294	0.0919524	0.950469	7.00486e-21	0.230243	0.0570691
Dacarbazine	0.270588	0.310761	0.97561	1.24393e-26	0.258964	0.0339919
Dacarbazine	0.232353	0.386511	0.986304	2.36082e-31	0.239996	0.0172152
Dacarbazine	0.641176	0.00743442	0.732645	7.68269e-08	0.197866	0.149536
Dacarbazine	0	1	0.942589	1.08055e-19	0.237258	0.0414827
Dacarbazine	0.0970588	0.720651	0.960225	1.18109e-22	0.258978	0.0555396
Daunorubicin	0.6	0.0140071	0.696623	5.95825e-07	0.147108	0.13648
Daunorubicin	0.441176	0.0871536	0.55197	0.000222236	0.171626	0.142984
Daunorubicin	0.405882	0.118792	0.972795	9.66697e-26	0.213587	0.0248494
Daunorubicin	0.658824	0.00551142	0.8	5.88752e-10	0.220921	0.081517
Daunorubicin	0.414706	0.110229	0.89925	3.21758e-15	0.156144	0.0652742
Daunorubicin	0.591176	0.0158756	0.834146	2.30856e-11	0.173496	0.088741
Docetaxel	0.246429	0.375951	0.935272	9.89819e-19	0.231011	0.0299565
Docetaxel	0.152941	0.571745	0.89251	2.32808e-14	0.196022	0.045813
Docetaxel	0.129412	0.632882	0.92247	7.1557e-17	0.195748	0.0507243
Docetaxel	0.442857	0.0982941	0.673921	1.87261e-06	0.187401	0.118375
Docetaxel	0.0464286	0.869492	0.718574	1.7749e-07	0.199519	0.134851
Docetaxel	0.221429	0.427714	0.729081	9.54446e-08	0.255832	0.116188
Doxorubicin	0.311765	0.2398	0.967355	2.94613e-24	0.205585	0.0204117
Doxorubicin	0.526471	0.0361665	0.960976	8.27831e-23	0.236825	0.0233288
Doxorubicin	0.273529	0.305323	0.867917	4.1599e-13	0.16538	0.0808278
Doxorubicin	0.532353	0.0337686	0.854409	2.33913e-12	0.193007	0.0682698
Doxorubicin	0.626471	0.00941398	0.863977	7.01536e-13	0.193359	0.0651453
Doxorubicin	0.829412	7.08845e-05	0.84878	4.56715e-12	0.138756	0.0530239
Epirubicin	0.582353	0.0179327	0.828893	3.97683e-11	0.168226	0.086776
Epirubicin	0.526471	0.0361665	0.907505	6.826e-16	0.148646	0.0719771
Epirubicin	0.673529	0.00423274	0.630957	1.27324e-05	0.202744	0.102754
Epirubicin	0.455882	0.0759455	0.918574	6.68605e-17	0.17897	0.047662
Epirubicin	0.597059	0.0146097	0.821388	8.3846e-11	0.158937	0.0804011
Epirubicin	0.585294	0.0172253	0.856285	1.85987e-12	0.193213	0.0802002
Eribulin mesilate	0.373529	0.154122	0.827017	4.80805e-11	0.211186	0.0748594
Eribulin mesilate	0.652941	0.00610205	0.685741	1.04476e-06	0.112399	0.112851
Eribulin mesilate	0.629412	0.00898809	0.470732	0.00217319	0.192315	0.140461
Eribulin mesilate	0.232353	0.386511	0.89925	3.21758e-15	0.250077	0.0779099
Eribulin mesilate	0.614706	0.0112795	0.666792	2.62945e-06	0.168329	0.116092
Eribulin mesilate	0.332353	0.2085	0.837523	1.61113e-11	0.208821	0.0724185
Etoposide	0.647059	0.00674208	0.908068	6.10916e-16	0.203428	0.058729
Etoposide	0.602941	0.0134241	0.958537	2.56429e-22	0.193748	0.0364837
Etoposide	0.455882	0.0759455	0.954784	1.28713e-21	0.225936	0.0466918
Etoposide	0.785294	0.000312854	0.872983	2.07189e-13	0.168373	0.0601209
Etoposide	0.314706	0.235158	0.853096	2.74116e-12	0.237503	0.0879539
Etoposide	0.732353	0.00125496	0.961351	6.91248e-23	0.137107	0.030673
Floxuridine	0.158824	0.556861	0.808255	2.85585e-10	0.304721	0.117098
Floxuridine	-0.05	0.8541	0.839962	1.23621e-11	0.321635	0.0739721
Floxuridine	0.255882	0.33879	0.552908	0.000215707	0.226102	0.145225
Floxuridine	-0.102941	0.70441	0.579925	8.78547e-05	0.247815	0.195141
Floxuridine	-0.0117647	0.965508	0.072045	0.658649	0.234842	0.229912
Floxuridine	-0.276471	0.299942	0.0866792	0.594846	0.31043	0.220248
Fludarabine	0.311765	0.2398	0.72364	1.32067e-07	0.301519	0.123414
Fludarabine	0.502941	0.0470631	0.725141	1.20842e-07	0.133754	0.156873
Fludarabine	0.573529	0.020191	0.666979	2.60637e-06	0.147108	0.155886
Fludarabine	0.241176	0.368207	0.869794	3.22432e-13	0.193738	0.10055
Fludarabine	0.426471	0.0994991	0.851032	3.50621e-12	0.196524	0.0772946
Fludarabine	0.567647	0.0218146	0.762664	1.06778e-08	0.231253	0.0885877
Fluorouracil	0.355882	0.176104	0.888555	1.98722e-14	0.28398	0.0603215
Fluorouracil	0.214706	0.424559	0.418574	0.00718784	0.242625	0.176466
Fluorouracil	0.3	0.258936	0.972795	9.66697e-26	0.230983	0.0398466
Fluorouracil	0.535294	0.0326159	0.896623	5.12475e-15	0.179546	0.0908892
Fluorouracil	0.197059	0.464464	0.992308	4.31742e-36	0.288142	0.0184022
Fluorouracil	0.6	0.0140071	0.992871	1.02404e-36	0.217337	0.0213389
Gemcitabine	0.388235	0.137282	0.822834	7.28211e-11	0.231249	0.117553
Gemcitabine	0.147059	0.586793	0.740338	4.75352e-08	0.247294	0.156109
Gemcitabine	0.644118	0.00708152	0.825461	5.61815e-11	0.185448	0.125771
Gemcitabine	0.397059	0.127806	0.950232	7.65357e-21	0.215799	0.0449799
Gemcitabine	-0.101545	0.708254	0.830206	3.47729e-11	0.286751	0.1106
Gemcitabine	0.155882	0.564282	0.888931	1.87018e-14	0.280045	0.102306
Idarubicin	0.194118	0.47129	0.341948	0.0307985	0.254738	0.147802
Idarubicin	0.0941176	0.728814	0.689869	8.46714e-07	0.242374	0.102914
Idarubicin	0.317647	0.230573	0.962664	3.62516e-23	0.177438	0.0268707
Idarubicin	-0.15	0.579249	0.37955	0.0157126	0.234233	0.163267
Idarubicin	0.470588	0.0658195	0.695872	6.19841e-07	0.175624	0.13202
Idarubicin	0.161765	0.549483	0.890567	1.43151e-14	0.208765	0.0557577
Irinotecan	0.217647	0.418087	0.739024	5.16562e-08	0.253894	0.125311
Irinotecan	0.302941	0.254067	0.537711	0.00034595	0.216156	0.198706
Irinotecan	0.223529	0.405298	0.884803	3.60427e-14	0.22336	0.0705411
Irinotecan	0.223529	0.405298	0.829644	3.68371e-11	0.213768	0.121374
Irinotecan	0.0617647	0.820242	0.895872	5.8403e-15	0.278529	0.0868397
Irinotecan	-0.214706	0.424559	0.915385	1.34869e-16	0.296752	0.0600396
Lomustine	0.532353	0.0337686	0.818386	1.11913e-10	0.153307	0.075224
Lomustine	0.75	0.000819764	0.596248	4.90842e-05	0.136741	0.145895
Lomustine	0.676471	0.00400825	0.94409	6.61861e-20	0.182152	0.0513287
Lomustine	0.476471	0.0620592	0.728705	9.76305e-08	0.149959	0.102613
Lomustine	0.552941	0.0263145	0.692683	7.32224e-07	0.168503	0.112224
Lomustine	0.329412	0.212801	0.946717	2.71461e-20	0.178479	0.0487622
Melphalan	0.117647	0.664341	0.930957	3.24771e-18	0.240479	0.0495176
Melphalan	0.105882	0.696334	0.949531	9.92325e-21	0.208179	0.022081
Melphalan	0.444118	0.0848227	0.905441	1.01918e-15	0.134671	0.0503129
Melphalan	0.179412	0.50614	0.943902	7.04199e-20	0.174423	0.0207103
Melphalan	0.473529	0.0639191	0.764353	9.47504e-09	0.139674	0.103438
Melphalan	0.332353	0.2085	0.747842	2.92755e-08	0.173361	0.0756113
Methotrexate	0.5	0.0485803	0.374296	0.0173405	0.279095	0.260441
Methotrexate	0.352941	0.179959	0.890807	1.37607e-14	0.337513	0.0699819
Methotrexate	0.402941	0.121746	0.893996	8.06258e-15	0.293799	0.0481986
Methotrexate	0.438235	0.08953	0.880675	6.77825e-14	0.288588	0.0990682
Methotrexate	-0.0852941	0.753465	0.870169	3.0627e-13	0.355937	0.0825295
Methotrexate	0.105882	0.696334	0.928518	6.14735e-18	0.245474	0.0465139
Mitomycin	-0.0705882	0.795039	0.954034	1.74828e-21	0.295518	0.0410704
Mitomycin	0.314706	0.235158	0.919325	5.64492e-17	0.181552	0.0750107
Mitomycin	0.797059	0.000218098	0.91182	2.86181e-16	0.150923	0.0569929
Mitomycin	0.35	0.183869	0.95591	8.05112e-22	0.255812	0.0520902
Mitomycin	0.497059	0.0501336	0.498874	0.00105056	0.187271	0.188057
Mitomycin	0.0911765	0.737005	0.886492	2.76428e-14	0.319784	0.0717573
Nitrogen mustard	0.397059	0.127806	0.986492	1.81948e-31	0.213945	0.0210159
Nitrogen mustard	0.344118	0.191856	0.987805	2.63566e-32	0.214447	0.0212403
Nitrogen mustard	0.164706	0.542148	0.997561	1.50247e-45	0.237198	0.00742179
Nitrogen mustard	0.338235	0.200066	0.941463	1.54732e-19	0.199221	0.0401502
Nitrogen mustard	0.526471	0.0361665	0.573171	0.000110788	0.139039	0.151204
Nitrogen mustard	0.511765	0.0427234	0.55985	0.000172516	0.206161	0.144848
Oxaliplatin	0.6	0.0140071	0.640525	8.52256e-06	0.18105	0.128168
Oxaliplatin	0.217647	0.418087	0.608818	3.06666e-05	0.225194	0.142834
Oxaliplatin	0.55	0.027294	0.431895	0.0053881	0.207746	0.156632
Oxaliplatin	0.344118	0.191856	0.561163	0.000165283	0.213063	0.143593
Oxaliplatin	0.5	0.0485803	0.469722	0.00222811	0.180845	0.180193
Oxaliplatin	0.708824	0.00211168	0.329002	0.0381804	0.213784	0.197251
Paclitaxel	0.411765	0.113034	0.772608	5.2065e-09	0.186147	0.131716
Paclitaxel	0.635294	0.00818206	0.630769	1.28313e-05	0.146827	0.153483
Paclitaxel	0.447059	0.0825369	0.674859	1.78958e-06	0.196366	0.160474
Paclitaxel	0.547059	0.0283011	0.865854	5.48104e-13	0.184434	0.0755755
Paclitaxel	0.429412	0.0969365	0.778049	3.46086e-09	0.209412	0.0873718
Paclitaxel	0.5	0.0485803	0.747092	3.07526e-08	0.186716	0.12394
Teniposide	0.679412	0.00379343	0.950094	8.05843e-21	0.148266	0.0428275
Teniposide	0.752941	0.000761081	0.954034	1.74828e-21	0.112894	0.0435011
Teniposide	0.35	0.183869	0.557974	0.000183344	0.204127	0.125866
Teniposide	0.591176	0.0158756	0.929268	5.06383e-18	0.185179	0.0507382
Teniposide	0.473529	0.0639191	0.74878	2.75218e-08	0.202313	0.0956323
Teniposide	0.614706	0.0112795	0.894184	7.80888e-15	0.156177	0.0650979
Thiotepa	0.670588	0.00446721	0.988931	4.22596e-33	0.169748	0.0184938
Thiotepa	0.591176	0.0158756	0.654784	4.56489e-06	0.172682	0.111587
Thiotepa	0.282353	0.28935	0.927955	7.09981e-18	0.187256	0.0574424
Thiotepa	0.364706	0.164868	0.437899	0.00471408	0.195702	0.155622
Thiotepa	0.632353	0.00857758	0.978799	8.91928e-28	0.176537	0.0302637
Thiotepa	0.317647	0.230573	0.786116	1.84877e-09	0.261631	0.0920325
Topotecan	0.420588	0.104768	0.615572	2.36192e-05	0.244697	0.160847
Topotecan	0.347059	0.187834	0.968856	1.22047e-24	0.236691	0.0314187
Topotecan	0.220588	0.411666	0.905441	1.01918e-15	0.275961	0.0898859
Topotecan	0.347059	0.187834	0.840525	1.16218e-11	0.237836	0.138669
Topotecan	0.358824	0.172304	0.547842	0.000253127	0.221677	0.179159
Topotecan	0.429412	0.0969365	0.883865	4.16931e-14	0.256964	0.061889
Valrubicin	0.447059	0.0825369	0.69332	9.95404e-07	0.19406	0.114718
Valrubicin	0.541176	0.0304002	0.931579	7.66295e-18	0.20661	0.0562033
Valrubicin	0.361765	0.168559	0.853441	5.11083e-12	0.23194	0.0752398
Valrubicin	0.405882	0.118792	0.905061	2.61134e-15	0.173728	0.0657132
Valrubicin	0.496429	0.0597974	0.861351	9.85084e-13	0.176898	0.073413
Valrubicin	0.553571	0.0322871	0.890432	1.4638e-14	0.19904	0.071338
Vinblastine	0.197059	0.464464	0.852908	2.80362e-12	0.251862	0.0637955
Vinblastine	0.476471	0.0620592	0.471295	0.00214309	0.181128	0.164626
Vinblastine	0.0705882	0.795039	0.586116	7.0707e-05	0.200117	0.140757
Vinblastine	0.291176	0.273887	0.580488	8.61531e-05	0.209446	0.124049
Vinblastine	0.411765	0.113034	0.608255	3.13327e-05	0.193954	0.152675
Vinblastine	0.358824	0.172304	0.646154	6.68662e-06	0.217827	0.116829
Vincristine	0.182353	0.499075	0.600563	4.18588e-05	0.115709	0.11042
Vincristine	0.523529	0.0374126	0.387992	0.0133671	0.138199	0.124997
Vincristine	0.220588	0.411666	0.475422	0.00193338	0.183549	0.0926389
Vincristine	-0.0911765	0.737005	0.749906	2.55464e-08	0.243694	0.052489
Vincristine	0.352941	0.179959	0.333396	0.0355285	0.140327	0.0946147
Vincristine	0.00294118	0.991375	0.718762	1.75577e-07	0.197975	0.0485624
Vorinostat	0.532353	0.0337686	0.664165	2.97295e-06	0.228064	0.141287
Vorinostat	0.252941	0.344563	0.771107	5.81597e-09	0.201379	0.130172
Vorinostat	0.391176	0.134071	0.410319	0.00854547	0.217476	0.186828
Vorinostat	0.261765	0.32741	0.79212	1.13915e-09	0.256903	0.119816
Vorinostat	0.626471	0.00941398	0.601126	4.09914e-05	0.233759	0.151668
Vorinostat	0.488235	0.055015	0.626454	1.53089e-05	0.229886	0.145507

## Sheet: PCR CTR2
	Rs Test	Ps Test	Rs Train	Ps Train	NMAD Test	NMAD Train
6-Mercaptopurine	0.564706	0.0226632	0.327955	0.0388358	0.184059	0.137906
6-Mercaptopurine	0.361765	0.168559	0.352908	0.0255079	0.211866	0.158341
6-Mercaptopurine	0.3	0.258936	0.384053	0.0144218	0.236026	0.137693
6-Mercaptopurine	0.429412	0.0969365	0.267355	0.0953564	0.172085	0.1676
6-Mercaptopurine	0.547059	0.0283011	0.30075	0.0593333	0.211906	0.137376
6-Mercaptopurine	0.670588	0.00446721	0.249719	0.120181	0.179023	0.164525
Actinomycin D	0.352941	0.179959	0.534334	0.000383083	0.215452	0.146745
Actinomycin D	0.647059	0.00674208	0.370544	0.0185883	0.169834	0.176052
Actinomycin D	0.355882	0.176104	0.484615	0.00153003	0.23084	0.160532
Actinomycin D	0.120588	0.656425	0.0729831	0.65448	0.221742	0.186607
Actinomycin D	0.397059	0.127806	0.554597	0.000204389	0.193022	0.143048
Actinomycin D	0.408824	0.115888	0.436398	0.00487532	0.204556	0.167547
Beta-Thioguanine Deoxyriboside	0.491176	0.0533504	0.113508	0.485562	0.225047	0.141333
Beta-Thioguanine Deoxyriboside	0.0323529	0.90532	0.189493	0.241556	0.181911	0.14987
Beta-Thioguanine Deoxyriboside	0.282353	0.28935	0.316886	0.0463399	0.246835	0.13697
Beta-Thioguanine Deoxyriboside	0.0647059	0.811821	0.212008	0.189074	0.17091	0.149247
Beta-Thioguanine Deoxyriboside	0.0147059	0.956892	0.407317	0.00909095	0.200409	0.141956
Beta-Thioguanine Deoxyriboside	0.514706	0.0413458	0.260225	0.104868	0.15662	0.169801
Bleomycin	0.397059	0.127806	0.390056	0.0128413	0.206885	0.19386
Bleomycin	0.685294	0.00339156	0.373358	0.0176457	0.187609	0.207663
Bleomycin	0.326471	0.217159	0.451032	0.00348973	0.224781	0.175771
Bleomycin	0.482353	0.058459	0.387054	0.0136121	0.239098	0.183732
Bleomycin	0.611765	0.0117884	0.348218	0.0276715	0.189585	0.208744
Bleomycin	0.352941	0.179959	0.45272	0.00335451	0.213311	0.18418
Bortezomib	0.0382353	0.888198	0.452908	0.00333977	0.127526	0.134558
Bortezomib	0.141176	0.602003	0.360788	0.0221898	0.237706	0.101545
Bortezomib	0.0588235	0.828681	0.451407	0.00345928	0.174132	0.101159
Bortezomib	0.120588	0.656425	0.0750469	0.645346	0.29289	0.114553
Bortezomib	0.194118	0.47129	0.341839	0.0308557	0.230338	0.0913147
Bortezomib	0.364706	0.164868	0.275047	0.0858525	0.223977	0.11351
Busulfan	0.308824	0.244499	0.331144	0.0368679	0.1486	0.0718561
Busulfan	0.276471	0.299942	0.450094	0.0035669	0.156462	0.0751864
Busulfan	0.208824	0.437659	0.625328	1.60234e-05	0.131863	0.0772208
Busulfan	0.420588	0.104768	0.409756	0.00864555	0.0978461	0.104101
Busulfan	0.173529	0.520408	0.438086	0.00469426	0.126176	0.0891144
Busulfan	0.111765	0.680274	0.24728	0.123965	0.151238	0.0924435
Cactinomycin	0.147375	0.58598	0.356878	0.0237883	0.232283	0.161615
Cactinomycin	0.457518	0.0747667	0.296679	0.0630326	0.184233	0.201371
Cactinomycin	0.311019	0.240985	-0.0329346	0.840115	0.247096	0.172039
Cactinomycin	0.43469	0.0924554	0.329366	0.0379547	0.41907	0.178903
Cactinomycin	0.502358	0.0473612	0.290432	0.069061	0.171724	0.214518
Cactinomycin	0.628322	0.00914405	0.259933	0.105273	0.250338	0.180636
Carboplatin	0.188235	0.485087	0.742964	4.01934e-08	0.267668	0.14357
Carboplatin	0.461765	0.0717684	0.555159	0.000200737	0.206534	0.171696
Carboplatin	0.55	0.027294	0.584991	7.35785e-05	0.19018	0.187946
Carboplatin	0.505882	0.0455816	0.468293	0.00230793	0.2372	0.179122
Carboplatin	0.144118	0.594378	0.64878	5.96076e-06	0.279058	0.162783
Carboplatin	0.25	0.350391	0.423265	0.00650259	0.224044	0.186931
Carmustine	0.761765	0.000605343	0.573546	0.000109384	0.155756	0.0976656
Carmustine	0.726471	0.00143618	0.661914	3.29972e-06	0.112395	0.0928115
Carmustine	0.770588	0.000476822	0.532083	0.000409784	0.14876	0.0935095
Carmustine	0.864706	1.54423e-05	0.582176	8.12258e-05	0.105703	0.109776
Carmustine	0.379412	0.147227	0.538086	0.000342031	0.247065	0.115456
Carmustine	0.691176	0.00302472	0.64015	8.66003e-06	0.140535	0.105335
Chlorambucil	0.558824	0.0244365	0.552158	0.000220916	0.180849	0.142757
Chlorambucil	0.576471	0.0194151	0.982176	3.39813e-29	0.156621	0.0213735
Chlorambucil	0.382353	0.143859	0.976173	8.02151e-27	0.164778	0.0240024
Chlorambucil	0.629412	0.00898809	0.733021	7.50771e-08	0.187823	0.106488
Chlorambucil	0.267647	0.316254	0.996811	2.4413e-43	0.182563	0.0108694
Chlorambucil	0.555882	0.0253622	0.826642	4.99273e-11	0.189829	0.0837024
Cisplatin	0.320588	0.226045	0.557598	0.000185582	0.205606	0.152963
Cisplatin	0.35	0.183869	0.317448	0.045932	0.21519	0.189375
Cisplatin	0.244118	0.362213	0.623452	1.72824e-05	0.189566	0.154393
Cisplatin	0.455882	0.0759455	0.994184	2.16367e-38	0.181198	0.011134
Cisplatin	0.344118	0.191856	0.36379	0.0210244	0.187318	0.168181
Cisplatin	0.414706	0.110229	0.889493	1.70672e-14	0.229406	0.0687426
Cytarabine	0.423529	0.102109	0.904315	1.26339e-15	0.258482	0.0986593
Cytarabine	0.0294118	0.913896	0.716323	2.02e-07	0.27912	0.183335
Cytarabine	0.467647	0.0677609	0.831895	2.92118e-11	0.284856	0.099926
Cytarabine	0.402941	0.121746	0.962101	4.79368e-23	0.265462	0.0487707
Cytarabine	-0.0147059	0.956892	-0.0311445	0.848702	0.334495	0.250257
Cytarabine	0.476471	0.0620592	0.715009	2.17708e-07	0.261678	0.148888
Dacarbazine	0.338235	0.200066	0.323077	0.0420104	0.220668	0.203722
Dacarbazine	0.138235	0.609666	0.390807	0.0126545	0.251379	0.201186
Dacarbazine	0.317647	0.230573	0.354784	0.0246827	0.234355	0.185137
Dacarbazine	0.402941	0.121746	0.250281	0.119321	0.212863	0.205882
Dacarbazine	-0.0411765	0.879654	0.802064	4.92902e-10	0.223243	0.0987843
Dacarbazine	0.402941	0.121746	0.339587	0.0320493	0.225375	0.21225
Daunorubicin	0.479412	0.0602393	0.67167	2.08656e-06	0.154488	0.144478
Daunorubicin	0.294118	0.268847	0.629456	1.35434e-05	0.172524	0.137565
Daunorubicin	0.397059	0.127806	0.765666	8.62814e-09	0.222821	0.10291
Daunorubicin	0.638235	0.00780114	0.779925	2.99828e-09	0.218146	0.0849356
Daunorubicin	0.435294	0.0919524	0.488743	0.00137453	0.197785	0.145756
Daunorubicin	0.458824	0.0738355	0.497561	0.00108832	0.180776	0.150071
Docetaxel	0.442857	0.0982941	0.429831	0.00563833	0.190667	0.158777
Docetaxel	0.494118	0.0517234	0.204049	0.212771	0.205969	0.192162
Docetaxel	0.0235294	0.931074	0.85668	3.47886e-12	0.20116	0.0784039
Docetaxel	0.128571	0.647916	0.338274	0.0327628	0.259315	0.196784
Docetaxel	-0.110714	0.694463	0.554409	0.000205619	0.205654	0.163005
Docetaxel	0.428571	0.11096	0.627392	1.47358e-05	0.23453	0.142277
Doxorubicin	0.408824	0.115888	0.916886	9.72798e-17	0.189819	0.0405171
Doxorubicin	0.511765	0.0427234	0.372233	0.0180178	0.223505	0.152018
Doxorubicin	0.141176	0.602003	0.333959	0.0351999	0.189422	0.163845
Doxorubicin	0.235294	0.380356	0.359287	0.0227924	0.214416	0.151229
Doxorubicin	0.323529	0.221574	0.308443	0.0528174	0.205157	0.149416
Doxorubicin	0.629412	0.00898809	0.603002	3.82168e-05	0.153847	0.130254
Epirubicin	0.385294	0.140544	0.341651	0.0309538	0.194749	0.143828
Epirubicin	0.502941	0.0470631	0.545028	0.00027635	0.170054	0.165294
Epirubicin	0.485294	0.0567177	0.377111	0.0164516	0.224155	0.122462
Epirubicin	0.270588	0.310761	0.31651	0.0466135	0.170203	0.170253
Epirubicin	0.723529	0.00153448	0.699437	5.13218e-07	0.156489	0.0962654
Epirubicin	0.535294	0.0326159	0.72364	1.32067e-07	0.223492	0.0986048
Eribulin mesilate	0.344118	0.191856	0.569231	0.000126544	0.191966	0.122432
Eribulin mesilate	0.773529	0.000439356	0.494934	0.00116746	0.108456	0.135098
Eribulin mesilate	0.344118	0.191856	0.152908	0.346211	0.2306	0.157415
Eribulin mesilate	0.602941	0.0134241	0.453283	0.00331046	0.216041	0.126067
Eribulin mesilate	0.417647	0.107474	0.497186	0.00109933	0.185568	0.142401
Eribulin mesilate	0.408824	0.115888	0.702251	4.4131e-07	0.186798	0.0948484
Etoposide	0.688235	0.00320391	0.875047	1.54639e-13	0.169946	0.0785885
Etoposide	0.541176	0.0304002	0.849343	4.27679e-12	0.189567	0.0764472
Etoposide	0.647059	0.00674208	0.272983	0.088327	0.219279	0.16301
Etoposide	0.520588	0.0386909	0.662477	3.21507e-06	0.182195	0.127294
Etoposide	0.4	0.12475	0.842589	9.24792e-12	0.230514	0.0779492
Etoposide	0.461765	0.0717684	0.381989	0.0150019	0.164698	0.16868
Floxuridine	-0.317647	0.230573	0.0787992	0.628869	0.314721	0.216029
Floxuridine	0.247059	0.356275	0.737711	5.6107e-08	0.284276	0.103651
Floxuridine	0.147059	0.586793	0.24409	0.129047	0.240532	0.196107
Floxuridine	0.129412	0.632882	-0.00750469	0.963343	0.239831	0.239216
Floxuridine	0.420588	0.104768	0.157036	0.33319	0.224978	0.212025
Floxuridine	0.0676471	0.80342	0.131144	0.419884	0.292089	0.205834
Fludarabine	0.279412	0.294618	0.694371	6.70576e-07	0.281462	0.133827
Fludarabine	0.376471	0.150648	0.741839	4.32003e-08	0.140681	0.127102
Fludarabine	0.623529	0.00985565	0.593809	5.36527e-05	0.147954	0.18198
Fludarabine	0.176471	0.513251	0.779737	3.0418e-09	0.181354	0.13227
Fludarabine	0.288235	0.278984	0.96773	2.37286e-24	0.216384	0.023007
Fludarabine	0.623529	0.00985565	0.72758	1.0447e-07	0.208596	0.0961327
Fluorouracil	0.405882	0.118792	0.259099	0.106434	0.285084	0.197277
Fluorouracil	0.220588	0.411666	0.318199	0.0453927	0.241024	0.184648
Fluorouracil	0.605882	0.0128603	0.186304	0.249717	0.217923	0.200853
Fluorouracil	0.0794118	0.770025	0.300188	0.0598341	0.20772	0.217447
Fluorouracil	0.35	0.183869	0.262477	0.10179	0.27835	0.198224
Fluorouracil	0.214706	0.424559	0.283865	0.0758803	0.24168	0.202639
Gemcitabine	0.276471	0.299942	0.0955955	0.557356	0.273394	0.242681
Gemcitabine	-0.167647	0.534857	0.264728	0.0987804	0.281295	0.221837
Gemcitabine	0.485294	0.0567177	0.313429	0.0489093	0.193782	0.237444
Gemcitabine	0.4	0.12475	0.548712	0.000246312	0.199679	0.196876
Gemcitabine	-0.0647535	0.811685	0.350657	0.0265282	0.259175	0.198751
Gemcitabine	0.0852941	0.753465	0.286116	0.0734856	0.259317	0.203372
Idarubicin	0.611765	0.0117884	0.936254	7.46733e-19	0.192943	0.0266587
Idarubicin	0.241176	0.368207	0.948218	1.59823e-20	0.220071	0.0297471
Idarubicin	0.376471	0.150648	0.903377	1.50799e-15	0.17218	0.0615466
Idarubicin	-0.141176	0.602003	0.334522	0.0348739	0.229705	0.167244
Idarubicin	0.223529	0.405298	0.276735	0.0838682	0.189081	0.183178
Idarubicin	0.0647059	0.811821	0.773488	4.87722e-09	0.21738	0.0786105
Irinotecan	0.173529	0.520408	0.89212	1.10642e-14	0.232123	0.0688851
Irinotecan	0.123529	0.648542	0.409193	0.00874664	0.227697	0.211691
Irinotecan	-0.197059	0.464464	0.176735	0.275297	0.256503	0.195401
Irinotecan	0.308824	0.244499	0.963415	2.48091e-23	0.197007	0.0391272
Irinotecan	0.144118	0.594378	0.872233	2.30155e-13	0.28115	0.0755399
Irinotecan	-0.197059	0.464464	0.902064	1.9262e-15	0.286357	0.0642951
Lomustine	0.376471	0.150648	0.494184	0.00119099	0.149495	0.137037
Lomustine	0.758824	0.00065403	0.462664	0.00264724	0.134025	0.15227
Lomustine	0.0676471	0.80342	0.0973734	0.550015	0.22704	0.151691
Lomustine	0.429412	0.0969365	0.541463	0.000308507	0.160937	0.128652
Lomustine	0.564706	0.0226632	0.483302	0.00158266	0.173025	0.142981
Lomustine	0.402941	0.121746	0.629081	1.37534e-05	0.160853	0.115238
Melphalan	0.114706	0.672291	0.923265	2.25773e-17	0.246654	0.0395878
Melphalan	0.364706	0.164868	0.519137	0.00059829	0.185591	0.0823613
Melphalan	0.302941	0.254067	0.918574	6.68605e-17	0.156936	0.037211
Melphalan	0.108824	0.688288	0.600938	4.12787e-05	0.171034	0.114598
Melphalan	0.0529412	0.84561	-0.0249531	0.878527	0.19996	0.171219
Melphalan	0.261765	0.32741	0.626079	1.55438e-05	0.166575	0.0949898
Methotrexate	0.664706	0.00496739	0.0622889	0.702588	0.302098	0.281535
Methotrexate	-0.0147059	0.956892	0.282176	0.077716	0.337828	0.274194
Methotrexate	0.208824	0.437659	0.252908	0.115365	0.340384	0.271536
Methotrexate	0.447059	0.0825369	0.152908	0.346211	0.301527	0.293615
Methotrexate	-0.188235	0.485087	0.738649	5.28932e-08	0.364873	0.13037
Methotrexate	0.491176	0.0533504	0.166979	0.303088	0.236327	0.319604
Mitomycin	-0.00588235	0.982751	0.942402	1.14776e-19	0.283149	0.0377902
Mitomycin	-0.0441176	0.871122	0.00487805	0.976168	0.191201	0.239934
Mitomycin	0.55	0.027294	0.346529	0.0284867	0.204672	0.153517
Mitomycin	-0.373529	0.154122	0.181238	0.263053	0.30844	0.168415
Mitomycin	-0.191176	0.478164	0.0136961	0.933153	0.194295	0.251872
Mitomycin	0.229412	0.39272	0.870919	2.76203e-13	0.300712	0.0742365
Nitrogen mustard	0.517647	0.0400018	0.987805	2.63566e-32	0.211564	0.0159855
Nitrogen mustard	0.217647	0.418087	0.599812	4.30413e-05	0.222264	0.127665
Nitrogen mustard	0.185294	0.492057	0.574484	0.000105945	0.228574	0.139155
Nitrogen mustard	0.197059	0.464464	0.363977	0.0209533	0.200769	0.159916
Nitrogen mustard	0.538235	0.0314932	0.990244	3.87883e-34	0.135819	0.0206672
Nitrogen mustard	0.573529	0.020191	0.295122	0.0644946	0.208664	0.152104
Oxaliplatin	0.526471	0.0361665	0.397936	0.0109919	0.185734	0.169561
Oxaliplatin	0.0794118	0.770025	0.446529	0.00387386	0.220597	0.169106
Oxaliplatin	0.547059	0.0283011	0.354784	0.0246827	0.206335	0.16344
Oxaliplatin	0.65	0.00641571	0.374109	0.0174012	0.19435	0.181376
Oxaliplatin	0.582353	0.0179327	0.37938	0.0157632	0.181722	0.184734
Oxaliplatin	0.685294	0.00339156	0.320653	0.0436646	0.219256	0.199415
Paclitaxel	0.470588	0.0658195	0.669794	2.2818e-06	0.179378	0.14222
Paclitaxel	0.552941	0.0263145	0.514071	0.000690979	0.156496	0.17634
Paclitaxel	0.473529	0.0639191	0.53546	0.000370327	0.195424	0.18027
Paclitaxel	0.473529	0.0639191	0.63227	1.20595e-05	0.190623	0.130287
Paclitaxel	0.394118	0.130913	0.596998	4.77514e-05	0.226885	0.117148
Paclitaxel	0.441176	0.0871536	0.609944	2.93728e-05	0.203681	0.140403
Teniposide	0.629412	0.00898809	0.929831	4.37233e-18	0.146709	0.0527772
Teniposide	0.6	0.0140071	0.563227	0.000154469	0.121977	0.126788
Teniposide	0.811765	0.000134322	0.845779	6.45463e-12	0.161926	0.0750799
Teniposide	0.538235	0.0314932	0.909944	4.19861e-16	0.187828	0.0537361
Teniposide	0.602941	0.0134241	0.760788	1.21801e-08	0.171547	0.0991819
Teniposide	0.411765	0.113034	0.596248	4.90842e-05	0.1946	0.108503
Thiotepa	0.144118	0.594378	-0.149156	0.358314	0.252413	0.186592
Thiotepa	0.608824	0.0123152	0.512195	0.000728429	0.191195	0.132622
Thiotepa	0.114706	0.672291	0.624765	1.6392e-05	0.18558	0.153824
Thiotepa	0.35	0.183869	0.83227	2.80948e-11	0.185355	0.0742472
Thiotepa	-0.111765	0.680274	0.19212	0.234973	0.229627	0.193498
Thiotepa	0.355882	0.176104	0.622326	1.80805e-05	0.260087	0.117064
Topotecan	0.402941	0.121746	0.32758	0.0390728	0.258883	0.203041
Topotecan	0.258824	0.333072	0.138274	0.394831	0.271562	0.209995
Topotecan	0.0970588	0.720651	0.379362	0.0157685	0.264261	0.201795
Topotecan	0.341176	0.195933	0.371482	0.0182695	0.292472	0.225135
Topotecan	0.370588	0.15765	0.376923	0.0165097	0.220815	0.197024
Topotecan	0.408824	0.115888	0.854221	2.39296e-12	0.26261	0.0968971
Valrubicin	0.476471	0.0620592	0.902227	4.39041e-15	0.188655	0.0620793
Valrubicin	0.579412	0.0186625	0.882794	1.06023e-13	0.190593	0.0804468
Valrubicin	0.355882	0.176104	0.721457	2.19547e-07	0.222313	0.115088
Valrubicin	0.447059	0.0825369	0.887449	5.21715e-14	0.180661	0.0697226
Valrubicin	0.485714	0.0664263	0.91257	2.44916e-16	0.17251	0.0554179
Valrubicin	0.482143	0.0687495	0.905066	1.09516e-15	0.194318	0.0617363
Vinblastine	0.197059	0.464464	0.626079	1.55438e-05	0.242181	0.0813216
Vinblastine	0.338235	0.200066	0.293621	0.0659293	0.192486	0.186967
Vinblastine	0.00882353	0.974128	0.442777	0.00422161	0.205698	0.151766
Vinblastine	0.344118	0.191856	0.466417	0.00241652	0.205993	0.133743
Vinblastine	0.494118	0.0517234	0.404878	0.00955585	0.174023	0.169388
Vinblastine	0.461765	0.0717684	0.439775	0.00451906	0.218979	0.139064
Vincristine	0.35	0.183869	0.388368	0.0132702	0.115809	0.125276
Vincristine	0.529412	0.034952	0.314447	0.0481415	0.134567	0.12523
Vincristine	0.597059	0.0146097	0.15591	0.336711	0.165463	0.116241
Vincristine	-0.0617647	0.820242	-0.214634	0.183524	0.229699	0.12045
Vincristine	-0.491176	0.0533504	-0.0926829	0.56948	0.144673	0.105035
Vincristine	0.152941	0.571745	0.337899	0.0329691	0.184662	0.106162
Vorinostat	0.464706	0.0697437	0.309006	0.0523641	0.245876	0.185251
Vorinostat	0.541176	0.0304002	0.342026	0.030758	0.174325	0.211317
Vorinostat	0.508824	0.0441352	0.374672	0.0172197	0.219864	0.195714
Vorinostat	0.358824	0.172304	0.484803	0.00152263	0.233772	0.173599
Vorinostat	0.773529	0.000439356	0.374672	0.0172197	0.25039	0.172829
Vorinostat	0.458824	0.0738355	0.422139	0.00666168	0.241886	0.17227

## Sheet: LSQR Hist
	Rs Test	Ps Test	Rs Train	Ps Train	NMAD Test	NMAD Train
6-Mercaptopurine	0.402374	0.122321	0.469456	0.00224275	0.190948	0.135531
6-Mercaptopurine	0.211324	0.432064	0.545845	0.00026942	0.222345	0.148758
6-Mercaptopurine	0.372788	0.155007	0.473055	0.00205131	0.24243	0.132732
6-Mercaptopurine	0.307698	0.246312	0.491144	0.00129066	0.185102	0.139141
6-Mercaptopurine	0.514802	0.0413014	0.430153	0.00559859	0.233741	0.134903
6-Mercaptopurine	0.577422	0.0191692	0.311987	0.050015	0.172707	0.163203
Actinomycin D	0.502967	0.0470498	0.513779	0.000696704	0.216328	0.146647
Actinomycin D	0.349119	0.185051	0.536697	0.000356741	0.204709	0.155798
Actinomycin D	0.36687	0.162187	0.534709	0.000378794	0.209076	0.155426
Actinomycin D	0.390539	0.134762	0.528269	0.00045884	0.219143	0.149271
Actinomycin D	0.254442	0.34161	0.573064	0.000111189	0.207256	0.140385
Actinomycin D	-0.0803628	0.767341	0.53532	0.000371886	0.309746	0.157059
Beta-Thioguanine Deoxyriboside	0.302444	0.254886	0.500317	0.00101044	0.243963	0.124058
Beta-Thioguanine Deoxyriboside	0.500035	0.0485618	0.443311	0.00417049	0.175361	0.132916
Beta-Thioguanine Deoxyriboside	0.437877	0.0898223	0.488492	0.00138356	0.238963	0.120981
Beta-Thioguanine Deoxyriboside	0.378705	0.148045	0.445401	0.00397567	0.171239	0.13063
Beta-Thioguanine Deoxyriboside	0.0778569	0.774419	0.204214	0.206238	0.196603	0.15558
Beta-Thioguanine Deoxyriboside	0.526636	0.0360972	0.318401	0.0452485	0.149493	0.162779
Bleomycin	0.414208	0.1107	0.47154	0.00213009	0.197483	0.171287
Bleomycin	0.597644	0.0144883	0.420778	0.00685854	0.195896	0.189566
Bleomycin	0.579892	0.0185419	0.395491	0.0115398	0.210189	0.175114
Bleomycin	0.142014	0.599827	0.58102	8.45724e-05	0.259277	0.148495
Bleomycin	0.449437	0.0807216	0.428893	0.0057553	0.186823	0.202914
Bleomycin	0.272194	0.307785	0.50999	0.00077474	0.265796	0.167746
Bortezomib	0.355036	0.177208	0.542853	0.00029559	0.145731	0.121628
Bortezomib	0.491106	0.0533897	0.461653	0.00271263	0.193105	0.0924792
Bortezomib	-0.0355036	0.896144	0.610473	2.87817e-05	0.208579	0.091488
Bortezomib	0.355036	0.177208	0.545126	0.000275509	0.277384	0.0868788
Bortezomib	0.461342	0.0720627	0.392397	0.0122662	0.190921	0.085573
Bortezomib	0.538471	0.0314046	0.459607	0.00284927	0.201724	0.10051
Busulfan	0.579892	0.0185419	0.436593	0.00485403	0.132376	0.0771436
Busulfan	0.485216	0.0567637	0.585092	7.33154e-05	0.143302	0.0766708
Busulfan	0.621313	0.0101992	0.508191	0.000814462	0.0994946	0.0928259
Busulfan	0.544388	0.0292399	0.538592	0.000336816	0.0987486	0.0935338
Busulfan	0.514917	0.041248	0.488497	0.0013834	0.155342	0.0812913
Busulfan	0.556223	0.0252537	0.50213	0.000961939	0.123655	0.0862452
Cactinomycin	0.114962	0.671597	0.520704	0.000571955	0.213641	0.144685
Cactinomycin	0.1253	0.643814	0.502702	0.000947056	0.188899	0.179269
Cactinomycin	0.0537243	0.843353	0.369849	0.0188277	0.235785	0.141819
Cactinomycin	-0.0177028	0.948117	0.175136	0.279735	0.426024	0.172722
Cactinomycin	0.0819959	0.762739	0.577507	9.55179e-05	0.194678	0.170511
Cactinomycin	0.0600449	0.825174	0.445186	0.00399533	0.307508	0.158987
Carboplatin	0.0236691	0.930665	0.60034	4.22073e-05	0.316601	0.146603
Carboplatin	0.0591726	0.827678	0.524196	0.000516963	0.226746	0.175538
Carboplatin	0.502967	0.0470498	0.490576	0.00131009	0.190123	0.20186
Carboplatin	0.331367	0.209936	0.533572	0.000391938	0.272371	0.166897
Carboplatin	0.0828417	0.760357	0.642768	7.74186e-06	0.362364	0.155504
Carboplatin	0.325449	0.218686	0.574864	0.00010458	0.228998	0.166681
Carmustine	0.503075	0.0469949	0.672818	1.97479e-06	0.192773	0.101543
Carmustine	0.502967	0.0470498	0.530163	0.000433856	0.112456	0.137255
Carmustine	0.550305	0.027191	0.577705	9.48671e-05	0.163423	0.103664
Carmustine	0.615395	0.0111627	0.638033	9.47458e-06	0.135781	0.0996015
Carmustine	0.550305	0.027191	0.64523	6.96054e-06	0.289395	0.0960909
Carmustine	0.603561	0.0133038	0.637275	9.78267e-06	0.128581	0.114538
Chlorambucil	0.49705	0.0501382	0.520882	0.00056904	0.177668	0.155293
Chlorambucil	0.455629	0.0761291	0.556586	0.000191745	0.174278	0.151402
Chlorambucil	0.526636	0.0360972	0.520976	0.000567489	0.171424	0.149184
Chlorambucil	0.532554	0.033689	0.484893	0.00151908	0.181181	0.160893
Chlorambucil	0.201187	0.454967	0.688132	9.25389e-07	0.204242	0.131935
Chlorambucil	0.520719	0.0386333	0.545316	0.000273893	0.165083	0.151488
Cisplatin	0.443484	0.0853212	0.544128	0.000284176	0.231426	0.161315
Cisplatin	0.348239	0.186237	0.471387	0.00213817	0.186795	0.17919
Cisplatin	0.0473381	0.861796	0.632824	1.17857e-05	0.234622	0.147184
Cisplatin	0.503075	0.0469949	0.495096	0.00116246	0.210427	0.155912
Cisplatin	0.33931	0.198549	0.56575	0.000142117	0.212935	0.15824
Cisplatin	0.26036	0.330108	0.562268	0.000159413	0.237861	0.164264
Cytarabine	0.390539	0.134762	0.384505	0.0142972	0.285546	0.236896
Cytarabine	0.187965	0.485725	0.418004	0.00727525	0.273629	0.24825
Cytarabine	-0.0295863	0.913386	0.484041	0.00155285	0.351141	0.198699
Cytarabine	0.419673	0.105605	0.381467	0.0151516	0.302054	0.228276
Cytarabine	0.532554	0.033689	0.316885	0.04634	0.309294	0.226865
Cytarabine	0.313615	0.236873	0.440855	0.00440998	0.331095	0.202413
Dacarbazine	0.313615	0.236873	0.520219	0.000580001	0.201152	0.176999
Dacarbazine	0.727823	0.00139273	0.381191	0.0152314	0.181172	0.185977
Dacarbazine	0.142014	0.599827	0.633013	1.16934e-05	0.289196	0.145535
Dacarbazine	0.0177518	0.947974	0.371625	0.0182213	0.195057	0.192127
Dacarbazine	0.437877	0.0898223	0.528647	0.000453742	0.193491	0.176051
Dacarbazine	0.362334	0.16784	0.606523	3.34661e-05	0.214592	0.170847
Daunorubicin	0.236691	0.377452	0.490576	0.00131009	0.185764	0.161438
Daunorubicin	0.266277	0.318833	0.486693	0.00144992	0.162999	0.147421
Daunorubicin	0.351677	0.181633	0.505305	0.000881954	0.219652	0.159213
Daunorubicin	0.319532	0.227665	0.506581	0.000851529	0.243975	0.131844
Daunorubicin	0.153849	0.569437	0.516052	0.000653321	0.19295	0.145202
Daunorubicin	0.294664	0.267917	0.530496	0.000429587	0.240464	0.134595
Docetaxel	0.176104	0.530125	0.473623	0.00202244	0.254056	0.167011
Docetaxel	0.289946	0.276013	0.52574	0.000587887	0.201181	0.168459
Docetaxel	0.189352	0.482452	0.4829	0.00184741	0.198623	0.163503
Docetaxel	0.722386	0.00235178	0.357041	0.0237198	0.230862	0.182378
Docetaxel	0.176104	0.530125	0.511695	0.00073871	0.211476	0.163572
Docetaxel	0.461824	0.0830932	0.492375	0.00124944	0.22505	0.170942
Doxorubicin	0.284029	0.286374	0.637559	9.66607e-06	0.23725	0.111589
Doxorubicin	0.603561	0.0133038	0.521829	0.000553703	0.218045	0.140582
Doxorubicin	0.242608	0.365283	0.613314	2.57908e-05	0.19587	0.141696
Doxorubicin	0.668651	0.00462727	0.490008	0.00132977	0.185879	0.135445
Doxorubicin	0.715989	0.00181175	0.455156	0.00316755	0.161049	0.136094
Doxorubicin	0.526823	0.0360193	0.454302	0.003232	0.171532	0.150673
Epirubicin	0.398268	0.126544	0.588493	6.49756e-05	0.209711	0.125561
Epirubicin	0.295863	0.265882	0.587365	6.7641e-05	0.179126	0.150841
Epirubicin	0.603561	0.0133038	0.411307	0.00837217	0.218064	0.126555
Epirubicin	0.354192	0.178313	0.620647	1.93339e-05	0.172932	0.142254
Epirubicin	0.633147	0.00846932	0.483283	0.00158342	0.170347	0.129032
Epirubicin	0.538471	0.0314046	0.567287	0.000135038	0.258382	0.121224
Eribulin mesilate	0.313615	0.236873	0.615493	2.36928e-05	0.193529	0.133516
Eribulin mesilate	0.479298	0.0603088	0.507812	0.000823052	0.157639	0.155584
Eribulin mesilate	0.539642	0.0309669	0.464096	0.00255704	0.165585	0.15782
Eribulin mesilate	0.13018	0.630848	0.469362	0.002248	0.281648	0.131458
Eribulin mesilate	0.151796	0.57466	0.580587	8.58556e-05	0.231041	0.134424
Eribulin mesilate	0.482177	0.0585644	0.544742	0.000278813	0.21282	0.137292
Etoposide	0.8225	9.17985e-05	0.633581	1.14203e-05	0.132179	0.13615
Etoposide	0.568057	0.0216982	0.680177	1.37964e-06	0.175873	0.111041
Etoposide	0.532554	0.033689	0.743535	3.8745e-08	0.153525	0.115465
Etoposide	0.609478	0.0121964	0.720048	1.62972e-07	0.145416	0.117879
Etoposide	0.380979	0.145425	0.767591	7.51354e-09	0.233522	0.10235
Etoposide	0.745575	0.000914998	0.667865	2.49993e-06	0.123177	0.130319
Floxuridine	0.118345	0.662459	0.419168	0.00709783	0.271364	0.180945
Floxuridine	0.325449	0.218686	0.31073	0.0509952	0.252267	0.168433
Floxuridine	0.461547	0.0719203	0.274363	0.0866671	0.210742	0.18646
Floxuridine	0.124263	0.646583	0.410834	0.00845484	0.238524	0.182287
Floxuridine	0.514802	0.0413014	0.276541	0.0840952	0.193077	0.192761
Floxuridine	0.19527	0.46861	0.277109	0.0834341	0.293298	0.182046
Fludarabine	0.325449	0.218686	0.549862	0.000237563	0.28077	0.157831
Fludarabine	-0.0118345	0.965304	0.61644	2.28303e-05	0.186166	0.172232
Fludarabine	0.112428	0.678471	0.584619	7.45506e-05	0.206172	0.187656
Fludarabine	-0.266277	0.318833	0.65972	3.64955e-06	0.237582	0.161718
Fludarabine	0.36687	0.162187	0.511222	0.000748565	0.201275	0.146833
Fludarabine	0.426043	0.0998757	0.490576	0.00131009	0.236225	0.135665
Fluorouracil	0.473381	0.0640139	0.339141	0.0322901	0.220392	0.190305
Fluorouracil	-0.0236691	0.930665	0.505255	0.000883174	0.248849	0.161757
Fluorouracil	0.591726	0.0157538	0.358651	0.023052	0.188621	0.188021
Fluorouracil	0.00591726	0.982648	0.427502	0.00593278	0.232966	0.200339
Fluorouracil	0.56214	0.0234241	0.39104	0.0125969	0.251061	0.185696
Fluorouracil	0.014882	0.956376	0.639322	8.9706e-06	0.332365	0.164404
Gemcitabine	0.360953	0.169587	0.45996	0.00282527	0.280633	0.18741
Gemcitabine	0.160726	0.552085	0.392234	0.0123056	0.254361	0.19163
Gemcitabine	0.414208	0.1107	0.500307	0.00101072	0.223565	0.204413
Gemcitabine	0.43196	0.0947542	0.420371	0.00691828	0.186057	0.22787
Gemcitabine	0.106589	0.694398	0.585281	7.28266e-05	0.295481	0.163945
Gemcitabine	0.312522	0.238599	0.520868	0.000569268	0.245415	0.197411
Idarubicin	0.289946	0.276013	0.561063	0.000165825	0.233952	0.130388
Idarubicin	0.30178	0.255982	0.610947	2.82622e-05	0.271437	0.121827
Idarubicin	0.467464	0.0678832	0.477601	0.00183014	0.164533	0.167383
Idarubicin	0.390539	0.134762	0.459039	0.00288827	0.200464	0.155885
Idarubicin	0.289946	0.276013	0.644473	7.19288e-06	0.225341	0.144719
Idarubicin	0.448691	0.0812878	0.525925	0.000491524	0.197267	0.177607
Irinotecan	0.272194	0.307785	0.455156	0.00316755	0.282517	0.163955
Irinotecan	0.396457	0.128438	0.450515	0.00353205	0.223967	0.210528
Irinotecan	0.628021	0.00918758	0.366427	0.0200431	0.211414	0.189001
Irinotecan	0.153849	0.569437	0.411118	0.00840516	0.223114	0.209554
Irinotecan	0.118345	0.662459	0.507812	0.000823052	0.315747	0.158643
Irinotecan	-0.106511	0.694613	0.622027	1.82982e-05	0.325615	0.149361
Lomustine	0.62723	0.00930253	0.545694	0.000270685	0.168662	0.136693
Lomustine	0.568057	0.0216982	0.548252	0.000249901	0.221011	0.156455
Lomustine	0.775161	0.000419635	0.542664	0.000297321	0.168824	0.122545
Lomustine	0.473381	0.0640139	0.608484	3.10598e-05	0.171126	0.12955
Lomustine	0.668651	0.00462727	0.505634	0.000874028	0.190086	0.145833
Lomustine	0.550305	0.027191	0.596362	4.88789e-05	0.166016	0.124689
Melphalan	-0.307698	0.246312	0.627899	1.44343e-05	0.342603	0.094504
Melphalan	0.278111	0.296965	0.37011	0.0187374	0.201618	0.119034
Melphalan	-0.113103	0.676637	0.483733	0.00156523	0.168813	0.129629
Melphalan	0.0671181	0.80493	0.405489	0.00943748	0.181312	0.139824
Melphalan	0.372788	0.155007	0.327777	0.0389484	0.165191	0.146272
Melphalan	0.0828417	0.760357	0.413201	0.0080484	0.200924	0.127371
Methotrexate	0.508885	0.0441055	0.407614	0.00903578	0.244628	0.246155
Methotrexate	0.43196	0.0947542	0.481768	0.00164616	0.298774	0.24343
Methotrexate	0.408291	0.11641	0.480158	0.00171521	0.313111	0.227555
Methotrexate	0.559563	0.0242078	0.355978	0.0241694	0.280981	0.231928
Methotrexate	0.183435	0.496487	0.536603	0.000357764	0.303883	0.217766
Methotrexate	0.0295863	0.913386	0.528742	0.000452476	0.296418	0.229957
Mitomycin	0.272194	0.307785	0.476275	0.00189237	0.2683	0.145781
Mitomycin	0.485216	0.0567637	0.397196	0.0111554	0.154637	0.212182
Mitomycin	0.589327	0.0162906	0.401399	0.010254	0.225908	0.164874
Mitomycin	0.0532554	0.844705	0.539349	0.00032913	0.291568	0.135961
Mitomycin	0.355036	0.177208	0.474476	0.0019798	0.197674	0.197432
Mitomycin	0.0118345	0.965304	0.558953	0.000177616	0.330138	0.131201
Nitrogen mustard	0.686403	0.00331983	0.359503	0.0227049	0.18048	0.165904
Nitrogen mustard	0.288711	0.278156	0.582	8.1728e-05	0.250722	0.130188
Nitrogen mustard	0.159766	0.554492	0.586134	7.06631e-05	0.236179	0.14305
Nitrogen mustard	0.26036	0.330108	0.552324	0.000219752	0.218096	0.136786
Nitrogen mustard	0.426043	0.0998757	0.529879	0.000437524	0.153114	0.177631
Nitrogen mustard	0.163712	0.544623	0.49864	0.0010572	0.290491	0.149134
Oxaliplatin	0.307698	0.246312	0.54077	0.000315141	0.230727	0.14687
Oxaliplatin	-0.0414208	0.878944	0.578273	9.30254e-05	0.273748	0.13753
Oxaliplatin	0.437877	0.0898223	0.424471	0.00633571	0.218419	0.151403
Oxaliplatin	0.140741	0.603134	0.628069	1.43344e-05	0.221244	0.157021
Oxaliplatin	0.260726	0.329404	0.431952	0.00538132	0.209159	0.1688
Oxaliplatin	0.565516	0.0224269	0.411516	0.00833599	0.20958	0.183879
Paclitaxel	0.159766	0.554492	0.677998	1.53578e-06	0.229184	0.154892
Paclitaxel	0.178584	0.508136	0.43955	0.00454202	0.213947	0.204732
Paclitaxel	0.404791	0.119882	0.512127	0.000729817	0.209945	0.19375
Paclitaxel	0.267876	0.315825	0.59468	5.19776e-05	0.225386	0.1857
Paclitaxel	0.400184	0.124561	0.372576	0.0179037	0.211829	0.176801
Paclitaxel	0.556223	0.0252537	0.511885	0.0007348	0.218961	0.18205
Teniposide	0.449712	0.0805132	0.588975	6.3866e-05	0.178728	0.123599
Teniposide	0.644982	0.00698042	0.563783	0.000151666	0.173499	0.137465
Teniposide	0.869838	1.19491e-05	0.408561	0.00886147	0.158672	0.153383
Teniposide	0.242608	0.365283	0.720616	1.57674e-07	0.246651	0.112461
Teniposide	0.514802	0.0413014	0.622974	1.76171e-05	0.211785	0.139097
Teniposide	0.686403	0.00331983	0.51643	0.00064633	0.188393	0.130528
Thiotepa	0.667772	0.00470133	0.395049	0.0116412	0.173487	0.166277
Thiotepa	0.189352	0.482452	0.548062	0.00025139	0.223618	0.141385
Thiotepa	0.124263	0.646583	0.615493	2.36928e-05	0.206805	0.148849
Thiotepa	0.520719	0.0386333	0.402973	0.009933	0.183354	0.164894
Thiotepa	0.473381	0.0640139	0.529784	0.000438753	0.190144	0.152012
Thiotepa	0.437877	0.0898223	0.485935	0.0014787	0.247245	0.143207
Topotecan	0.189352	0.482452	0.430438	0.00556377	0.254651	0.19606
Topotecan	0.414208	0.1107	0.474002	0.00200339	0.218582	0.177522
Topotecan	0.294664	0.267917	0.467357	0.00236155	0.244738	0.196357
Topotecan	0.207104	0.441526	0.539633	0.000326288	0.336718	0.19544
Topotecan	0.544681	0.0291357	0.422732	0.00657739	0.183171	0.2036
Topotecan	0.26036	0.330108	0.643715	7.4323e-06	0.321433	0.146535
Valrubicin	0.633147	0.00846932	0.527171	0.000564327	0.212226	0.145794
Valrubicin	0.360953	0.169587	0.64281	1.02139e-05	0.309205	0.144272
Valrubicin	0.43196	0.0947542	0.575737	0.000125651	0.20736	0.147312
Valrubicin	0.355036	0.177208	0.609785	3.77461e-05	0.215566	0.140684
Valrubicin	0.591207	0.0202803	0.546263	0.000265937	0.174377	0.149739
Valrubicin	0.25947	0.350368	0.639697	8.82868e-06	0.225667	0.140122
Vinblastine	0.0473381	0.861796	0.604507	3.61161e-05	0.271617	0.104697
Vinblastine	0.384622	0.141297	0.462922	0.00263081	0.187422	0.166852
Vinblastine	0.266277	0.318833	0.487924	0.00140422	0.215405	0.144273
Vinblastine	-0.0769244	0.777056	0.587365	6.7641e-05	0.243593	0.128358
Vinblastine	0.532776	0.033601	0.350158	0.0267585	0.225068	0.164717
Vinblastine	0.410743	0.114019	0.53201	0.000410666	0.21108	0.126862
Vincristine	-0.0177518	0.947974	0.540012	0.000322534	0.136591	0.115671
Vincristine	0.189352	0.482452	0.319158	0.0447106	0.144693	0.131424
Vincristine	-0.118345	0.662459	0.357325	0.0236008	0.216278	0.102726
Vincristine	0.133938	0.620931	0.185712	0.25125	0.25145	0.120361
Vincristine	0.449712	0.0805132	0.197177	0.222643	0.137186	0.099747
Vincristine	-0.124263	0.646583	0.377781	0.0162456	0.254191	0.0907178
Vorinostat	0.502967	0.0470498	0.522586	0.0005417	0.219278	0.161261
Vorinostat	0.502967	0.0470498	0.518893	0.00060249	0.154938	0.181886
Vorinostat	0.300617	0.257911	0.548448	0.000248362	0.259251	0.173483
Vorinostat	0.224856	0.402443	0.570129	0.000122785	0.264855	0.156461
Vorinostat	0.48203	0.0586525	0.443563	0.00414659	0.242455	0.16421
Vorinostat	0.392885	0.13223	0.536113	0.000363098	0.248071	0.149414
