# Supplementary material for: A systematic analysis of genomics-based modeling approaches for prediction of drug response to cytotoxic chemotherapies
Source: BMC Med Genomics. 2019 Jun 17;12:87. doi: 10.1186/s12920-019-0519-2 (PMC6580596; doi:10.1186/s12920-019-0519-2)
Supplement: Supplementary file 3 — P values for information entropy reported in Figure 4e. (XLSX 28 kb) [file 12920_2019_519_MOESM3_ESM.xlsx]

## Sheet: Additional File 3
	None	DEG	BS	BC	MRMR	CTR1	CTR2
None	N/A
DEG	0.0332	N/A
BS	0	0	N/A
BC	0	0	0	N/A
MRMR	0	0	0	0.0066	N/A
CTR1	0.0191	0.8413	0.001	0	0	N/A
CTR2	0.1247	0.7947	0	0	0	0.677	N/A
