# Supplementary material for: A systematic analysis of genomics-based modeling approaches for prediction of drug response to cytotoxic chemotherapies
Source: BMC Med Genomics. 2019 Jun 17;12:87. doi: 10.1186/s12920-019-0519-2 (PMC6580596; doi:10.1186/s12920-019-0519-2)
Supplement: Supplementary file 4 — Spearman correlations for ANN models reported in Results section A. and B and illustrated in Fig. 3. (XLSX 26 kb) [file 12920_2019_519_MOESM4_ESM.xlsx]

## Sheet: None
	Test	Train	P Test	P Train
Bleomycin	0.129075	0.309251	0.106021	5.79606e-12
Bleomycin	0.159037	0.352025	0.0459431	2.83167e-15
Bleomycin	0.190627	0.332759	0.0164329	1.01769e-13
Bleomycin	0.303044	0.300921	0.00010867	2.23318e-11
Bleomycin	0.022029	0.408904	0.783519	1.5702e-20
Bleomycin	0.0789166	0.357869	0.324316	9.09111e-16
Bortezomib	-0.20547	-0.0274061	0.0623961	0.667566
Bortezomib	0.0549604	-0.0271895	0.621664	0.670038
Bortezomib	-0.0462484	0.212216	0.678014	0.000769645
Bortezomib	-0.144399	-0.0300627	0.192773	0.637538
Bortezomib	0.155378	0.109751	0.160727	0.0845566
Bortezomib	0.131235	0.0397985	0.236968	0.53274
Cisplatin	0.299822	0.230615	0.0714067	0.0158417
Cisplatin	-0.146278	0.173554	0.387646	0.0711082
Cisplatin	-0.345089	0.175972	0.0364573	0.0672001
Cisplatin	-0.0878535	0.289985	0.60512	0.00222346
Cisplatin	0.194535	0.166521	0.248599	0.0835252
Cisplatin	-0.310729	0.233175	0.0612269	0.0146837
Cytarabine	0.14863	0.435348	0.0927562	2.77775e-19
Cytarabine	0.0904313	0.37283	0.30811	3.56154e-14
Cytarabine	0.280214	0.396016	0.0012984	6.0499e-16
Cytarabine	0.34257	0.44588	7.0705e-05	2.97259e-20
Cytarabine	0.232508	0.407003	0.00801291	7.81795e-17
Cytarabine	0.259898	0.406436	0.00293537	8.70589e-17
Docetaxel	0.174674	0.272616	0.0397234	1.59565e-08
Docetaxel	0.176478	0.229606	0.0376917	2.21944e-06
Docetaxel	0.277325	0.311308	0.000949211	8.44902e-11
Docetaxel	0.308476	0.238295	0.000220274	8.80271e-07
Docetaxel	0.0592264	0.251989	0.488579	1.90477e-07
Docetaxel	0.112287	0.304284	0.188155	2.3209e-10
Doxorubicin	0.219208	0.321175	0.00271854	9.81005e-15
Doxorubicin	0.044067	0.235499	0.551441	2.08903e-08
Doxorubicin	0.115726	0.228606	0.11673	5.45337e-08
Doxorubicin	0.068574	0.284266	0.353679	9.71474e-12
Doxorubicin	0.208243	0.301594	0.00444857	4.30486e-13
Doxorubicin	0.035715	0.255049	0.629353	1.16437e-09
Etoposide	0.21835	0.298219	0.00539211	2.34246e-11
Etoposide	0.286282	0.293547	0.000231799	4.92094e-11
Etoposide	0.19941	0.396431	0.0112115	1.37211e-19
Etoposide	0.2487	0.422561	0.0014667	2.68927e-22
Etoposide	0.126856	0.396858	0.108809	1.24466e-19
Etoposide	0.172936	0.354865	0.0282517	9.46564e-16
Gemcitabine	0.0545085	0.153813	0.513464	0.00125796
Gemcitabine	0.0244362	0.247244	0.769699	1.64791e-07
Gemcitabine	0.194412	0.12027	0.018704	0.0118656
Gemcitabine	0.19088	0.202026	0.0210074	2.08943e-05
Gemcitabine	0.18471	0.288465	0.0256204	8.04506e-10
Gemcitabine	0.139406	0.318022	0.0933119	9.996e-12
Methotrexate	0.583531	0.4098	3.63757e-06	6.11996e-08
Methotrexate	0.112876	0.529286	0.416412	4.452e-13
Methotrexate	0.340975	0.490472	0.0116316	3.46605e-11
Methotrexate	0.550337	0.395356	1.62347e-05	1.9212e-07
Methotrexate	0.238188	0.435764	0.0828436	6.80259e-09
Methotrexate	0.640233	0.456738	1.85646e-07	1.00262e-09
Mitomycin	0.290466	0.318521	4.79561e-05	6.97781e-15
Mitomycin	0.151833	0.422751	0.0365096	4.50702e-26
Mitomycin	0.118591	0.359573	0.10318	8.27886e-19
Mitomycin	0.236253	0.40859	0.00103216	2.63487e-24
Mitomycin	0.246759	0.337867	0.000598873	1.16543e-16
Mitomycin	0.175821	0.436532	0.015247	7.11418e-28
Paclitaxel	-0.237683	-0.086794	0.0475596	0.213671
Paclitaxel	-0.0846281	0.0979156	0.486083	0.160437
Paclitaxel	0.113658	0.201636	0.348835	0.00357454
Paclitaxel	0.0865167	-0.0297752	0.476369	0.670188
Paclitaxel	-0.28054	-0.0421605	0.0186548	0.54639
Paclitaxel	-0.234709	-0.0725262	0.0504915	0.299028
Vinblastine	0.134894	0.23877	0.0710051	2.00135e-08
Vinblastine	0.151062	0.271233	0.042948	1.52527e-10
Vinblastine	0.142456	0.11837	0.0564327	0.00593377
Vinblastine	0.120042	0.26309	0.108468	5.52434e-10
Vinblastine	0.01544	0.145671	0.837011	0.000693324
Vinblastine	0.110874	0.0939791	0.138411	0.0291377
Vorinostat	0.477028	0.58103	9.89544e-12	1.29934e-50
Vorinostat	0.496902	0.5816	9.69545e-13	9.88644e-51
Vorinostat	0.510835	0.53507	1.73553e-13	9.11786e-42
Vorinostat	0.394838	0.580395	3.47358e-08	1.76044e-50
Vorinostat	0.369653	0.572734	2.81237e-07	6.52318e-49
Vorinostat	0.418792	0.594415	4.01469e-09	1.83771e-53
SN-38	0.100278	0.134033	0.18671	0.002128
SN-38	-0.114307	0.117608	0.132004	0.00709137
SN-38	-0.0161427	0.0312889	0.832083	0.475219
SN-38	0.0293806	0.0838426	0.699521	0.0553398
SN-38	0.0803965	0.07666	0.290221	0.0798536
SN-38	-0.020846	0.0412435	0.784223	0.346526
5-Fluorouracil	0.253029	0.365002	0.00991639	4.47439e-11
5-Fluorouracil	0.346518	0.428378	0.000336287	4.35458e-15
5-Fluorouracil	0.372877	0.401105	0.000104903	2.95524e-13
5-Fluorouracil	0.273708	0.426329	0.00514888	6.05907e-15
5-Fluorouracil	0.339961	0.381611	0.000442464	4.79697e-12
5-Fluorouracil	0.290798	0.441595	0.00288308	4.89691e-16

## Sheet: DEG
	Test	Train	P Test	P Train
Bleomycin	0.283393	0.984285	0.000308366	0
Bleomycin	0.191339	0.985492	0.0160277	0
Bleomycin	0.18334	0.981814	0.0211201	0
Bleomycin	0.224162	0.981436	0.00463411	0
Bleomycin	0.123473	0.968019	0.122194	1.32662e-285
Bleomycin	0.014321	0.980168	0.858258	0
Bortezomib	0.41905	0.708482	8.04952e-05	4.1579e-39
Bortezomib	0.280184	0.758074	0.0103031	1.43745e-47
Bortezomib	0.325856	0.657763	0.00264558	4.06641e-32
Bortezomib	0.266702	0.779987	0.0147998	5.43434e-52
Bortezomib	0.313676	0.677249	0.00388136	1.22876e-34
Bortezomib	0.186399	0.702369	0.0915574	3.46453e-38
Cisplatin	0.196302	0.971439	0.244244	1.13041e-68
Cisplatin	0.117863	0.966858	0.487209	2.86836e-65
Cisplatin	0.0267899	0.95726	0.874936	1.80895e-59
Cisplatin	-0.0670934	0.962893	0.693174	1.09256e-62
Cisplatin	-0.00331911	0.958345	0.984445	4.70617e-60
Cisplatin	-0.0670934	0.965499	0.693174	2.37665e-64
Cytarabine	0.126517	0.812073	0.153087	7.50084e-92
Cytarabine	0.227755	0.745508	0.00943632	1.18711e-69
Cytarabine	0.254345	0.855444	0.00362966	8.82612e-112
Cytarabine	0.448796	0.919313	9.59339e-08	1.30639e-157
Cytarabine	0.288832	0.87239	0.000901426	1.98847e-121
Cytarabine	0.247121	0.840064	0.00475226	4.89937e-104
Docetaxel	0.352289	0.809153	2.1085e-05	1.21254e-97
Docetaxel	0.356147	0.754514	1.68538e-05	9.78889e-78
Docetaxel	0.31803	0.795208	0.000136073	5.44124e-92
Docetaxel	0.184145	0.854556	0.0300049	7.32704e-120
Docetaxel	0.364501	0.767413	1.02734e-05	6.16226e-82
Docetaxel	0.332127	0.795683	6.48709e-05	3.55188e-92
Doxorubicin	0.169847	0.970006	0.0208146	0
Doxorubicin	0.212644	0.98208	0.00366106	0
Doxorubicin	0.204379	0.98618	0.0052622	0
Doxorubicin	0.211452	0.980923	0.00386094	0
Doxorubicin	0.146253	0.98158	0.0469819	0
Doxorubicin	0.0921348	0.973551	0.212277	0
Etoposide	0.170439	0.902594	0.0306475	8.11599e-178
Etoposide	0.20695	0.878133	0.00843814	8.4003e-156
Etoposide	0.165173	0.913542	0.0362705	1.18849e-189
Etoposide	0.179561	0.92362	0.0226565	4.99911e-202
Etoposide	0.268586	0.879268	0.000571169	1.02671e-156
Etoposide	0.181671	0.800226	0.0210877	1.1615e-108
Gemcitabine	0.198222	0.9717	0.0164673	9.65959e-275
Gemcitabine	-0.011096	0.940572	0.894253	3.7714e-206
Gemcitabine	0.272272	0.981047	0.000885329	0
Gemcitabine	0.0751794	0.966913	0.367129	3.32348e-260
Gemcitabine	0.135404	0.945384	0.103198	6.7954e-214
Gemcitabine	0.0433794	0.931004	0.603137	1.64067e-192
Methotrexate	0.429462	0.683986	0.00119252	1.10844e-23
Methotrexate	0.356326	0.629895	0.00817859	2.72102e-19
Methotrexate	0.366619	0.671122	0.00639711	1.488e-22
Methotrexate	0.532963	0.674984	3.33983e-05	6.91873e-23
Methotrexate	0.247202	0.664237	0.0715239	5.66707e-22
Methotrexate	0.411776	0.632775	0.00197723	1.66993e-19
Mitomycin	0.118281	0.982868	0.10409	0
Mitomycin	0.0777481	0.941354	0.286321	1.06019e-269
Mitomycin	0.148614	0.971446	0.0407201	0
Mitomycin	0.134984	0.978648	0.0633325	0
Mitomycin	0.284251	0.980835	7.05058e-05	0
Mitomycin	0.15406	0.969351	0.0338173	0
Paclitaxel	0.18345	0.946122	0.128472	2.39319e-102
Paclitaxel	0.213483	0.915406	0.0759825	5.85503e-83
Paclitaxel	0.142722	0.852224	0.23854	1.3713e-59
Paclitaxel	0.233763	0.902176	0.0514555	8.58466e-77
Paclitaxel	0.21171	0.894795	0.0785096	1.00519e-73
Paclitaxel	0.281716	0.884729	0.0181457	6.87997e-70
Vinblastine	0.256392	0.768362	0.00051247	3.75675e-106
Vinblastine	0.282622	0.76872	0.000121036	2.61705e-106
Vinblastine	0.277189	0.753937	0.000165182	4.70378e-100
Vinblastine	0.276264	0.827714	0.000174054	7.47671e-137
Vinblastine	0.322149	0.833584	1.03317e-05	1.5939e-140
Vinblastine	0.397766	0.798608	3.21561e-08	1.65917e-120
Vorinostat	0.433909	0.725649	9.40245e-10	2.20187e-90
Vorinostat	0.449614	0.747208	1.92616e-10	1.347e-98
Vorinostat	0.50171	0.734971	5.40194e-13	7.76494e-94
Vorinostat	0.381228	0.731029	1.09929e-07	2.33251e-92
Vorinostat	0.37246	0.747151	2.24699e-07	1.41856e-98
Vorinostat	0.383385	0.721878	9.19025e-08	5.00488e-89
SN-38	0.321043	0.813446	1.47902e-05	1.04087e-124
SN-38	0.192807	0.873702	0.0105777	3.57931e-165
SN-38	0.265439	0.786594	0.000384993	3.61521e-111
SN-38	0.36636	0.874327	6.1574e-07	1.07212e-165
SN-38	0.381282	0.820369	1.93226e-07	1.46814e-128
SN-38	0.435523	0.885227	1.70619e-09	2.60887e-175
5-Fluorouracil	0.4023	0.677978	2.52576e-05	1.56119e-42
5-Fluorouracil	0.34435	0.694536	0.000368461	2.22143e-45
5-Fluorouracil	0.384424	0.772253	6.09639e-05	7.58835e-62
5-Fluorouracil	0.326535	0.77815	0.000761848	2.31471e-63
5-Fluorouracil	0.537558	0.800097	4.77349e-09	1.93103e-69
5-Fluorouracil	0.45989	0.798732	1.02339e-06	4.84969e-69

## Sheet: Limma
	Test	Train	P Test	P Train
Bleomycin	0.206358	0.446479	0.00928608	1.33235e-24
Bleomycin	0.298143	0.416484	0.000141952	2.60219e-21
Bleomycin	0.153613	0.391319	0.0539785	8.54989e-19
Bleomycin	0.281409	0.428991	0.000341187	1.21071e-22
Bleomycin	0.152031	0.488957	0.05653	7.39066e-30
Bleomycin	0.167046	0.494706	0.0359208	1.25659e-30
Bortezomib	0.146698	0.116248	0.185706	0.0676062
Bortezomib	0.272378	0.399315	0.0127334	6.56295e-11
Bortezomib	0.350615	0.63798	0.00115557	9.61133e-30
Bortezomib	-0.00440788	0.214504	0.968453	0.00067234
Bortezomib	0.246043	0.735959	0.0249513	1.46749e-43
Bortezomib	0.429201	0.639381	5.15005e-05	6.61257e-30
Cytarabine	0.122714	0.887587	0.16592	2.46426e-131
Cytarabine	0.2581	0.775302	0.0031457	1.22068e-78
Cytarabine	0.253019	0.828974	0.00381585	6.05565e-99
Cytarabine	0.378164	0.72683	9.93703e-06	1.24224e-64
Cytarabine	0.310728	0.877253	0.000338401	1.87388e-124
Cytarabine	0.420958	0.90067	6.78413e-07	4.40729e-141
Docetaxel	0.0147827	0.32742	0.862871	7.5081e-12
Docetaxel	0.318937	0.622715	0.000129877	4.8748e-46
Docetaxel	0.282046	0.628134	0.000768766	4.82445e-47
Docetaxel	0.300353	0.684575	0.00032759	8.1577e-59
Docetaxel	0.18621	0.330942	0.0281785	4.33784e-12
Docetaxel	0.137955	0.337078	0.105332	1.64002e-12
Doxorubicin	0.047502	0.396812	0.520821	2.68342e-22
Doxorubicin	0.15174	0.394562	0.0392219	4.82708e-22
Doxorubicin	0.0918047	0.383938	0.213926	7.27103e-21
Doxorubicin	0.0556518	0.339025	0.451811	2.434e-16
Doxorubicin	0.16408	0.358488	0.0256313	3.26091e-18
Doxorubicin	0.0645749	0.370525	0.382515	1.94325e-19
Etoposide	0.299411	0.788022	0.000114138	3.49312e-103
Etoposide	0.293829	0.787933	0.000154901	3.81729e-103
Etoposide	0.19466	0.84187	0.0133448	1.15107e-130
Etoposide	0.245301	0.675224	0.00171074	1.94235e-65
Etoposide	0.214522	0.914176	0.00628267	2.19431e-190
Etoposide	0.227001	0.804145	0.00378214	1.67788e-110
Gemcitabine	0.280125	0.281906	0.000615946	1.99358e-09
Gemcitabine	0.0941976	0.370363	0.258086	1.17935e-15
Gemcitabine	0.17123	0.250496	0.0387829	1.11848e-07
Gemcitabine	0.129928	0.35587	0.118038	1.71293e-14
Gemcitabine	0.0663492	0.404356	0.426214	1.27823e-18
Gemcitabine	0.0622541	0.401583	0.455379	2.29922e-18
Methotrexate	0.332114	0.779042	0.0141473	2.92114e-34
Methotrexate	-0.0170383	0.799854	0.902674	2.6394e-37
Methotrexate	0.313512	0.705282	0.0209733	1.10776e-25
Methotrexate	0.54595	0.635035	1.95524e-05	1.13446e-19
Methotrexate	0.389747	0.79746	0.00357763	6.16008e-37
Methotrexate	0.369773	0.778927	0.00592386	3.03073e-34
Mitomycin	0.268601	0.334596	0.000178912	2.37661e-16
Mitomycin	0.216213	0.594242	0.00273422	1.31066e-55
Mitomycin	0.276526	0.403051	0.000112425	1.22824e-23
Mitomycin	0.280061	0.419406	9.09681e-05	1.19938e-25
Mitomycin	0.218759	0.397474	0.00242698	5.62035e-23
Mitomycin	0.230513	0.540306	0.00137604	1.93621e-44
Paclitaxel	0.264491	0.259741	0.0269243	0.000157163
Paclitaxel	0.0693028	0.517084	0.568627	1.50227e-15
Paclitaxel	0.0665734	0.55733	0.583986	2.73608e-18
Paclitaxel	0.22579	0.422069	0.0601864	2.38568e-10
Paclitaxel	0.169521	0.554443	0.160629	4.42697e-18
Paclitaxel	0.264141	0.449957	0.0271345	1.03276e-11
Vinblastine	0.250491	0.67474	0.000695076	7.42307e-73
Vinblastine	0.353676	0.725893	1.11408e-06	2.48208e-89
Vinblastine	0.380752	0.729354	1.34424e-07	1.39543e-90
Vinblastine	0.384469	0.77386	9.90312e-08	1.35735e-108
Vinblastine	0.471305	0.781412	2.42975e-11	4.60301e-112
Vinblastine	0.336659	0.788132	3.821e-06	2.86777e-115
Vorinostat	0.444807	0.68826	3.15635e-10	7.41813e-78
Vorinostat	0.517246	0.693512	7.65758e-14	1.6861e-79
Vorinostat	0.379764	0.665003	1.2404e-07	5.5748e-71
Vorinostat	0.380293	0.652625	1.18754e-07	1.44137e-67
Vorinostat	0.334452	0.633239	3.94044e-06	1.55906e-62
Vorinostat	0.464268	0.654617	4.07177e-11	4.17423e-68
SN-38	0.456863	0.729276	2.08418e-10	6.55236e-88
SN-38	0.395622	0.806827	5.99959e-08	3.56514e-121
SN-38	0.298191	0.672263	6.12376e-05	4.7877e-70
SN-38	0.446675	0.808653	5.79082e-10	3.89682e-122
SN-38	0.390524	0.820396	9.15128e-08	1.41648e-128
SN-38	0.424463	0.661127	4.79714e-09	5.14602e-67
5-Fluorouracil	0.295688	0.849503	0.00242621	2.0274e-86
5-Fluorouracil	0.333963	0.832201	0.000565744	7.57313e-80
5-Fluorouracil	0.470555	0.783751	5.28555e-07	7.59946e-65
5-Fluorouracil	0.35069	0.805497	0.000281534	4.70876e-71
5-Fluorouracil	0.330954	0.89308	0.000638811	1.80102e-107
5-Fluorouracil	0.407503	0.815199	1.93557e-05	4.40403e-74
