# Supplementary material for: A systematic analysis of genomics-based modeling approaches for prediction of drug response to cytotoxic chemotherapies
Source: BMC Med Genomics. 2019 Jun 17;12:87. doi: 10.1186/s12920-019-0519-2 (PMC6580596; doi:10.1186/s12920-019-0519-2)
Supplement: Supplementary file 5 — MAD for ANN models reported in Results section A. and B. (XLSX 18 kb) [file 12920_2019_519_MOESM5_ESM.xlsx]

## Sheet: None
	MAD TEST	MAD TRAIN
Bleomycin	1.30072	1.20545
Bleomycin	1.35131	1.17375
Bleomycin	1.22369	1.21662
Bleomycin	1.1191	1.24715
Bleomycin	1.29959	1.1707
Bleomycin	1.2881	1.17252
Bortezomib	3.36175	3.59532
Bortezomib	3.58665	3.50996
Bortezomib	3.40734	3.53776
Bortezomib	3.41359	3.48549
Bortezomib	3.42577	3.44314
Bortezomib	3.45827	3.51587
Cisplatin	0.59564	0.585569
Cisplatin	0.684667	0.595063
Cisplatin	0.661837	0.597894
Cisplatin	0.633238	0.567969
Cisplatin	0.632047	0.559814
Cisplatin	0.5579	0.589205
Cytarabine	0.848392	0.778089
Cytarabine	0.797875	0.824667
Cytarabine	0.838034	0.791288
Cytarabine	0.816723	0.755865
Cytarabine	0.852227	0.769589
Cytarabine	0.79979	0.785363
Docetaxel	1.96947	1.83026
Docetaxel	1.65366	1.7646
Docetaxel	1.94727	1.83361
Docetaxel	1.7133	1.8682
Docetaxel	1.85545	1.97644
Docetaxel	1.92075	2.03184
Doxorubicin	1.03195	0.949161
Doxorubicin	1.06574	0.976414
Doxorubicin	1.02944	0.97946
Doxorubicin	1.04363	0.977047
Doxorubicin	0.957556	0.985044
Doxorubicin	1.0467	0.9574
Etoposide	1.04206	1.02586
Etoposide	0.986107	1.02453
Etoposide	0.980578	1.00119
Etoposide	1.09174	0.949641
Etoposide	1.0694	0.972887
Etoposide	1.08657	0.991271
Gemcitabine	1.48393	1.39081
Gemcitabine	1.56104	1.34214
Gemcitabine	1.56605	1.39549
Gemcitabine	1.40908	1.39507
Gemcitabine	1.46935	1.34806
Gemcitabine	1.34998	1.34298
Methotrexate	1.46879	1.56473
Methotrexate	1.55244	1.51842
Methotrexate	1.38782	1.61887
Methotrexate	1.5687	1.57801
Methotrexate	1.31536	1.48973
Methotrexate	1.67307	1.56041
Mitomycin	1.05988	1.00638
Mitomycin	1.10784	0.956435
Mitomycin	1.06279	1.00035
Mitomycin	1.047	0.962181
Mitomycin	1.02709	1.00278
Mitomycin	1.05989	0.944428
Paclitaxel	2.27145	2.23108
Paclitaxel	2.21673	2.18537
Paclitaxel	2.20332	2.26002
Paclitaxel	2.09427	2.08494
Paclitaxel	2.33115	2.16262
Paclitaxel	2.16259	2.26247
Vinblastine	0.912971	1.04364
Vinblastine	1.09031	0.931411
Vinblastine	1.02184	1.00399
Vinblastine	1.05275	1.01652
Vinblastine	1.09629	1.00763
Vinblastine	0.975929	1.05878
Vorinostat	0.616676	0.575556
Vorinostat	0.590059	0.566064
Vorinostat	0.620179	0.586214
Vorinostat	0.632533	0.563871
Vorinostat	0.659541	0.577961
Vorinostat	0.694729	0.545196
SN-38	1.12566	1.20955
SN-38	1.34373	1.17979
SN-38	1.21163	1.2434
SN-38	1.31017	1.21119
SN-38	1.33782	1.2364
SN-38	1.23691	1.16328
5-Fluorouracil	0.83123	0.849671
5-Fluorouracil	0.858387	0.816744
5-Fluorouracil	0.862886	0.787019
5-Fluorouracil	0.925151	0.823779
5-Fluorouracil	0.793288	0.845107
5-Fluorouracil	0.889833	0.829197

## Sheet: DEG
	MAD TEST	MAD TRAIN
Bleomycin	1.33784	0.195362
Bleomycin	1.47104	0.193228
Bleomycin	1.32776	0.215374
Bleomycin	1.27265	0.228514
Bleomycin	1.45616	0.292997
Bleomycin	1.46682	0.215736
Bortezomib	0.777082	0.572801
Bortezomib	0.907486	0.518645
Bortezomib	0.82975	0.637134
Bortezomib	0.909584	0.506111
Bortezomib	0.901036	0.590335
Bortezomib	0.921924	0.578169
Cisplatin	0.627705	0.0678933
Cisplatin	0.529655	0.0847334
Cisplatin	0.517174	0.0880344
Cisplatin	0.532307	0.0801309
Cisplatin	0.680051	0.0771184
Cisplatin	0.651317	0.072175
Cytarabine	0.96358	0.453472
Cytarabine	0.881289	0.54975
Cytarabine	0.878545	0.398399
Cytarabine	0.780657	0.294377
Cytarabine	0.927684	0.393778
Cytarabine	0.925861	0.429198
Docetaxel	0.738395	0.40333
Docetaxel	0.778551	0.447049
Docetaxel	0.743616	0.401646
Docetaxel	0.794414	0.365418
Docetaxel	0.75623	0.424686
Docetaxel	0.71784	0.420154
Doxorubicin	1.2151	0.21615
Doxorubicin	1.1364	0.170965
Doxorubicin	1.09702	0.15727
Doxorubicin	1.09954	0.196156
Doxorubicin	1.08974	0.187262
Doxorubicin	1.21845	0.208248
Etoposide	1.18753	0.411323
Etoposide	1.08098	0.506405
Etoposide	1.07787	0.427545
Etoposide	1.21108	0.387041
Etoposide	1.13826	0.475883
Etoposide	1.16778	0.58824
Gemcitabine	1.44099	0.256161
Gemcitabine	1.66202	0.364337
Gemcitabine	1.38898	0.220782
Gemcitabine	1.49624	0.287158
Gemcitabine	1.46374	0.318547
Gemcitabine	1.50148	0.401423
Methotrexate	0.805509	0.576222
Methotrexate	0.773949	0.573255
Methotrexate	0.656189	0.64051
Methotrexate	0.676237	0.583459
Methotrexate	0.938983	0.570893
Methotrexate	0.710018	0.599109
Mitomycin	1.23395	0.165865
Mitomycin	1.2769	0.334648
Mitomycin	1.18012	0.237799
Mitomycin	1.23977	0.195433
Mitomycin	1.17731	0.182541
Mitomycin	1.21198	0.239544
Paclitaxel	0.982042	0.257819
Paclitaxel	0.878775	0.341189
Paclitaxel	1.06886	0.415915
Paclitaxel	1.06394	0.351926
Paclitaxel	1.00282	0.360398
Paclitaxel	1.09942	0.370186
Vinblastine	0.850077	0.534455
Vinblastine	0.956647	0.477377
Vinblastine	0.914662	0.508165
Vinblastine	0.880678	0.465262
Vinblastine	0.933022	0.425401
Vinblastine	0.790401	0.496312
Vorinostat	0.671626	0.471557
Vorinostat	0.654225	0.453001
Vorinostat	0.645599	0.449838
Vorinostat	0.669994	0.472566
Vorinostat	0.672064	0.452474
Vorinostat	0.708185	0.467955
SN-38	0.966384	0.502536
SN-38	1.09376	0.421594
SN-38	0.943366	0.558538
SN-38	0.940415	0.424367
SN-38	0.906208	0.500587
SN-38	0.865114	0.401828
5-Fluorouracil	0.799964	0.597769
5-Fluorouracil	0.889452	0.576705
5-Fluorouracil	0.922278	0.485882
5-Fluorouracil	0.859128	0.485001
5-Fluorouracil	0.700033	0.486329
5-Fluorouracil	0.777388	0.479635

## Sheet: Limma
	MAD TEST	MAD TRAIN
Bleomycin	1.24996	1.13382
Bleomycin	1.30713	1.13366
Bleomycin	1.22024	1.17007
Bleomycin	1.12435	1.16765
Bleomycin	1.25245	1.13077
Bleomycin	1.26943	1.10554
Bortezomib	1.88179	1.7275
Bortezomib	2.4129	2.51372
Bortezomib	0.719025	0.772821
Bortezomib	2.38747	2.26241
Bortezomib	1.39749	1.0543
Bortezomib	0.877633	0.792108
Cytarabine	0.969874	0.330986
Cytarabine	0.833232	0.484123
Cytarabine	0.832395	0.459977
Cytarabine	0.812659	0.559102
Cytarabine	0.879101	0.412012
Cytarabine	0.760796	0.310127
Docetaxel	1.73304	1.5381
Docetaxel	0.98593	1.08188
Docetaxel	1.27723	1.09216
Docetaxel	0.729119	0.531595
Docetaxel	1.36712	1.54735
Docetaxel	1.56809	1.56725
Doxorubicin	1.09002	0.91189
Doxorubicin	1.05558	0.925029
Doxorubicin	1.06907	0.939263
Doxorubicin	1.04749	0.950986
Doxorubicin	0.963017	0.967689
Doxorubicin	1.09524	0.932494
Etoposide	1.01542	0.66548
Etoposide	1.00369	0.649611
Etoposide	1.09947	0.548361
Etoposide	1.07865	0.751097
Etoposide	1.16083	0.395075
Etoposide	1.11291	0.597923
Gemcitabine	1.3545	1.28027
Gemcitabine	1.43004	1.20774
Gemcitabine	1.37484	1.29413
Gemcitabine	1.26127	1.28643
Gemcitabine	1.44937	1.20712
Gemcitabine	1.34704	1.25568
Methotrexate	0.826197	0.539051
Methotrexate	0.916912	0.551979
Methotrexate	0.678341	0.656215
Methotrexate	0.720453	0.629238
Methotrexate	1.03675	0.508238
Methotrexate	0.761686	0.547361
Mitomycin	1.03304	1.01217
Mitomycin	1.05763	0.857263
Mitomycin	1.01685	0.973022
Mitomycin	1.04213	0.965118
Mitomycin	1.03451	0.987333
Mitomycin	1.06135	0.908859
Paclitaxel	0.794058	0.892747
Paclitaxel	0.836256	0.822984
Paclitaxel	0.946462	0.760932
Paclitaxel	0.873385	0.845065
Paclitaxel	0.834412	0.746562
Paclitaxel	0.970762	0.776613
Vinblastine	0.818004	0.701792
Vinblastine	0.95081	0.571601
Vinblastine	0.847251	0.6047
Vinblastine	0.767456	0.54074
Vinblastine	0.772623	0.529536
Vinblastine	0.791995	0.560553
Vorinostat	0.630961	0.49718
Vorinostat	0.605559	0.497865
Vorinostat	0.623385	0.537677
Vorinostat	0.653183	0.520388
Vorinostat	0.681762	0.532139
Vorinostat	0.666088	0.502949
SN-38	0.829958	0.711874
SN-38	0.891376	0.559794
SN-38	0.975191	0.766307
SN-38	0.915529	0.539
SN-38	0.927113	0.546766
SN-38	0.924679	0.747132
5-Fluorouracil	0.884368	0.409557
5-Fluorouracil	0.884538	0.430923
5-Fluorouracil	0.871206	0.458334
5-Fluorouracil	0.850884	0.466766
5-Fluorouracil	0.823061	0.363799
5-Fluorouracil	0.75771	0.467173
