# Supplementary material for: A systematic analysis of genomics-based modeling approaches for prediction of drug response to cytotoxic chemotherapies
Source: BMC Med Genomics. 2019 Jun 17;12:87. doi: 10.1186/s12920-019-0519-2 (PMC6580596; doi:10.1186/s12920-019-0519-2)
Supplement: Supplementary file 6 — Spearman correlations for SVRLN models reported in Results section A. and B and illustrated in Fig. 3. (XLSX 24 kb) [file 12920_2019_519_MOESM6_ESM.xlsx]

## Sheet: None
	Test	Train	P Test	P Train
Bleomycin	0.16466	0.998626	0.0386919	0
Bleomycin	0.156141	0.99964	0.0500991	0
Bleomycin	0.220815	0.999722	0.00530234	0
Bleomycin	0.155493	0.999689	0.0510707	0
Bleomycin	0.0970353	0.998554	0.22517	0
Bleomycin	0.11048	0.999999	0.166997	0
Bortezomib	0.341065	0.99999	0.00160331	0
Bortezomib	0.344213	0.999939	0.00144085	0
Bortezomib	0.332711	0.996656	0.00211756	1.36981e-269
Bortezomib	0.317892	0.999049	0.00340512	0
Bortezomib	0.376391	0.999998	0.000453223	0
Bortezomib	0.278116	0.996506	0.0109037	2.94072e-267
Cisplatin	0.218113	1	0.194675	0
Cisplatin	-0.119488	0.981892	0.481184	3.83237e-79
Cisplatin	-0.131816	0.986276	0.436753	1.56003e-85
Cisplatin	-0.0398293	0.996423	0.814947	1.16116e-116
Cisplatin	0.209578	1	0.213154	0
Cisplatin	0.0417259	0.999991	0.806298	5.27757e-255
Cytarabine	0.274625	0.999996	0.0016351	0
Cytarabine	0.330395	0.999022	0.000131306	0
Cytarabine	0.335353	0.999953	0.000102362	0
Cytarabine	0.361371	0.999006	2.58185e-05	0
Cytarabine	0.419303	0.999021	7.57947e-07	0
Cytarabine	0.299469	0.999953	0.000565419	0
Docetaxel	0.407328	0.999935	6.47433e-07	0
Docetaxel	0.332749	0.998922	6.27313e-05	0
Docetaxel	0.413647	0.995394	4.16302e-07	0
Docetaxel	0.348608	0.999946	2.60369e-05	0
Docetaxel	0.375763	0.998871	5.15537e-06	0
Docetaxel	0.265499	0.998828	0.00158415	0
Doxorubicin	0.211451	0.997828	0.00386101	0
Doxorubicin	0.264395	1	0.000276136	0
Doxorubicin	0.347619	0.997873	1.24621e-06	0
Doxorubicin	0.304431	0.997954	2.51905e-05	0
Doxorubicin	0.282	1	0.000100722	0
Doxorubicin	0.210183	0.999998	0.00408431	0
Etoposide	0.24259	0.998212	0.00193139	0
Etoposide	0.304658	0.99807	8.51627e-05	0
Etoposide	0.229167	0.99805	0.00345387	0
Etoposide	0.236603	0.999463	0.00251288	0
Etoposide	0.260852	0.998084	0.000831443	0
Etoposide	0.154684	1	0.0500848	0
Gemcitabine	0.139078	0.999984	0.0940932	0
Gemcitabine	0.0407758	0.999022	0.625079	0
Gemcitabine	0.0610934	0.999982	0.463843	0
Gemcitabine	0.0607116	0.999998	0.466646	0
Gemcitabine	0.0562039	0.998982	0.500432	0
Gemcitabine	0.0626011	1	0.452865	0
Methotrexate	0.490833	0.995667	0.000164414	5.61055e-167
Methotrexate	0.33219	0.998899	0.0141238	1.58611e-214
Methotrexate	0.346979	0.9965	0.0101549	2.22948e-174
Methotrexate	0.555708	0.998973	1.28834e-05	6.37558e-217
Methotrexate	0.360854	0.999873	0.00734786	1.54408e-289
Methotrexate	0.416733	0.999997	0.00172065	0
Mitomycin	0.259982	0.999999	0.000291822	0
Mitomycin	0.190758	0.998124	0.00838109	0
Mitomycin	0.286901	0.998088	5.98849e-05	0
Mitomycin	0.371873	0.999963	1.27239e-07	0
Mitomycin	0.347232	0.99997	9.18876e-07	0
Mitomycin	0.161145	0.999974	0.0263431	0
Paclitaxel	0.284227	0.997677	0.0170975	3.72018e-241
Paclitaxel	0.210673	0.999959	0.0800178	0
Paclitaxel	0.156749	0.998946	0.19502	2.61169e-276
Paclitaxel	0.343295	0.996971	0.00362042	2.35352e-229
Paclitaxel	0.0980317	0.997312	0.419453	1.15853e-234
Paclitaxel	0.306412	0.999915	0.0098844	0
Vinblastine	0.345924	0.999047	1.97075e-06	0
Vinblastine	0.429735	0.996296	1.7434e-09	0
Vinblastine	0.435697	0.999943	9.7811e-10	0
Vinblastine	0.350431	0.99917	1.41717e-06	0
Vinblastine	0.421404	0.999942	3.83846e-09	0
Vinblastine	0.404784	0.999168	1.74033e-08	0
Vorinostat	0.483957	0.9952	4.47754e-12	0
Vorinostat	0.50798	0.995249	2.48488e-13	0
Vorinostat	0.485241	0.998706	3.85809e-12	0
Vorinostat	0.499775	0.998732	6.84365e-13	0
Vorinostat	0.432831	0.994851	1.04529e-09	0
Vorinostat	0.494068	0.99854	1.36289e-12	0
SN-38	0.366791	0.999999	5.95925e-07	0
SN-38	0.331691	0.999376	7.32533e-06	0
SN-38	0.394277	0.99759	6.71149e-08	0
SN-38	0.387971	0.999998	1.12752e-07	0
SN-38	0.43333	0.997579	2.10063e-09	0
SN-38	0.469416	0.999349	5.64451e-11	0
5-Fluorouracil	0.459529	0.999997	1.04617e-06	0
5-Fluorouracil	0.400354	0.999076	2.78694e-05	0
5-Fluorouracil	0.562228	0.996953	6.41514e-10	0
5-Fluorouracil	0.45519	0.996602	1.3597e-06	0
5-Fluorouracil	0.423483	0.999997	8.31037e-06	0
5-Fluorouracil	0.406801	0.999035	2.00694e-05	0

## Sheet: DEG
	Test	Train	P Test	P Train
Bleomycin	0.106586	0.999999	0.182557	0
Bleomycin	0.16989	0.998197	0.0328369	0
Bleomycin	0.140205	0.998444	0.0789102	0
Bleomycin	0.0717097	0.999557	0.370588	0
Bleomycin	0.0747035	0.999516	0.350894	0
Bleomycin	0.0339769	0.9983	0.671702	0
Bortezomib	0.318878	0.998931	0.0033015	0
Bortezomib	0.371815	0.999999	0.000538207	0
Bortezomib	0.326372	0.999064	0.00260208	0
Bortezomib	0.30662	0.998914	0.00481243	0
Bortezomib	0.372109	0.998969	0.00053234	0
Bortezomib	0.257567	0.996353	0.0187346	5.75336e-265
Cisplatin	0.327169	0.974859	0.0480911	1.34594e-71
Cisplatin	-0.0154101	0.97623	0.927871	6.93692e-73
Cisplatin	-0.10147	0.999277	0.550121	8.73994e-154
Cisplatin	-0.0504979	0.999963	0.766609	8.55721e-223
Cisplatin	0.178995	0.990548	0.289143	3.77245e-94
Cisplatin	0.135609	0.999954	0.423552	1.30892e-217
Cytarabine	0.229215	0.998911	0.00897702	0
Cytarabine	0.336622	0.996339	9.59766e-05	0
Cytarabine	0.2322	0.998899	0.00809904	0
Cytarabine	0.332407	0.995736	0.000118744	0
Cytarabine	0.403315	0.995652	2.14692e-06	0
Cytarabine	0.211874	0.998888	0.0159335	0
Docetaxel	0.378422	0.994521	4.3643e-06	0
Docetaxel	0.280111	1	0.000838529	0
Docetaxel	0.334112	1	5.82737e-05	0
Docetaxel	0.339962	0.999999	4.23028e-05	0
Docetaxel	0.377917	0.994961	4.50509e-06	0
Docetaxel	0.204826	0.994897	0.0155736	0
Doxorubicin	0.197765	0.997221	0.00696794	0
Doxorubicin	0.135302	0.997421	0.0663155	0
Doxorubicin	0.337631	0.997311	2.60279e-06	0
Doxorubicin	0.28298	0.997298	9.50323e-05	0
Doxorubicin	0.158449	0.997369	0.0312274	0
Doxorubicin	0.242309	0.997255	0.00089029	0
Etoposide	0.274183	0.997723	0.000432225	0
Etoposide	0.251265	0.999437	0.00130401	0
Etoposide	0.154604	0.999389	0.0502058	0
Etoposide	0.16872	0.997906	0.0323955	0
Etoposide	0.288072	0.997836	0.00021088	0
Etoposide	0.178822	0.999436	0.0232296	0
Gemcitabine	0.173019	0.999554	0.0367612	0
Gemcitabine	-0.0218966	0.999569	0.793063	0
Gemcitabine	0.124217	0.998548	0.135225	0
Gemcitabine	0.0231961	0.998553	0.781083	0
Gemcitabine	0.0708068	0.999618	0.395729	0
Gemcitabine	0.0106755	0.999999	0.898238	0
Methotrexate	0.419173	1	0.00160565	0
Methotrexate	0.296817	0.994806	0.0292951	1.07434e-160
Methotrexate	0.357957	0.999054	0.00787043	8.34413e-220
Methotrexate	0.53299	0.999865	3.33618e-05	2.69665e-287
Methotrexate	0.370154	0.996014	0.0058688	7.12861e-170
Methotrexate	0.349952	0.999026	0.00948575	8.7669e-219
Mitomycin	0.197859	0.99732	0.00621155	0
Mitomycin	0.227024	0.999414	0.00163331	0
Mitomycin	0.240531	0.997706	0.000829314	0
Mitomycin	0.263863	0.999328	0.000234603	0
Mitomycin	0.247793	0.999348	0.000566913	0
Mitomycin	0.164466	0.997665	0.0233589	0
Paclitaxel	0.161648	0.997302	0.181254	1.66053e-234
Paclitaxel	0.0247572	0.999269	0.838795	1.29346e-292
Paclitaxel	0.166757	0.996842	0.167663	1.65463e-227
Paclitaxel	0.312081	0.998916	0.00853637	4.52914e-275
Paclitaxel	0.139603	0.996643	0.249064	8.57549e-225
Paclitaxel	0.212352	0.999019	0.0775863	1.66178e-279
Vinblastine	0.346708	0.999044	1.86156e-06	0
Vinblastine	0.378512	0.99893	1.61326e-07	0
Vinblastine	0.381738	0.996293	1.24005e-07	0
Vinblastine	0.29367	0.999173	6.3042e-05	0
Vinblastine	0.348122	0.999943	1.67908e-06	0
Vinblastine	0.286147	0.999184	9.85817e-05	0
Vorinostat	0.458219	0.995095	7.80272e-11	0
Vorinostat	0.488982	0.995054	2.4914e-12	0
Vorinostat	0.466424	0.994845	3.21907e-11	0
Vorinostat	0.500527	0.995019	6.2435e-13	0
Vorinostat	0.430775	0.999924	1.27796e-09	0
Vorinostat	0.483635	0.998539	4.64771e-12	0
SN-38	0.35369	0.997435	1.57509e-06	0
SN-38	0.326388	0.999959	1.04283e-05	0
SN-38	0.399384	0.997403	4.37362e-08	0
SN-38	0.384225	0.99927	1.52674e-07	0
SN-38	0.457347	0.999264	1.98381e-10	0
SN-38	0.501912	0.997235	1.48351e-12	0
5-Fluorouracil	0.40389	0.996859	2.32955e-05	0
5-Fluorouracil	0.405098	0.999995	2.19015e-05	0
5-Fluorouracil	0.558692	0.998781	8.64069e-10	0
5-Fluorouracil	0.433532	0.998752	4.77484e-06	0
5-Fluorouracil	0.406581	0.999016	2.02974e-05	0
5-Fluorouracil	0.420738	0.999001	9.63937e-06	0

## Sheet: Limma
	Test	Train	P Test	P Train
Bleomycin	0.148453	0.408233	0.0626682	1.8369e-20
Bleomycin	0.338094	0.355483	1.39487e-05	1.4497e-15
Bleomycin	0.144464	0.372321	0.0701435	4.94255e-17
Bleomycin	0.328178	0.419825	2.55856e-05	1.16099e-21
Bleomycin	0.134382	0.424658	0.0923009	3.55581e-22
Bleomycin	0.162351	0.454415	0.0415439	1.5769e-25
Bortezomib	0.279459	0.83646	0.0105101	3.37441e-66
Bortezomib	0.212397	0.788578	0.053888	7.24414e-54
Bortezomib	0.176777	0.641589	0.109886	3.65325e-30
Bortezomib	0.264787	0.772413	0.0155594	2.08736e-50
Bortezomib	0.233638	0.753795	0.0335214	9.25538e-47
Bortezomib	0.225893	0.746341	0.0400341	2.16932e-45
Cytarabine	0.165597	0.862191	0.0607261	1.8167e-115
Cytarabine	0.113109	0.914854	0.20186	2.56644e-153
Cytarabine	0.269544	0.632808	0.00200822	1.41145e-44
Cytarabine	0.381848	0.573647	8.00152e-06	3.71979e-35
Cytarabine	0.328248	0.566157	0.000146061	4.27054e-34
Cytarabine	0.355881	0.621728	3.48776e-05	1.17054e-42
Docetaxel	0.356066	0.781727	1.69339e-05	6.26266e-87
Docetaxel	0.348644	0.728333	2.59839e-05	5.8132e-70
Docetaxel	0.366553	0.698216	9.07775e-06	4.50571e-62
Docetaxel	0.369418	0.625093	7.62712e-06	1.77696e-46
Docetaxel	0.404768	0.74987	7.72323e-07	2.75426e-76
Docetaxel	0.307918	0.823821	0.000226443	4.09819e-104
Doxorubicin	0.0639305	0.378577	0.387291	2.75365e-20
Doxorubicin	0.155392	0.385357	0.0346793	5.09093e-21
Doxorubicin	0.0911641	0.330654	0.217153	1.42015e-15
Doxorubicin	0.0542834	0.329154	0.463027	1.93676e-15
Doxorubicin	0.157462	0.351543	0.0323089	1.57288e-17
Doxorubicin	0.093736	0.344609	0.204405	7.28197e-17
Etoposide	0.321199	0.530972	3.26112e-05	2.05908e-36
Etoposide	0.354647	0.539952	3.91519e-06	7.96211e-38
Etoposide	0.248321	0.599015	0.00149225	2.86752e-48
Etoposide	0.247383	0.500114	0.0015572	7.21537e-32
Etoposide	0.23239	0.611274	0.00301263	1.01985e-50
Etoposide	0.232899	0.549315	0.00294781	2.41167e-39
Gemcitabine	0.277445	0.280071	0.000697968	2.5592e-09
Gemcitabine	0.134524	0.374415	0.105478	5.44681e-16
Gemcitabine	0.166125	0.249799	0.0450718	1.2159e-07
Gemcitabine	0.150924	0.345246	0.0690065	1.11843e-13
Gemcitabine	0.100302	0.396099	0.228368	7.22431e-18
Gemcitabine	0.160456	0.355016	0.0530285	1.99703e-14
Methotrexate	0.313055	0.738752	0.0211712	3.24882e-29
Methotrexate	0.178502	0.799072	0.196557	3.48567e-37
Methotrexate	0.156928	0.683132	0.257116	1.32242e-23
Methotrexate	0.591995	0.616558	2.41808e-06	2.44474e-18
Methotrexate	0.38037	0.79654	0.00455071	8.50698e-37
Methotrexate	0.407662	0.788343	0.00221555	1.40464e-35
Mitomycin	0.257696	0.322191	0.000331356	3.28331e-15
Mitomycin	0.196023	0.477135	0.00671794	1.09092e-33
Mitomycin	0.277552	0.392112	0.000105757	2.36079e-22
Mitomycin	0.248808	0.404888	0.000537084	7.39548e-24
Mitomycin	0.210492	0.388268	0.00355667	6.49928e-22
Mitomycin	0.243472	0.497913	0.000711882	5.58304e-37
Paclitaxel	0.260747	0.264218	0.0292462	0.00011957
Paclitaxel	0.0799055	0.533161	0.510826	1.33641e-16
Paclitaxel	0.195801	0.517748	0.104278	1.36277e-15
Paclitaxel	0.231073	0.428077	0.0542765	1.24232e-10
Paclitaxel	0.15269	0.516101	0.206982	1.73447e-15
Paclitaxel	0.228379	0.450003	0.0572281	1.02718e-11
Vinblastine	0.286599	0.678832	9.59988e-05	4.74477e-74
Vinblastine	0.337961	0.702171	3.48588e-06	2.97745e-81
Vinblastine	0.376549	0.650211	1.8907e-07	4.40352e-66
Vinblastine	0.387971	0.679001	7.39938e-08	4.22891e-74
Vinblastine	0.531662	0.582083	1.5989e-14	3.3576e-50
Vinblastine	0.30404	0.726472	3.33392e-05	1.53824e-89
Vorinostat	0.400162	0.994698	2.18195e-08	0
Vorinostat	0.416204	0.998594	5.1108e-09	0
Vorinostat	0.417882	0.994376	4.37134e-09	0
Vorinostat	0.389614	0.99451	5.43895e-08	0
Vorinostat	0.371223	0.994528	2.48123e-07	0
Vorinostat	0.427399	0.994003	1.77234e-09	0
SN-38	0.470374	0.656821	5.09754e-11	7.06851e-66
SN-38	0.428815	0.621067	3.20788e-09	4.14564e-57
SN-38	0.347118	0.767039	2.52376e-06	1.74837e-102
SN-38	0.446657	0.639195	5.80106e-10	2.07597e-61
SN-38	0.448549	0.625719	4.81054e-10	3.47587e-58
SN-38	0.433556	0.60675	2.05621e-09	6.60148e-54
5-Fluorouracil	0.195053	0.77218	0.0483335	7.916e-62
5-Fluorouracil	0.341739	0.74598	0.000410981	1.30683e-55
5-Fluorouracil	0.410194	0.690891	1.68377e-05	9.76613e-45
5-Fluorouracil	0.346341	0.69709	0.000338819	7.76575e-46
5-Fluorouracil	0.380541	0.812668	7.33371e-05	2.82492e-73
5-Fluorouracil	0.346417	0.755418	0.000337719	9.27474e-58
