# Supplementary material for: A systematic analysis of genomics-based modeling approaches for prediction of drug response to cytotoxic chemotherapies
Source: BMC Med Genomics. 2019 Jun 17;12:87. doi: 10.1186/s12920-019-0519-2 (PMC6580596; doi:10.1186/s12920-019-0519-2)
Supplement: Supplementary file 7 — MAD for SVRLN models reported in Results section A. and B. (XLSX 18 kb) [file 12920_2019_519_MOESM7_ESM.xlsx]

## Sheet: None
	MAD TEST	MAD TRAIN
Bleomycin	1.35211	0.0980689
Bleomycin	1.36793	0.0493953
Bleomycin	1.24993	0.0495109
Bleomycin	1.2674	0.0494459
Bleomycin	1.40403	0.0974973
Bleomycin	1.40207	0.00101245
Bortezomib	0.861908	0.00100722
Bortezomib	0.820448	0.00994676
Bortezomib	0.657433	0.096574
Bortezomib	0.789302	0.0496294
Bortezomib	0.832458	0.000106496
Bortezomib	0.785954	0.0978371
Cisplatin	0.401099	0.000105382
Cisplatin	0.436606	0.0952633
Cisplatin	0.445947	0.0934199
Cisplatin	0.449368	0.0483323
Cisplatin	0.405596	0.000108607
Cisplatin	0.352636	0.00100673
Cytarabine	0.818259	0.00100708
Cytarabine	0.781302	0.0496359
Cytarabine	0.781162	0.0100028
Cytarabine	0.785062	0.0490292
Cytarabine	0.762494	0.0490181
Cytarabine	0.815063	0.0100022
Docetaxel	0.715002	0.00999812
Docetaxel	0.727036	0.0488282
Docetaxel	0.665904	0.0959779
Docetaxel	0.693346	0.00999406
Docetaxel	0.666915	0.048977
Docetaxel	0.715471	0.0484211
Doxorubicin	1.11314	0.0956155
Doxorubicin	1.0307	0.000117072
Doxorubicin	0.960781	0.0969639
Doxorubicin	0.991712	0.0965286
Doxorubicin	0.952188	0.000119881
Doxorubicin	1.02953	0.00100783
Etoposide	1.0501	0.0963654
Etoposide	1.04143	0.0982561
Etoposide	0.986709	0.096371
Etoposide	1.08152	0.0489687
Etoposide	1.04892	0.0968065
Etoposide	1.09251	0.000115026
Gemcitabine	1.42591	0.00999255
Gemcitabine	1.50207	0.0977412
Gemcitabine	1.4758	0.00996227
Gemcitabine	1.41445	0.00100038
Gemcitabine	1.47454	0.0978785
Gemcitabine	1.39194	0.000121448
Methotrexate	0.720385	0.0978581
Methotrexate	0.835841	0.0479337
Methotrexate	0.676064	0.0973709
Methotrexate	0.696155	0.0486983
Methotrexate	0.869289	0.00993772
Methotrexate	0.759168	0.00100492
Mitomycin	1.10256	0.00100976
Mitomycin	1.10666	0.0969115
Mitomycin	1.05155	0.0966055
Mitomycin	0.986254	0.0100051
Mitomycin	1.03075	0.00994192
Mitomycin	1.16748	0.00997456
Paclitaxel	0.821767	0.0965853
Paclitaxel	0.811536	0.00991782
Paclitaxel	1.00208	0.0494916
Paclitaxel	0.866074	0.0970213
Paclitaxel	0.935128	0.0963243
Paclitaxel	1.00501	0.00994601
Vinblastine	0.76128	0.0490462
Vinblastine	0.876344	0.0958031
Vinblastine	0.824033	0.00998396
Vinblastine	0.773339	0.048913
Vinblastine	0.821804	0.00996874
Vinblastine	0.749399	0.0491686
Vorinostat	0.642587	0.0947732
Vorinostat	0.629707	0.0947275
Vorinostat	0.613501	0.0488518
Vorinostat	0.62137	0.0489729
Vorinostat	0.659321	0.0958536
Vorinostat	0.661304	0.0483763
SN-38	0.882859	0.00101193
SN-38	0.913324	0.0495189
SN-38	0.86777	0.0958737
SN-38	0.89957	0.00100678
SN-38	0.814893	0.0963292
SN-38	0.832257	0.0495388
5-Fluorouracil	0.724653	0.00100272
5-Fluorouracil	0.763899	0.0493666
5-Fluorouracil	0.773092	0.0962481
5-Fluorouracil	0.734898	0.0979177
5-Fluorouracil	0.690455	0.0010093
5-Fluorouracil	0.771517	0.0492035

## Sheet: DEG
	MAD TEST	MAD TRAIN
Bleomycin	1.46828	0.000141818
Bleomycin	1.41695	0.096741
Bleomycin	1.39593	0.0973084
Bleomycin	1.34563	0.049472
Bleomycin	1.48539	0.0494041
Bleomycin	1.48145	0.0980534
Bortezomib	0.893944	0.0483927
Bortezomib	0.808355	0.000109423
Bortezomib	0.666516	0.0491248
Bortezomib	0.799195	0.0490715
Bortezomib	0.8385	0.049275
Bortezomib	0.793828	0.096497
Cisplatin	0.389486	0.090065
Cisplatin	0.451208	0.0898871
Cisplatin	0.45648	0.0100148
Cisplatin	0.490523	0.00100834
Cisplatin	0.451969	0.0468643
Cisplatin	0.376531	0.00100881
Cytarabine	0.859616	0.0490979
Cytarabine	0.817739	0.0964825
Cytarabine	0.875982	0.048789
Cytarabine	0.855265	0.0961916
Cytarabine	0.846727	0.0968687
Cytarabine	0.86182	0.0491554
Docetaxel	0.726041	0.0953641
Docetaxel	0.765537	0.000107337
Docetaxel	0.696379	0.000117459
Docetaxel	0.729311	0.000112995
Docetaxel	0.679172	0.0959271
Docetaxel	0.745895	0.0944473
Doxorubicin	1.15143	0.0966043
Doxorubicin	1.16176	0.096548
Doxorubicin	1.02352	0.0970157
Doxorubicin	1.06101	0.0971465
Doxorubicin	1.09884	0.0975859
Doxorubicin	1.07235	0.0968179
Etoposide	1.08979	0.0970391
Etoposide	1.12118	0.0493059
Etoposide	1.09862	0.0492919
Etoposide	1.18002	0.0965501
Etoposide	1.10188	0.0968433
Etoposide	1.14193	0.0491453
Gemcitabine	1.46458	0.0496344
Gemcitabine	1.57997	0.0495157
Gemcitabine	1.47545	0.0969612
Gemcitabine	1.4995	0.0976299
Gemcitabine	1.50597	0.0497477
Gemcitabine	1.53656	0.000173786
Methotrexate	0.776024	0.000102604
Methotrexate	0.861434	0.0989545
Methotrexate	0.701366	0.0491299
Methotrexate	0.711877	0.00997153
Methotrexate	0.897532	0.0947296
Methotrexate	0.801745	0.04938
Mitomycin	1.1435	0.0976317
Mitomycin	1.16247	0.0495529
Mitomycin	1.12518	0.0971578
Mitomycin	1.07945	0.0492102
Mitomycin	1.18385	0.0488218
Mitomycin	1.19716	0.097082
Paclitaxel	0.87436	0.0984299
Paclitaxel	0.877731	0.049372
Paclitaxel	1.0314	0.0964375
Paclitaxel	0.906232	0.0490112
Paclitaxel	0.922149	0.0973553
Paclitaxel	1.1064	0.0489157
Vinblastine	0.782234	0.0490012
Vinblastine	0.909154	0.0492696
Vinblastine	0.863441	0.0956773
Vinblastine	0.822882	0.0488731
Vinblastine	0.871805	0.00995447
Vinblastine	0.803136	0.0485228
Vorinostat	0.664408	0.0951256
Vorinostat	0.647901	0.0957958
Vorinostat	0.620068	0.0956377
Vorinostat	0.62799	0.0964622
Vorinostat	0.668648	0.00999132
Vorinostat	0.675377	0.0485274
SN-38	0.891778	0.0959231
SN-38	0.928538	0.00995372
SN-38	0.874723	0.0963288
SN-38	0.919639	0.0493147
SN-38	0.800315	0.0494563
SN-38	0.813667	0.095805
5-Fluorouracil	0.735276	0.0962486
5-Fluorouracil	0.774179	0.00100054
5-Fluorouracil	0.808956	0.0490631
5-Fluorouracil	0.766148	0.0494673
5-Fluorouracil	0.699355	0.0489741
5-Fluorouracil	0.757096	0.0485604

## Sheet: Limma
	MAD TEST	MAD TRAIN
Bleomycin	1.27237	1.13625
Bleomycin	1.26798	1.13406
Bleomycin	1.23667	1.1562
Bleomycin	1.08346	1.17844
Bleomycin	1.25402	1.1362
Bleomycin	1.28522	1.1034
Bortezomib	0.928099	0.318197
Bortezomib	0.897976	0.450377
Bortezomib	0.790135	0.597175
Bortezomib	0.847741	0.430421
Bortezomib	0.938765	0.431441
Bortezomib	0.837641	0.505579
Cytarabine	0.984499	0.271631
Cytarabine	1.04331	0.224543
Cytarabine	0.818796	0.554313
Cytarabine	0.803619	0.634118
Cytarabine	0.823627	0.617576
Cytarabine	0.808416	0.579168
Docetaxel	0.802459	0.323182
Docetaxel	0.731043	0.393732
Docetaxel	0.665778	0.453358
Docetaxel	0.677684	0.506672
Docetaxel	0.696542	0.383622
Docetaxel	0.733168	0.260508
Doxorubicin	1.09708	0.912553
Doxorubicin	1.06922	0.915965
Doxorubicin	1.07716	0.945218
Doxorubicin	1.05919	0.95038
Doxorubicin	0.988022	0.959641
Doxorubicin	1.05103	0.949428
Etoposide	1.00694	0.831535
Etoposide	0.9509	0.849623
Etoposide	1.00218	0.799123
Etoposide	1.06409	0.866858
Etoposide	1.04324	0.753925
Etoposide	1.09634	0.79114
Gemcitabine	1.32703	1.25734
Gemcitabine	1.38954	1.17847
Gemcitabine	1.34911	1.27934
Gemcitabine	1.2669	1.25731
Gemcitabine	1.40088	1.18701
Gemcitabine	1.27591	1.2532
Methotrexate	0.853451	0.490291
Methotrexate	0.898497	0.340553
Methotrexate	0.831288	0.563872
Methotrexate	0.693567	0.596023
Methotrexate	0.941846	0.384715
Methotrexate	0.767155	0.414011
Mitomycin	1.03253	0.993101
Mitomycin	1.0698	0.900154
Mitomycin	1.00901	0.969754
Mitomycin	1.06528	0.951671
Mitomycin	1.02187	0.980094
Mitomycin	1.0565	0.904681
Paclitaxel	0.787177	0.894232
Paclitaxel	0.824931	0.792702
Paclitaxel	0.895037	0.761199
Paclitaxel	0.886423	0.816662
Paclitaxel	0.854386	0.744446
Paclitaxel	1.00543	0.756534
Vinblastine	0.834896	0.593762
Vinblastine	0.925555	0.493008
Vinblastine	0.845769	0.592954
Vinblastine	0.776988	0.565689
Vinblastine	0.7536	0.633791
Vinblastine	0.818446	0.509003
Vorinostat	0.711348	0.0946541
Vorinostat	0.732601	0.0488725
Vorinostat	0.699917	0.0962482
Vorinostat	0.685967	0.0951447
Vorinostat	0.709122	0.0963605
Vorinostat	0.709994	0.0963267
SN-38	0.79962	0.644122
SN-38	0.837906	0.676203
SN-38	0.976709	0.486118
SN-38	0.845642	0.670936
SN-38	0.846368	0.686484
SN-38	0.856879	0.687795
5-Fluorouracil	0.919191	0.409322
5-Fluorouracil	0.881804	0.442552
5-Fluorouracil	0.893595	0.502435
5-Fluorouracil	0.826482	0.522402
5-Fluorouracil	0.801329	0.390308
5-Fluorouracil	0.833671	0.434167
