# Supplementary material for: A systematic analysis of genomics-based modeling approaches for prediction of drug response to cytotoxic chemotherapies
Source: BMC Med Genomics. 2019 Jun 17;12:87. doi: 10.1186/s12920-019-0519-2 (PMC6580596; doi:10.1186/s12920-019-0519-2)
Supplement: Supplementary file 8 — The file includes the values of the Spearman correlation for PCR models corresponding to Figs. 3, 4, and 5. (XLSX 86 kb) [file 12920_2019_519_MOESM8_ESM.xlsx]

## Sheet: NO FS
	Test	Train	P Test	P Train
Bleomycin	0.251833	0.48843	0.00141307	8.67962e-30
Bleomycin	0.275227	0.469778	0.000465392	2.15336e-27
Bleomycin	0.353513	0.474168	5.20613e-06	6.06226e-28
Bleomycin	0.257289	0.253921	0.00110042	2.07292e-08
Bleomycin	0.172833	0.463795	0.0298866	1.17631e-26
Bleomycin	0.123304	0.649074	0.12271	4.90529e-58
Bortezomib	0.327589	0.638278	0.00250196	8.87753e-30
Bortezomib	0.471979	0.465097	6.65506e-06	1.02744e-14
Bortezomib	0.441522	0.453862	2.93729e-05	5.26179e-14
Bortezomib	0.436485	0.463444	3.70504e-05	1.31149e-14
Bortezomib	0.434386	0.511462	4.07703e-05	6.20524e-18
Bortezomib	0.421939	0.509192	7.09908e-05	9.16264e-18
Cisplatin	-0.0125652	0.0447781	0.941161	0.643838
Cisplatin	-0.0220484	0.221203	0.89694	0.0208045
Cisplatin	-0.163348	0.958845	0.334039	2.49784e-60
Cisplatin	-0.14201	0.728422	0.40179	2.80562e-19
Cisplatin	0.218587	0.0375776	0.193683	0.698064
Cisplatin	0.0697013	0.217301	0.681862	0.0232238
Cytarabine	0.2839	0.820848	0.00111234	1.93149e-95
Cytarabine	0.292638	0.674231	0.000764446	1.70045e-52
Cytarabine	0.235733	0.598591	0.00715874	6.86497e-39
Cytarabine	0.39422	0.567731	3.7913e-06	2.56989e-34
Cytarabine	0.352108	0.559092	4.2751e-05	4.03427e-33
Cytarabine	0.36373	0.828356	2.26497e-05	1.1357e-98
Docetaxel	0.37949	0.390524	4.08015e-06	1.31797e-16
Docetaxel	0.429126	0.781792	1.35726e-07	5.92985e-87
Docetaxel	0.301913	0.50523	0.000303826	2.46559e-28
Docetaxel	0.381871	0.745671	3.5083e-06	5.28482e-75
Docetaxel	0.379088	0.488967	4.18503e-06	2.17173e-26
Docetaxel	0.330739	0.802139	6.98943e-05	9.62012e-95
Doxorubicin	0.226358	0.34001	0.00194668	1.97096e-16
Doxorubicin	0.292527	0.365926	5.33216e-05	5.7887e-19
Doxorubicin	0.242358	0.400597	0.000888069	9.89323e-23
Doxorubicin	0.179633	0.253325	0.0144191	1.51705e-09
Doxorubicin	0.276142	0.494741	0.000141961	1.75988e-35
Doxorubicin	0.242804	0.421126	0.000868224	3.51028e-25
Etoposide	0.27561	0.506128	0.000402205	1.01995e-32
Etoposide	0.266503	0.540166	0.00063267	7.35887e-38
Etoposide	0.216014	0.497761	0.00592103	1.53478e-31
Etoposide	0.289708	0.441011	0.000193306	2.34365e-24
Etoposide	0.240223	0.394896	0.00214479	1.9457e-19
Etoposide	0.197513	0.623171	0.0120247	3.36589e-53
Gemcitabine	0.20101	0.185758	0.0149816	9.37914e-05
Gemcitabine	0.0900523	0.267372	0.279719	1.37101e-08
Gemcitabine	0.221251	0.193573	0.0072802	4.62982e-05
Gemcitabine	0.160452	0.234823	0.0530343	6.89135e-07
Gemcitabine	0.139657	0.241586	0.0927198	3.19278e-07
Gemcitabine	0.106113	0.254056	0.202399	7.272e-08
Methotrexate	0.573318	0.876191	5.86473e-06	1.37421e-52
Methotrexate	0.213036	0.520318	0.121942	1.27943e-12
Methotrexate	0.349495	0.763786	0.00958615	3.12214e-32
Methotrexate	0.606861	0.655287	1.14689e-06	3.06008e-21
Methotrexate	0.40667	0.804689	0.00227663	4.59734e-38
Methotrexate	0.436402	0.750514	0.000970562	1.37633e-30
Mitomycin	0.285248	0.971336	6.63181e-05	0
Mitomycin	0.19963	0.760185	0.00575536	2.84587e-108
Mitomycin	0.31062	0.758022	1.29035e-05	2.56693e-107
Mitomycin	0.319562	0.756147	6.98306e-06	1.69711e-106
Mitomycin	0.287986	0.656166	5.59878e-05	2.38618e-71
Mitomycin	0.181035	0.85415	0.012433	3.79935e-163
Paclitaxel	0.372338	0.417696	0.00150314	3.80507e-10
Paclitaxel	0.129455	0.411551	0.285476	7.25119e-10
Paclitaxel	0.231388	0.601313	0.0539398	9.69251e-22
Paclitaxel	0.352183	0.427258	0.00279029	1.35904e-10
Paclitaxel	0.274639	0.558583	0.0213997	2.21725e-18
Paclitaxel	0.36387	0.592295	0.00195867	5.45828e-21
Vinblastine	0.372376	0.724875	2.64017e-07	5.73893e-89
Vinblastine	0.405708	0.697536	1.60351e-08	9.11466e-80
Vinblastine	0.336731	0.402635	3.8017e-06	2.00788e-22
Vinblastine	0.3728	0.744729	2.55267e-07	2.22892e-96
Vinblastine	0.48606	0.668834	4.61717e-12	3.63605e-71
Vinblastine	0.475019	0.659564	1.61163e-11	1.36916e-68
Vorinostat	0.492756	0.722599	1.59385e-12	2.76607e-89
Vorinostat	0.528435	0.697341	1.76085e-14	1.01423e-80
Vorinostat	0.525845	0.691704	2.48635e-14	6.26228e-79
Vorinostat	0.500965	0.717845	5.91812e-13	1.33538e-87
Vorinostat	0.43018	0.719734	1.35416e-09	2.88764e-88
Vorinostat	0.520729	0.668422	4.87346e-14	5.95052e-72
SN-38	0.356937	0.884442	1.24292e-06	1.38428e-174
SN-38	0.335985	0.875087	5.47625e-06	2.45256e-166
SN-38	0.354324	0.756006	1.50424e-06	5.96363e-98
SN-38	0.391176	0.909036	8.67402e-08	3.33182e-200
SN-38	0.42161	0.807798	6.22553e-09	1.10129e-121
SN-38	0.415186	0.743134	1.10984e-08	5.84633e-93
5-Fluorouracil	0.507721	0.715131	4.40109e-08	3.3397e-49
5-Fluorouracil	0.434071	0.927678	4.6329e-06	4.23263e-132
5-Fluorouracil	0.534025	0.897205	6.28068e-09	6.31044e-110
5-Fluorouracil	0.377971	0.602354	8.27724e-05	1.33226e-31
5-Fluorouracil	0.504843	0.693605	5.39249e-08	3.24916e-45
5-Fluorouracil	0.369767	0.689378	0.000120998	1.79472e-44

## Sheet: DEG
	Test	Train	P Test	P Train
Bleomycin	0.232477	0.713189	0.00328878	7.61054e-75
Bleomycin	0.258153	0.62853	0.00105716	1.78157e-53
Bleomycin	0.256376	0.756629	0.00114787	3.88193e-89
Bleomycin	0.215686	0.73226	0.00649446	8.95823e-81
Bleomycin	0.143211	0.733691	0.072637	3.06686e-81
Bleomycin	0.1428	0.726424	0.0734696	6.60839e-79
Bortezomib	0.337685	0.465839	0.00179593	9.20432e-15
Bortezomib	0.439192	0.498445	3.27179e-05	5.57497e-17
Bortezomib	0.420113	0.488516	7.68695e-05	2.79746e-16
Bortezomib	0.423408	0.499297	6.65667e-05	4.84245e-17
Bortezomib	0.410394	0.476173	0.000116503	1.93419e-15
Bortezomib	0.362013	0.500032	0.000771268	4.28713e-17
Cisplatin	0.337364	0.897887	0.0411546	6.3875e-40
Cisplatin	0.0158843	0.980539	0.925657	1.74766e-77
Cisplatin	-0.11688	0.974442	0.490874	3.21018e-71
Cisplatin	-0.124941	0.8048	0.461247	5.47014e-26
Cisplatin	0.0870081	0.98926	0.608611	3.39229e-91
Cisplatin	0.0931721	0.685831	0.583357	1.89863e-16
Cytarabine	0.102834	0.510729	0.246178	4.96018e-27
Cytarabine	0.263847	0.691188	0.00251703	4.00731e-56
Cytarabine	0.18665	0.505509	0.0341789	1.97787e-26
Cytarabine	0.360476	0.613266	2.71254e-05	3.0388e-41
Cytarabine	0.37041	0.549974	1.55448e-05	6.76938e-32
Cytarabine	0.410242	0.493348	1.37654e-06	4.53046e-25
Docetaxel	0.388297	0.405948	2.3205e-06	6.17796e-18
Docetaxel	0.417905	0.67399	3.07551e-07	2.08407e-56
Docetaxel	0.457652	0.810843	1.47735e-08	2.3298e-98
Docetaxel	0.411296	0.757925	4.91147e-07	8.04332e-79
Docetaxel	0.455047	0.577656	1.82453e-08	2.14227e-38
Docetaxel	0.32678	0.728169	8.62875e-05	6.46013e-70
Doxorubicin	0.24272	0.730934	0.000871908	1.73362e-93
Doxorubicin	0.246276	0.7757	0.000726951	3.1329e-112
Doxorubicin	0.219643	0.556029	0.00266465	3.39939e-46
Doxorubicin	0.323777	0.700236	6.93459e-06	1.10416e-82
Doxorubicin	0.354913	0.739959	7.16109e-07	5.93978e-97
Doxorubicin	0.320255	0.728506	8.82901e-06	1.40423e-92
Etoposide	0.282968	0.907596	0.000275714	4.84904e-183
Etoposide	0.264208	0.496624	0.000707418	2.20586e-31
Etoposide	0.197076	0.708436	0.0122192	1.17448e-74
Etoposide	0.392558	0.619562	2.59843e-07	1.95464e-52
Etoposide	0.34485	0.497038	7.47284e-06	1.93309e-31
Etoposide	0.263233	0.669786	0.000741566	4.82538e-64
Gemcitabine	0.185698	0.672966	0.0248282	6.10323e-59
Gemcitabine	0.114253	0.564435	0.169703	3.94015e-38
Gemcitabine	0.0484108	0.734445	0.561738	3.06615e-75
Gemcitabine	0.115811	0.595525	0.16392	2.73057e-43
Gemcitabine	0.119162	0.838342	0.151981	1.0995e-116
Gemcitabine	0.118707	0.357456	0.153563	1.28649e-14
Methotrexate	0.592072	0.44912	2.40907e-06	2.04036e-09
Methotrexate	0.227139	0.544178	0.0985879	7.19017e-14
Methotrexate	0.343396	0.805547	0.0110153	3.35421e-38
Methotrexate	0.549838	0.860345	1.65842e-05	1.08533e-48
Methotrexate	0.427864	0.606422	0.00124968	1.21106e-17
Methotrexate	0.472308	0.72196	0.000311085	2.23173e-27
Mitomycin	0.313929	0.834323	1.03049e-05	9.10515e-149
Mitomycin	0.227894	0.85086	0.00156537	1.28477e-160
Mitomycin	0.310255	0.758449	1.32261e-05	1.6671e-107
Mitomycin	0.300863	0.79868	2.46604e-05	3.5793e-127
Mitomycin	0.2484	0.591088	0.000548888	6.7497e-55
Mitomycin	0.209885	0.774215	0.00365592	1.00292e-114
Paclitaxel	0.370169	0.461096	0.0016097	2.71505e-12
Paclitaxel	0.124696	0.517691	0.303706	1.37419e-15
Paclitaxel	0.248185	0.719281	0.0383021	2.8679e-34
Paclitaxel	0.354422	0.564513	0.00261	8.09735e-19
Paclitaxel	0.211897	0.655821	0.078239	7.85659e-27
Paclitaxel	0.379757	0.605619	0.00118505	4.16412e-22
Vinblastine	0.364505	0.701047	4.89378e-07	6.86831e-81
Vinblastine	0.38822	0.742692	7.2467e-08	1.37918e-95
Vinblastine	0.360628	0.423651	6.59254e-07	6.90387e-25
Vinblastine	0.381936	0.639722	1.22013e-07	2.25188e-63
Vinblastine	0.492474	0.702798	2.1877e-12	1.8649e-81
Vinblastine	0.402352	0.665816	2.15641e-08	2.56676e-70
Vorinostat	0.454716	0.546528	1.13068e-10	7.6138e-44
Vorinostat	0.514863	0.657756	1.03995e-13	5.80619e-69
Vorinostat	0.504026	0.656076	4.06218e-13	1.67296e-68
Vorinostat	0.517218	0.707679	7.6848e-14	4.09129e-84
Vorinostat	0.429171	0.762386	1.49351e-09	6.72646e-105
Vorinostat	0.501005	0.64867	5.88937e-13	1.64336e-66
SN-38	0.346104	0.909611	2.71169e-06	6.89678e-201
SN-38	0.384051	0.834228	1.54833e-07	8.58495e-137
SN-38	0.411442	0.7946	1.54587e-08	5.4158e-115
SN-38	0.379879	0.919727	2.15998e-07	1.00931e-213
SN-38	0.437611	0.823576	1.39784e-09	2.11776e-130
SN-38	0.387604	0.660991	1.16172e-07	5.59352e-67
5-Fluorouracil	0.486228	0.803936	1.9204e-07	1.3937e-70
5-Fluorouracil	0.500835	0.825269	7.1344e-08	2.01688e-77
5-Fluorouracil	0.571036	0.901564	3.00856e-10	1.22777e-112
5-Fluorouracil	0.398157	0.637286	3.11203e-05	2.84734e-36
5-Fluorouracil	0.49855	0.723692	8.35488e-08	6.80676e-51
5-Fluorouracil	0.450127	0.817853	1.838e-06	6.08112e-75

## Sheet: Limma
	Test	Train	P Test	P Train
Bleomycin	0.216681	0.43193	0.00624612	5.77835e-23
Bleomycin	0.342901	0.372663	1.03161e-05	4.60451e-17
Bleomycin	0.138827	0.386387	0.0819288	2.51461e-18
Bleomycin	0.288553	0.423458	0.000236197	4.77783e-22
Bleomycin	0.0992258	0.383933	0.214824	4.27278e-18
Bleomycin	0.161901	0.483125	0.0421201	4.31189e-29
Bortezomib	0.203329	0.43903	0.0652368	4.15594e-13
Bortezomib	0.421771	0.486272	7.15134e-05	3.9989e-16
Bortezomib	0.336909	0.558028	0.00184305	1.06147e-21
Bortezomib	0.377608	0.493483	0.000432782	1.25662e-16
Bortezomib	0.35687	0.516253	0.000927326	2.70068e-18
Bortezomib	0.425192	0.496538	6.1539e-05	7.63152e-17
Cytarabine	0.11293	0.549672	0.202579	7.42147e-32
Cytarabine	0.218962	0.499013	0.0126648	1.06992e-25
Cytarabine	0.162125	0.483329	0.0664121	5.44981e-24
Cytarabine	0.409979	0.475124	1.40021e-06	3.93402e-23
Cytarabine	0.254634	0.421528	0.00359006	4.64363e-18
Cytarabine	0.377314	0.46583	1.04423e-05	3.46571e-22
Docetaxel	0.402922	0.448946	8.76232e-07	5.03484e-22
Docetaxel	0.364498	0.441413	1.02754e-05	2.89158e-21
Docetaxel	0.345342	0.446776	3.1329e-05	8.36693e-22
Docetaxel	0.459712	0.455831	1.24869e-08	9.80371e-23
Docetaxel	0.479141	0.541606	2.41758e-09	4.4048e-33
Docetaxel	0.24321	0.478938	0.00391462	3.05639e-25
Doxorubicin	0.0897938	0.388309	0.224173	2.41076e-21
Doxorubicin	0.142883	0.379353	0.0523535	2.27444e-20
Doxorubicin	0.0830655	0.382412	0.260971	1.06486e-20
Doxorubicin	0.0688526	0.341527	0.351722	1.42192e-16
Doxorubicin	0.178521	0.350881	0.015047	1.82365e-17
Doxorubicin	0.0756795	0.375828	0.305909	5.39831e-20
Etoposide	0.279586	0.414896	0.000328385	1.77318e-21
Etoposide	0.286272	0.449907	0.000231925	2.14174e-25
Etoposide	0.231522	0.537906	0.00312619	1.68518e-37
Etoposide	0.274681	0.438901	0.000421527	4.09213e-24
Etoposide	0.223131	0.313484	0.00443957	1.88387e-12
Etoposide	0.285338	0.365106	0.000243605	1.20564e-16
Gemcitabine	0.279843	0.280609	0.000624124	2.37914e-09
Gemcitabine	0.088402	0.376377	0.288662	3.73191e-16
Gemcitabine	0.16014	0.250288	0.0535045	1.1467e-07
Gemcitabine	0.152613	0.363049	0.0659201	4.62886e-15
Gemcitabine	0.0743466	0.39859	0.372475	4.30621e-18
Gemcitabine	0.103205	0.366003	0.215113	2.67603e-15
Methotrexate	0.612426	0.512177	8.58936e-07	3.24869e-12
Methotrexate	0.279665	0.612093	0.0405517	4.98261e-18
Methotrexate	0.333028	0.540613	0.0138676	1.12163e-13
Methotrexate	0.55121	0.54833	1.56402e-05	4.25532e-14
Methotrexate	0.371832	0.702357	0.00563182	2.13603e-25
Methotrexate	0.446846	0.605318	0.000706018	1.43663e-17
Mitomycin	0.274707	0.333749	0.000125237	2.85409e-16
Mitomycin	0.246808	0.450885	0.000597321	7.68177e-30
Mitomycin	0.270676	0.394263	0.000158638	1.3317e-22
Mitomycin	0.234706	0.372173	0.00111606	3.91368e-20
Mitomycin	0.217655	0.382884	0.00255611	2.62618e-21
Mitomycin	0.252606	0.491346	0.000437842	6.47731e-36
Paclitaxel	0.258543	0.260036	0.0306905	0.00015438
Paclitaxel	0.0604846	0.527845	0.618911	3.01685e-16
Paclitaxel	0.0839297	0.590907	0.489702	7.08808e-21
Paclitaxel	0.232753	0.423561	0.0525003	2.03119e-10
Paclitaxel	0.0980317	0.443642	0.419453	2.15653e-11
Paclitaxel	0.22544	0.436582	0.0605955	4.82488e-11
Vinblastine	0.250707	0.585053	0.000687449	8.14499e-51
Vinblastine	0.312224	0.48005	1.98211e-05	2.03124e-32
Vinblastine	0.399438	0.543477	2.78154e-08	9.49847e-43
Vinblastine	0.359976	0.514629	6.92883e-07	8.83432e-38
Vinblastine	0.556832	0.502228	4.77842e-16	8.70547e-36
Vinblastine	0.34342	0.602756	2.36188e-06	1.28508e-54
Vorinostat	0.439524	0.826735	5.38409e-10	5.26347e-138
Vorinostat	0.477464	0.548618	9.41881e-12	3.11737e-44
Vorinostat	0.476827	0.603256	1.01231e-11	2.03094e-55
Vorinostat	0.422713	0.555091	2.77402e-09	1.88394e-45
Vorinostat	0.380728	0.619928	1.14567e-07	2.79753e-59
Vorinostat	0.438313	0.61248	6.07693e-10	1.58491e-57
SN-38	0.464693	0.557492	9.28446e-11	4.83818e-44
SN-38	0.414626	0.583627	1.16651e-08	4.57415e-49
SN-38	0.386684	0.592479	1.25186e-07	7.13339e-51
SN-38	0.469019	0.566874	5.88698e-11	8.55932e-46
SN-38	0.458531	0.586604	1.75737e-10	1.14503e-49
SN-38	0.463735	0.560781	1.02616e-10	1.19333e-44
5-Fluorouracil	0.236601	0.624618	0.0161193	1.6463e-34
5-Fluorouracil	0.34645	0.601038	0.000337249	1.94707e-31
5-Fluorouracil	0.486502	0.616923	1.88578e-07	1.7699e-33
5-Fluorouracil	0.348976	0.562427	0.00030294	6.37188e-27
5-Fluorouracil	0.351898	0.571745	0.00026729	5.87361e-28
5-Fluorouracil	0.35148	0.538142	0.000272134	2.26226e-24

## Sheet: BC DEG
	Test	Train	P Test	P Train
Bleomycin	0.206744	0.283711	0.00915216	3.17027e-10
Bleomycin	0.0321514	0.240906	0.688397	1.09964e-07
Bleomycin	0.0163944	0.341335	0.838001	2.13044e-14
Bleomycin	0.068369	0.369166	0.393348	9.45184e-17
Bortezomib	0.244448	0.500746	0.0259366	3.80782e-17
Bortezomib	0.431342	0.498873	4.67853e-05	5.19505e-17
Bortezomib	0.424331	0.522221	6.39184e-05	9.40432e-19
Bortezomib	0.361635	0.533396	0.000781862	1.2325e-19
Bortezomib	0.370073	0.485064	0.000574223	4.8416e-16
Bortezomib	0.389719	0.541965	0.000270768	2.46408e-20
Cytarabine	0.138042	0.541013	0.118742	9.95528e-31
Cytarabine	0.190306	0.468703	0.0307565	1.78144e-22
Cytarabine	0.276208	0.453788	0.00153252	5.27185e-21
Cytarabine	0.336505	0.43969	9.65513e-05	1.11598e-19
Cytarabine	0.216218	0.531082	0.0138534	1.7856e-29
Cytarabine	0.357553	0.393961	3.18442e-05	8.79706e-16
Docetaxel	0.352277	0.432548	2.10995e-05	2.14103e-20
Docetaxel	0.347522	0.432081	2.76949e-05	2.37562e-20
Docetaxel	0.341155	0.566109	3.95961e-05	1.27066e-36
Docetaxel	0.513026	0.464056	1.06644e-10	1.32139e-23
Docetaxel	0.395634	0.436097	1.43191e-06	9.67357e-21
Docetaxel	0.316457	0.574568	0.000147465	6.48723e-38
Doxorubicin	0.0737311	0.296396	0.318564	1.12125e-12
Doxorubicin	0.165803	0.303783	0.024101	2.86024e-13
Doxorubicin	0.138706	0.208992	0.05971	7.10847e-07
Doxorubicin	0.0979455	0.220095	0.184719	1.71104e-07
Doxorubicin	0.127641	0.314176	0.0833753	3.91484e-14
Etoposide	0.285395	0.412574	0.000242871	3.11001e-21
Etoposide	0.300417	0.418058	0.000107951	8.19121e-22
Etoposide	0.238412	0.407232	0.00232237	1.11412e-20
Etoposide	0.332574	0.463804	1.62993e-05	4.41686e-27
Etoposide	0.222205	0.360361	0.00461131	3.16167e-16
Etoposide	0.302361	0.445389	9.68785e-05	7.28289e-25
Gemcitabine	0.175082	0.240931	0.0345412	3.44341e-07
Gemcitabine	-0.135924	0.247339	0.101869	1.6294e-07
Gemcitabine	0.16014	0.250288	0.0535045	1.1467e-07
Gemcitabine	0.144388	0.321219	0.0820745	6.03414e-12
Gemcitabine	0.080821	0.395251	0.332168	8.60648e-18
Gemcitabine	0.171276	0.245232	0.0387294	2.08879e-07
Methotrexate	0.591843	0.499224	2.43618e-06	1.36129e-11
Methotrexate	0.256566	0.535402	0.0611055	2.12833e-13
Methotrexate	0.375415	0.526387	0.00515343	6.28411e-13
Methotrexate	0.544883	0.65413	2.04491e-05	3.78989e-21
Methotrexate	0.421384	0.500162	0.00150741	1.22972e-11
Methotrexate	0.498075	0.650187	0.000126855	7.80047e-21
Mitomycin	0.316511	0.255277	8.62984e-06	6.46848e-10
Mitomycin	0.235747	0.402526	0.00105897	1.41892e-23
Mitomycin	0.249207	0.336755	0.00052576	1.48632e-16
Mitomycin	0.222279	0.41506	0.00205379	4.20678e-25
Mitomycin	0.179756	0.297476	0.0130773	4.32614e-13
Mitomycin	0.261293	0.39829	0.000271189	4.5069e-23
Paclitaxel	0.22131	0.431039	0.0655953	8.9638e-11
Paclitaxel	0.137643	0.493985	0.255836	3.91555e-14
Paclitaxel	0.180089	0.514575	0.135743	2.16645e-15
Paclitaxel	0.208713	0.348653	0.0829306	2.62823e-07
Paclitaxel	0.244755	0.457808	0.0411444	4.04783e-12
Paclitaxel	0.337696	0.427332	0.00424986	1.34802e-10
Vinblastine	0.269587	0.477984	0.000252533	4.06502e-32
Vinblastine	0.367028	0.525619	4.02267e-07	1.28657e-39
Vinblastine	0.371703	0.496726	2.78499e-07	6.28601e-35
Vinblastine	0.354482	0.554107	1.04896e-06	1.05274e-44
Vinblastine	0.439086	0.473633	7.00649e-10	1.72639e-31
Vinblastine	0.283554	0.620065	0.000114672	1.42706e-58
Vorinostat	0.467525	0.712237	2.8534e-11	1.16815e-85
Vorinostat	0.479807	0.629829	7.21521e-12	1.10055e-61
Vorinostat	0.465781	0.631427	3.45328e-11	4.41874e-62
Vorinostat	0.418951	0.566417	3.95533e-09	1.19565e-47
Vorinostat	0.368561	0.585442	3.06711e-07	1.54574e-51
Vorinostat	0.430819	0.570568	1.27252e-09	1.78099e-48
SN-38	0.499635	0.564641	1.93883e-12	2.26207e-45
SN-38	0.398983	0.579464	4.52427e-08	3.09902e-48
SN-38	0.430627	0.63616	2.70868e-09	1.14092e-60
SN-38	0.444669	0.624516	7.05381e-10	6.62529e-58
SN-38	0.474026	0.598727	3.44677e-11	3.4986e-52
SN-38	0.4532	0.663825	3.02132e-10	9.75023e-68
5-Fluorouracil	0.278303	0.653445	0.00442092	1.21249e-38
5-Fluorouracil	0.380629	0.590562	7.3033e-05	3.75454e-30
5-Fluorouracil	0.390458	0.560703	4.55348e-05	9.82521e-27
5-Fluorouracil	0.340454	0.633481	0.000433519	9.82402e-36
5-Fluorouracil	0.344122	0.584449	0.000372009	2.00933e-29
5-Fluorouracil	0.387043	0.586982	5.375e-05	1.00714e-29

## Sheet: BS DEG
	Test	Train	P Test	P Train
Bleomycin	0.169906	0.415114	0.032821	3.61268e-21
Bleomycin	0.258898	0.611168	0.00102111	7.01771e-50
Bleomycin	0.236481	0.539201	0.0027764	4.18099e-37
Bleomycin	0.190436	0.714951	0.0165428	2.25986e-75
Bleomycin	0.0931835	0.365161	0.244208	2.13047e-16
Bleomycin	0.134077	0.426784	0.0930474	2.09956e-22
Bortezomib	0.327148	0.53116	0.00253781	1.86226e-19
Bortezomib	0.43808	0.510422	3.44374e-05	7.42078e-18
Bortezomib	0.378427	0.521603	0.000419516	1.04992e-18
Bortezomib	0.362243	0.542244	0.000764858	2.3363e-20
Bortezomib	0.399395	0.526079	0.000183719	4.70245e-19
Bortezomib	0.373263	0.560919	0.000509851	5.9178e-22
Cisplatin	0.0758653	0.757075	0.655398	1.67183e-21
Cisplatin	-0.018018	0.796423	0.915704	4.08013e-25
Cisplatin	-0.259365	0.598397	0.121101	6.34808e-12
Cisplatin	-0.256757	0.772282	0.125022	8.18513e-23
Cisplatin	0.316501	0.770587	0.0563255	1.15905e-22
Cisplatin	0.00189663	0.572987	0.991111	7.47628e-11
Cytarabine	0.131848	0.5259	0.136371	7.7581e-29
Cytarabine	0.275285	0.641872	0.00159159	3.31876e-46
Cytarabine	0.145997	0.526915	0.098753	5.82955e-29
Cytarabine	0.364708	0.585216	2.14461e-05	7.56627e-37
Cytarabine	0.362975	0.560936	2.36213e-05	2.2564e-33
Cytarabine	0.454064	0.526807	6.49364e-08	6.0092e-29
Docetaxel	0.45637	0.618345	1.63948e-08	3.04709e-45
Docetaxel	0.419121	0.594093	2.81873e-07	4.80941e-41
Docetaxel	0.32341	0.49127	0.000103	1.16848e-26
Docetaxel	0.472608	0.605617	4.24746e-09	5.39717e-43
Docetaxel	0.393364	0.430177	1.66465e-06	3.62155e-20
Docetaxel	0.348836	0.591621	2.5701e-05	1.23057e-40
Doxorubicin	0.234936	0.435698	0.00128641	5.02292e-27
Doxorubicin	0.25471	0.477859	0.000467297	6.81949e-33
Doxorubicin	0.179377	0.536544	0.0145614	1.50711e-42
Doxorubicin	0.234294	0.467869	0.00132764	1.98952e-31
Doxorubicin	0.252722	0.575391	0.000519301	4.58316e-50
Doxorubicin	0.199945	0.452767	0.006358	2.65306e-29
Etoposide	0.311008	0.454806	5.93098e-05	5.56285e-26
Etoposide	0.336807	0.568685	1.25028e-05	1.21212e-42
Etoposide	0.27793	0.600228	0.000357455	1.65897e-48
Etoposide	0.425802	0.553033	1.79068e-08	5.83113e-40
Etoposide	0.320031	0.504111	3.49626e-05	1.97456e-32
Etoposide	0.344769	0.70021	7.51197e-06	2.96306e-72
Gemcitabine	0.287702	0.449841	0.000429622	3.70647e-23
Gemcitabine	0.0893852	0.421753	0.283311	2.83031e-20
Gemcitabine	0.160765	0.434539	0.0525674	1.48869e-21
Gemcitabine	0.174993	0.499719	0.0346342	5.52051e-29
Gemcitabine	0.121926	0.454422	0.142633	1.1823e-23
Gemcitabine	0.137281	0.458786	0.0984631	3.91885e-24
Methotrexate	0.537945	0.687928	2.72679e-05	4.86872e-24
Methotrexate	0.250848	0.545744	0.067311	5.90415e-14
Methotrexate	0.345836	0.808925	0.010423	9.54498e-39
Methotrexate	0.517896	0.830916	6.05066e-05	1.38051e-42
Methotrexate	0.441433	0.587832	0.00083366	1.97379e-16
Methotrexate	0.441738	0.643991	0.000825951	2.37377e-20
Mitomycin	0.332768	0.520428	2.71858e-06	8.2392e-41
Mitomycin	0.207826	0.546592	0.00401142	1.22501e-45
Mitomycin	0.284268	0.539547	7.04308e-05	2.69203e-44
Mitomycin	0.216518	0.559657	0.00269562	3.2647e-48
Mitomycin	0.285164	0.515923	6.66616e-05	5.07623e-40
Mitomycin	0.256947	0.667038	0.000345347	1.66052e-74
Paclitaxel	0.387875	0.476802	0.000907709	3.79417e-13
Paclitaxel	0.12893	0.492115	0.287451	5.04448e-14
Paclitaxel	0.285487	0.727317	0.0165917	2.33139e-35
Paclitaxel	0.359286	0.677052	0.00225382	4.1171e-29
Paclitaxel	0.113638	0.720149	0.34892	2.19666e-34
Paclitaxel	0.27114	0.68041	0.0231843	1.72282e-29
Vinblastine	0.370304	0.707399	3.11087e-07	5.79818e-83
Vinblastine	0.450915	0.709526	2.12366e-10	1.1391e-83
Vinblastine	0.461043	0.634368	7.36506e-11	4.95445e-62
Vinblastine	0.359925	0.680791	6.95604e-07	1.25119e-74
Vinblastine	0.497616	0.509816	1.18849e-12	5.36443e-37
Vinblastine	0.364703	0.789009	4.81953e-07	1.0729e-115
Vorinostat	0.489756	0.717414	2.27424e-12	1.89038e-87
Vorinostat	0.520009	0.682162	5.3532e-14	5.43592e-76
Vorinostat	0.475171	0.662089	1.22022e-11	3.66694e-70
Vorinostat	0.416365	0.572279	5.03482e-09	8.06314e-49
Vorinostat	0.411255	0.791684	8.06293e-09	1.6389e-118
Vorinostat	0.432885	0.565569	1.0398e-09	1.7586e-47
SN-38	0.397347	0.917186	5.19293e-08	2.40647e-210
SN-38	0.412127	0.72814	1.45535e-08	1.64694e-87
SN-38	0.372595	0.570484	3.82059e-07	1.75054e-46
SN-38	0.450855	0.71927	3.82298e-10	1.87116e-84
SN-38	0.415468	0.68692	1.08229e-08	3.03295e-74
SN-38	0.433218	0.607043	2.12296e-09	5.69675e-54
5-Fluorouracil	0.398454	0.702024	3.06616e-05	9.8765e-47
5-Fluorouracil	0.374017	0.782781	9.95177e-05	1.38378e-64
5-Fluorouracil	0.383034	0.534335	6.515e-05	5.44394e-24
5-Fluorouracil	0.381958	0.617338	6.8574e-05	1.55971e-33
5-Fluorouracil	0.410084	0.680184	1.69342e-05	6.68247e-43
5-Fluorouracil	0.387251	0.676892	5.32108e-05	2.36348e-42

## Sheet: BS HIST DEG
	Test	Train	P Test	P Train
Bleomycin	0.0351969	0.174694	0.660632	0.00013197
Bleomycin	0.276465	0.227645	0.000437586	5.47074e-07
Bleomycin	0.086131	0.299981	0.281903	2.59358e-11
Bleomycin	0.0919452	0.186946	0.250559	4.21232e-05
Bleomycin	0.081187	0.308111	0.310546	6.98873e-12
Bleomycin	-0.035419	0.318313	0.658624	1.27209e-12
Bortezomib	0.290311	0.485986	0.00775975	4.18469e-16
Bortezomib	0.500483	0.453293	1.44925e-06	5.70703e-14
Bortezomib	0.442761	0.417924	2.77276e-05	6.65038e-12
Bortezomib	0.392301	0.46142	0.000244432	1.76508e-14
Bortezomib	0.347362	0.425761	0.00129343	2.42919e-12
Bortezomib	0.323097	0.450819	0.00288946	8.10669e-14
Cisplatin	0.131816	0.0569271	0.436753	0.556558
Cisplatin	0.00474158	0.314151	0.97778	0.000878948
Cisplatin	-0.235183	0.696488	0.161154	4.13595e-17
Cisplatin	-0.0438596	0.779566	0.796596	1.77429e-23
Cisplatin	0.144381	0.0319062	0.393896	0.741888
Cisplatin	-0.00189663	0.382986	0.991111	3.95242e-05
Cytarabine	-0.0102918	0.413582	0.907844	2.21351e-17
Cytarabine	0.0149206	0.357061	0.866721	4.75391e-13
Cytarabine	0.151303	0.247637	0.0869689	8.3733e-07
Cytarabine	0.177001	0.147037	0.0447865	0.00378914
Cytarabine	0.249486	0.375536	0.0043546	2.25045e-14
Cytarabine	0.241682	0.227652	0.0057928	6.25416e-06
Docetaxel	0.242844	0.338756	0.00397071	1.25207e-12
Docetaxel	0.297824	0.517613	0.000369815	6.91264e-30
Docetaxel	0.345154	0.352589	3.16619e-05	1.27189e-13
Docetaxel	0.425734	0.373162	1.74343e-07	3.42431e-15
Docetaxel	0.244305	0.530657	0.00375127	1.36117e-31
Docetaxel	0.253854	0.415697	0.0025662	8.21181e-19
Doxorubicin	0.081625	0.178167	0.269359	2.50838e-05
Doxorubicin	-0.0753573	0.00896403	0.307979	0.833414
Doxorubicin	0.130588	0.377874	0.0764362	3.27328e-20
Doxorubicin	0.167281	0.288205	0.0228513	4.87343e-12
Doxorubicin	0.0740912	0.224973	0.3162	8.93382e-08
Doxorubicin	0.0886339	0.337776	0.230239	3.17784e-16
Etoposide	0.15084	0.234659	0.056137	1.87436e-07
Etoposide	0.143455	0.283262	0.069453	2.40603e-10
Etoposide	0.0995917	0.165862	0.208769	0.000254857
Etoposide	0.190991	0.173047	0.0152283	0.000134466
Etoposide	0.173007	0.291352	0.028186	6.94255e-11
Etoposide	0.179417	0.49934	0.0227673	9.25313e-32
Gemcitabine	-0.0210444	0.0587718	0.800946	0.220146
Gemcitabine	0.131007	0.277372	0.114988	3.68259e-09
Gemcitabine	0.0832541	0.178537	0.317769	0.000175624
Gemcitabine	0.14443	0.318571	0.0819837	9.16924e-12
Gemcitabine	0.0871333	0.0687527	0.295664	0.151337
Gemcitabine	0.101582	0.17881	0.222454	0.000171576
Methotrexate	0.547475	0.502047	1.83343e-05	1.00133e-11
Methotrexate	0.193749	0.483057	0.160383	7.49652e-11
Methotrexate	0.398895	0.488549	0.00281023	4.24112e-11
Methotrexate	0.526358	0.686726	4.3488e-05	6.26626e-24
Methotrexate	0.287288	0.910867	0.0351734	2.19093e-63
Methotrexate	0.443568	0.682187	0.000781031	1.60679e-23
Mitomycin	0.116181	0.0892237	0.110424	0.0333469
Mitomycin	-0.0111081	0.139175	0.879102	0.000872365
Mitomycin	0.0439974	0.206611	0.546673	6.64904e-07
Mitomycin	0.210515	0.149466	0.003553	0.000346781
Mitomycin	0.0872364	0.221982	0.231377	8.77902e-08
Mitomycin	0.165147	0.183412	0.0227846	1.06845e-05
Paclitaxel	0.191882	0.185533	0.111538	0.0074401
Paclitaxel	0.162628	0.424534	0.178587	1.82821e-10
Paclitaxel	0.276809	0.56157	0.020353	1.33821e-18
Paclitaxel	0.249514	0.326067	0.0372448	1.63032e-06
Paclitaxel	0.122491	0.477518	0.312402	3.46038e-13
Paclitaxel	0.391409	0.392902	0.000806513	4.74574e-09
Vinblastine	0.19458	0.38921	0.00885909	6.1286e-21
Vinblastine	0.309697	0.395488	2.33116e-05	1.26333e-21
Vinblastine	0.325594	0.382104	8.19547e-06	3.51499e-20
Vinblastine	0.232057	0.325301	0.00172102	9.4494e-15
Vinblastine	0.404233	0.250225	1.82728e-08	3.8668e-09
Vinblastine	0.372269	0.412861	2.6627e-07	1.33584e-23
Vorinostat	0.469442	0.551279	2.31059e-11	9.90711e-45
Vorinostat	0.466128	0.563628	3.32513e-11	4.232e-47
Vorinostat	0.493711	0.532071	1.42219e-12	3.09612e-41
Vorinostat	0.427652	0.53841	1.72968e-09	2.30233e-42
Vorinostat	0.403604	0.599888	1.6084e-08	1.14899e-54
Vorinostat	0.443849	0.546403	3.47956e-10	8.03e-44
SN-38	0.317096	0.385963	1.90635e-05	5.04858e-20
SN-38	0.324969	0.495347	1.14498e-05	9.90557e-34
SN-38	0.19629	0.428347	0.0092294	9.44199e-25
SN-38	0.244736	0.352077	0.001098	1.04395e-16
SN-38	0.0948836	0.382704	0.211659	1.09455e-19
SN-38	0.222192	0.424837	0.00312372	2.47042e-24
5-Fluorouracil	0.233636	0.528322	0.0175405	2.13034e-23
5-Fluorouracil	0.244838	0.538038	0.0126822	2.3179e-24
5-Fluorouracil	0.353578	0.429354	0.000248581	3.71755e-15
5-Fluorouracil	0.33505	0.42527	0.000541288	7.18013e-15
5-Fluorouracil	0.265519	0.445473	0.00671475	2.53261e-16
5-Fluorouracil	0.288308	0.318536	0.00314422	1.20929e-08

## Sheet: MRMR
	Test	Train	P Test	P Train
Bleomycin	0.107066	0.763664	0.180581	9.73569e-92
Bleomycin	0.252074	0.646796	0.00139774	1.63554e-57
Bleomycin	0.212951	0.758245	0.00722313	9.99268e-90
Bleomycin	0.254201	0.574672	0.0012686	5.23762e-43
Bleomycin	0.149314	0.715156	0.0611433	1.96072e-75
Bleomycin	0.228203	0.734372	0.00392862	1.83822e-81
Bortezomib	0.246043	0.665208	0.0249513	4.66459e-33
Bortezomib	0.349503	0.717953	0.00120113	1.39382e-40
Bortezomib	0.267768	0.872227	0.0143909	2.27422e-78
Bortezomib	0.334831	0.63424	0.00197464	2.58361e-29
Bortezomib	0.282188	0.988146	0.00974858	3.1996e-202
Bortezomib	0.363713	0.769638	0.000725194	7.67299e-50
Cisplatin	0.24348	0.775072	0.146458	4.58861e-23
Cisplatin	-0.0734945	0.790918	0.66553	1.45279e-24
Cisplatin	-0.161451	0.933889	0.339758	1.33036e-49
Cisplatin	0.1055	0.811741	0.534307	9.60112e-27
Cisplatin	0.0983879	0.838792	0.562361	5.11267e-30
Cisplatin	0.0312945	0.75032	0.854117	5.95366e-21
Cytarabine	0.0912623	0.627618	0.303668	1.14284e-43
Cytarabine	0.33556	0.819517	0.000101295	6.96206e-95
Cytarabine	0.35322	0.662136	4.02718e-05	4.71543e-50
Cytarabine	0.371478	0.605109	1.46258e-05	6.40112e-40
Cytarabine	0.329713	0.802821	0.000135836	2.88546e-88
Cytarabine	0.407793	0.676356	1.61258e-06	6.15598e-53
Docetaxel	0.378096	0.747173	4.45477e-06	1.84919e-75
Docetaxel	0.409862	0.712156	5.42953e-07	1.34432e-65
Docetaxel	0.375209	0.744863	5.3365e-06	9.26856e-75
Docetaxel	0.293775	0.759115	0.000447998	3.33147e-79
Docetaxel	0.356893	0.710645	1.61346e-05	3.31688e-65
Docetaxel	0.315631	0.600605	0.000153804	3.88991e-42
Doxorubicin	0.26485	0.629548	0.000269263	2.19313e-62
Doxorubicin	0.344615	0.606885	1.55939e-06	6.10416e-57
Doxorubicin	0.187571	0.558768	0.0105677	9.98533e-47
Doxorubicin	0.289983	0.614775	6.23227e-05	8.71798e-59
Doxorubicin	0.320035	0.696693	8.96225e-06	1.59018e-81
Doxorubicin	0.225342	0.696483	0.00204255	1.86103e-81
Etoposide	0.344979	0.607816	7.41035e-06	5.12862e-50
Etoposide	0.332517	0.571183	1.63577e-05	4.38634e-43
Etoposide	0.281016	0.57724	0.00030508	3.59657e-44
Etoposide	0.386862	0.551617	3.99356e-07	1.0035e-39
Etoposide	0.308109	0.690357	7.00327e-05	1.74855e-69
Etoposide	0.328615	0.616303	2.08148e-05	9.38623e-52
Gemcitabine	0.224208	0.571755	0.00651718	2.69168e-39
Gemcitabine	0.118279	0.692713	0.155062	9.96412e-64
Gemcitabine	0.00985029	0.783689	0.906067	5.36089e-92
Gemcitabine	-0.0539635	0.860652	0.51769	1.38549e-129
Gemcitabine	0.137166	0.753965	0.0987498	2.09247e-81
Gemcitabine	0.151294	0.780531	0.0683202	8.56043e-91
Methotrexate	0.314046	0.870885	0.0207443	3.1648e-51
Methotrexate	0.240023	0.713137	0.0804319	1.82312e-26
Methotrexate	0.286221	0.918742	0.0358887	1.84496e-66
Methotrexate	0.559977	0.777591	1.06896e-05	4.6279e-34
Methotrexate	0.407357	0.7407	0.00223418	1.94768e-29
Methotrexate	0.409796	0.810616	0.00208891	5.0413e-39
Mitomycin	0.403859	0.544182	7.55522e-09	3.55436e-45
Mitomycin	0.242793	0.571872	0.000737534	1.00334e-50
Mitomycin	0.286424	0.595544	6.16805e-05	6.62768e-56
Mitomycin	0.275193	0.631491	0.000121685	1.20034e-64
Mitomycin	0.24861	0.598906	0.000542779	1.12301e-56
Mitomycin	0.244616	0.698682	0.000670491	1.66101e-84
Paclitaxel	0.286187	0.896211	0.0163162	2.69966e-74
Paclitaxel	0.0614294	0.856438	0.613433	8.88162e-61
Paclitaxel	0.257738	0.748888	0.0312325	1.73391e-38
Paclitaxel	0.350818	0.751618	0.00290554	6.611e-39
Paclitaxel	0.180089	0.933071	0.135743	5.50924e-93
Paclitaxel	0.326778	0.763375	0.00576191	8.97044e-41
Vinblastine	0.360137	0.75657	6.8446e-07	3.90456e-101
Vinblastine	0.364805	0.724486	4.78128e-07	7.90391e-89
Vinblastine	0.348661	0.699639	1.61408e-06	1.9454e-80
Vinblastine	0.367306	0.621017	3.93637e-07	8.50608e-59
Vinblastine	0.47479	0.647529	1.65307e-11	2.22132e-65
Vinblastine	0.347799	0.677394	1.71921e-06	1.25357e-73
Vorinostat	0.446785	0.692724	2.57816e-10	2.9913e-79
Vorinostat	0.459712	0.762539	6.65337e-11	5.77933e-105
Vorinostat	0.510187	0.665435	1.88326e-13	4.20905e-71
Vorinostat	0.453314	0.692409	1.30998e-10	3.75795e-79
Vorinostat	0.424554	0.702014	2.32815e-09	3.09127e-82
Vorinostat	0.436669	0.693114	7.15772e-10	2.25312e-79
SN-38	0.430696	0.71015	2.69113e-09	1.96255e-81
SN-38	0.400804	0.732462	3.87784e-08	4.82626e-89
SN-38	0.348495	0.694281	2.28838e-06	1.89673e-76
SN-38	0.40616	0.635471	2.45041e-08	1.67578e-60
SN-38	0.415634	0.659885	1.06642e-08	1.10066e-66
SN-38	0.495352	0.67607	3.19072e-12	4.10195e-71
5-Fluorouracil	0.337851	0.835638	0.000482694	4.31647e-81
5-Fluorouracil	0.344452	0.783577	0.000366898	8.46655e-65
5-Fluorouracil	0.461538	0.847609	9.2539e-07	1.16359e-85
5-Fluorouracil	0.430699	0.760859	5.59238e-06	4.82224e-59
5-Fluorouracil	0.378081	0.731134	8.23471e-05	2.04462e-52
5-Fluorouracil	0.406801	0.843541	2.00694e-05	4.58582e-84

## Sheet: CTR1
	Test	Train	P Test	P Train
Bleomycin	0.302619	0.410804	0.000111241	1.005e-20
Bleomycin	0.165427	0.390908	0.0377822	9.36032e-19
Bleomycin	0.222568	0.342694	0.00494239	1.65563e-14
Bleomycin	0.372361	0.345298	1.45193e-06	1.01744e-14
Bleomycin	0.0703588	0.416183	0.379692	2.79678e-21
Bleomycin	0.178364	0.637189	0.0249481	2.34986e-55
Bortezomib	0.379644	0.490949	0.000400476	1.89339e-16
Bortezomib	0.437114	0.502834	3.59976e-05	2.6873e-17
Bortezomib	0.43787	0.459025	3.47711e-05	2.50257e-14
Bortezomib	0.429957	0.449069	4.9788e-05	1.03736e-13
Bortezomib	0.424248	0.454059	6.4155e-05	5.11607e-14
Bortezomib	0.391986	0.50883	0.000247513	9.74596e-18
Cisplatin	0.25889	0.123881	0.121807	0.199354
Cisplatin	-0.18184	0.87143	0.28142	6.99879e-35
Cisplatin	0.00497866	0.923955	0.976669	1.82628e-46
Cisplatin	-0.0881935	0.968186	0.603719	3.3289e-66
Cisplatin	0.0500237	0.956408	0.768741	5.08746e-59
Cisplatin	0.206733	0.0834121	0.219574	0.388516
Cytarabine	0.223927	0.725132	0.0107401	3.3859e-64
Cytarabine	0.310773	0.699995	0.000337697	4.14917e-58
Cytarabine	0.204472	0.451983	0.0201058	7.85453e-21
Cytarabine	0.340474	0.641456	7.87986e-05	3.9524e-46
Cytarabine	0.349793	0.553802	4.83742e-05	2.09339e-32
Cytarabine	0.365519	0.546545	2.04947e-05	1.91199e-31
Docetaxel	0.413209	0.64083	4.29366e-07	1.77906e-49
Docetaxel	0.373435	0.413266	5.9578e-06	1.3669e-18
Docetaxel	0.412253	0.711378	4.59267e-07	2.1421e-65
Docetaxel	0.410934	0.773344	5.03756e-07	5.8233e-84
Docetaxel	0.378283	0.401349	4.4025e-06	1.56477e-17
Docetaxel	0.308629	0.778013	0.000218612	1.34278e-85
Doxorubicin	0.218068	0.582667	0.00286454	1.37736e-51
Doxorubicin	0.238562	0.314951	0.00107492	3.36489e-14
Doxorubicin	0.246382	0.402549	0.000722986	5.88352e-23
Doxorubicin	0.165837	0.2682	0.0240716	1.45029e-10
Doxorubicin	0.281868	0.617463	0.000101517	1.99401e-59
Doxorubicin	0.215363	0.360573	0.00323968	2.01763e-18
Etoposide	0.288337	0.516104	0.000207941	3.64166e-34
Etoposide	0.293884	0.452956	0.000154444	9.2789e-26
Etoposide	0.25266	0.437635	0.00122265	5.70566e-24
Etoposide	0.319928	0.417302	3.51786e-05	9.85924e-22
Etoposide	0.307448	0.437757	7.27218e-05	5.52663e-24
Etoposide	0.142503	0.662936	0.0713424	2.50882e-62
Gemcitabine	0.231828	0.200953	0.00486905	2.31565e-05
Gemcitabine	0.0995151	0.237765	0.232056	4.94557e-07
Gemcitabine	0.185763	0.270024	0.0247764	9.72554e-09
Gemcitabine	0.174936	0.230472	0.034695	1.11698e-06
Gemcitabine	0.0356357	0.641907	0.669363	4.03524e-52
Gemcitabine	0.125042	0.258595	0.13263	4.16104e-08
Methotrexate	0.623404	0.671913	4.77612e-07	1.27335e-22
Methotrexate	0.214408	0.513973	0.119501	2.65084e-12
Methotrexate	0.324185	0.687321	0.0167795	5.53086e-24
Methotrexate	0.579798	0.407475	4.33955e-06	7.38449e-08
Methotrexate	0.395464	0.77966	0.00307896	2.39855e-34
Methotrexate	0.45668	0.725949	0.00051833	8.40798e-28
Mitomycin	0.319312	0.583842	7.10598e-06	2.72387e-53
Mitomycin	0.104698	0.578932	0.150549	3.16681e-52
Mitomycin	0.289263	0.69684	5.17049e-05	6.88993e-84
Mitomycin	0.201207	0.366622	0.00537469	1.5265e-19
Mitomycin	0.195614	0.438587	0.00683583	3.7693e-28
Mitomycin	0.238622	0.622062	0.000914805	3.03956e-62
Paclitaxel	0.331467	0.373547	0.00506247	2.95885e-08
Paclitaxel	0.117942	0.459593	0.330847	3.26067e-12
Paclitaxel	0.279293	0.503508	0.0192084	1.05169e-14
Paclitaxel	0.337731	0.356753	0.00424565	1.31784e-07
Paclitaxel	0.239332	0.598796	0.0459949	1.57867e-21
Paclitaxel	0.345254	0.358146	0.00342056	1.16798e-07
Vinblastine	0.369104	0.721082	3.41905e-07	1.26248e-87
Vinblastine	0.385886	0.694763	8.80459e-08	6.83839e-79
Vinblastine	0.330428	0.389151	5.89361e-06	6.21948e-21
Vinblastine	0.417136	0.763036	5.70362e-09	7.53578e-104
Vinblastine	0.463772	0.643176	5.50397e-11	2.96711e-64
Vinblastine	0.433281	0.64464	1.23793e-09	1.24667e-64
Vorinostat	0.485729	0.677356	3.64534e-12	1.48953e-74
Vorinostat	0.523082	0.641182	3.58115e-14	1.49406e-64
Vorinostat	0.534212	0.653193	8.06963e-15	1.01341e-67
Vorinostat	0.511041	0.710541	1.69084e-13	4.41987e-85
Vorinostat	0.424276	0.811904	2.39088e-09	2.93625e-129
Vorinostat	0.427118	0.552563	1.8209e-09	5.67787e-45
SN-38	0.328415	0.881043	9.11865e-06	1.65309e-171
SN-38	0.355952	0.591869	1.33591e-06	9.54257e-51
SN-38	0.382223	0.755535	1.79242e-07	9.19842e-98
SN-38	0.401832	0.725831	3.5531e-08	1.05593e-86
SN-38	0.356567	0.782813	1.27704e-06	2.02954e-109
SN-38	0.372987	0.619106	3.70646e-07	1.16413e-56
5-Fluorouracil	0.468337	0.958342	6.07551e-07	1.73798e-167
5-Fluorouracil	0.446789	0.820665	2.23627e-06	7.19837e-76
5-Fluorouracil	0.549269	0.675681	1.87887e-09	3.74701e-42
5-Fluorouracil	0.42367	0.625798	8.22657e-06	1.13701e-34
5-Fluorouracil	0.458178	0.678822	1.13558e-06	1.12925e-42
5-Fluorouracil	0.354358	0.664497	0.000240317	2.38094e-40

## Sheet: CTR2
	Test	Train	P Test	P Train
Bleomycin	0.00282798	0.0270359	0.971868	0.557092
Bleomycin	0.0352973	0.0149679	0.659724	0.745156
Bleomycin	0.0101969	0.0893564	0.898815	0.0518738
Bleomycin	0.224987	0.176273	0.00448154	0.000114386
Bleomycin	-0.0227349	0.0682686	0.776762	0.137777
Bleomycin	0.0917474	0.216748	0.251584	1.90539e-06
Bortezomib	0.36218	0.381195	0.000766601	5.3411e-10
Bortezomib	0.388271	0.37771	0.000286661	7.8784e-10
Bortezomib	0.423408	0.389179	6.65667e-05	2.15392e-10
Bortezomib	0.410646	0.376898	0.000115272	8.61958e-10
Bortezomib	0.401033	0.416981	0.000171847	7.49363e-12
Bortezomib	0.379161	0.380414	0.00040793	5.82926e-10
Cisplatin	-0.0139877	0.0319062	0.934514	0.741888
Cisplatin	-0.136558	0.13692	0.420287	0.155695
Cisplatin	-0.178995	0.936994	0.289143	1.10234e-50
Cisplatin	-0.0661451	0.130952	0.697304	0.174697
Cisplatin	-0.156235	0.103058	0.355793	0.286245
Cisplatin	0.00426743	0.0347512	0.980002	0.719791
Cytarabine	0.0674251	0.342412	0.447725	4.65693e-12
Cytarabine	0.109996	0.318072	0.214636	1.598e-10
Cytarabine	0.18764	0.311707	0.0332223	3.82812e-10
Cytarabine	0.299564	0.353662	0.000563022	8.15821e-13
Cytarabine	0.275537	0.312042	0.00157528	3.65823e-10
Cytarabine	0.193141	0.155385	0.0283076	0.00220194
Docetaxel	0.357304	0.299873	1.57504e-05	4.3185e-10
Docetaxel	0.378971	0.325211	4.2158e-06	1.05533e-11
Docetaxel	0.289124	0.365538	0.000556523	1.34755e-14
Docetaxel	0.369458	0.370756	7.6084e-06	5.29721e-15
Docetaxel	0.331744	0.285282	6.62222e-05	3.12874e-09
Docetaxel	0.292363	0.396991	0.000478676	3.72445e-17
Doxorubicin	0.199841	0.254372	0.00638605	1.29212e-09
Doxorubicin	-0.0478147	0.0261542	0.518077	0.539378
Doxorubicin	0.136422	0.285927	0.0640789	7.27273e-12
Doxorubicin	0.145728	0.189456	0.0477868	7.26277e-06
Doxorubicin	0.205733	0.188967	0.00496299	7.67496e-06
Doxorubicin	-0.132438	0.0462413	0.0723248	0.277687
Etoposide	0.153048	0.101081	0.0525908	0.0264796
Etoposide	0.191258	0.124659	0.0150836	0.00613624
Etoposide	0.126803	0.102676	0.108959	0.0241764
Etoposide	0.142604	0.0965182	0.0711407	0.0341365
Etoposide	0.128937	0.102324	0.103083	0.0246691
Etoposide	0.06005	0.105358	0.449232	0.0206942
Gemcitabine	0.111307	0.113184	0.181051	0.0179385
Gemcitabine	0.116424	0.17737	0.161685	0.000193914
Gemcitabine	0.219238	0.156635	0.00784388	0.00101873
Gemcitabine	0.148587	0.17644	0.0734694	0.000209772
Gemcitabine	0.117241	0.166288	0.15874	0.000482017
Gemcitabine	0.108858	0.17842	0.190899	0.000177378
Methotrexate	0.502954	0.256293	0.000106168	0.000994866
Methotrexate	0.237583	0.450334	0.0836504	1.82412e-09
Methotrexate	0.332571	0.407334	0.0140069	7.46882e-08
Methotrexate	0.558452	0.263993	1.14299e-05	0.000687582
Methotrexate	0.418563	0.460365	0.00163374	7.10467e-10
Methotrexate	0.434038	0.691843	0.00104158	2.12268e-24
Mitomycin	0.231186	0.201833	0.00133086	1.21041e-06
Mitomycin	0.0503309	0.25734	0.490431	4.65705e-10
Mitomycin	0.0545106	0.181818	0.455079	1.27754e-05
Mitomycin	0.173702	0.192746	0.0165404	3.63761e-06
Mitomycin	0.179087	0.148839	0.0134255	0.00036747
Mitomycin	0.144761	0.223001	0.0462911	7.63576e-08
Paclitaxel	0.350433	0.286907	0.0029388	2.7732e-05
Paclitaxel	0.156329	0.296035	0.196234	1.4851e-05
Paclitaxel	0.231458	0.360592	0.0538652	9.4363e-08
Paclitaxel	0.318205	0.353196	0.0072634	1.78872e-07
Paclitaxel	0.308057	0.481793	0.00947542	1.98734e-13
Paclitaxel	0.324609	0.257502	0.00611341	0.000179864
Vinblastine	0.208978	0.34713	0.00487242	1.04226e-16
Vinblastine	0.319166	0.273284	1.25967e-05	1.09525e-10
Vinblastine	0.262763	0.344719	0.000365794	1.7454e-16
Vinblastine	0.39642	0.695072	3.61164e-08	5.46673e-79
Vinblastine	0.499367	0.237196	9.63257e-13	2.49275e-08
Vinblastine	0.347007	0.290513	1.82154e-06	6.07451e-12
Vorinostat	0.378681	0.386436	1.35587e-07	6.87189e-21
Vorinostat	0.465756	0.380233	3.46304e-11	3.18048e-20
Vorinostat	0.508555	0.580935	2.31214e-13	1.35942e-50
Vorinostat	0.443891	0.679402	3.46481e-10	3.66769e-75
Vorinostat	0.381154	0.582139	1.10603e-07	7.63154e-51
Vorinostat	0.442529	0.637806	3.97788e-10	1.09535e-63
SN-38	0.186632	0.29507	0.0133989	5.74774e-12
SN-38	0.317841	0.452143	1.8176e-05	1.02586e-27
SN-38	0.0853963	0.270692	0.261164	3.10241e-10
SN-38	0.326525	0.521384	1.03347e-05	8.58744e-38
SN-38	0.31979	0.456637	1.60378e-05	2.65848e-28
SN-38	0.426632	0.510907	3.92807e-09	4.07951e-36
5-Fluorouracil	0.419464	0.523186	1.03217e-05	6.68787e-23
5-Fluorouracil	0.42523	0.646265	7.55701e-06	1.42816e-37
5-Fluorouracil	0.484141	0.452405	2.20398e-07	7.62887e-17
5-Fluorouracil	0.322816	0.503807	0.000881826	4.22561e-21
5-Fluorouracil	0.479385	0.531854	3.00643e-07	9.59048e-24
5-Fluorouracil	0.363814	0.585212	0.000158375	1.63304e-29

## Sheet: LSQR HIST
	Test	Train	P Test	P Train
Bleomycin	-0.0254807	0.287006	0.75064	1.93401e-10
Bleomycin	0.0552472	0.277772	0.490534	7.60043e-10
Bleomycin	-0.0759395	0.332815	0.342959	1.00752e-13
Bleomycin	0.080842	0.269281	0.312613	2.55986e-09
Bleomycin	0.0344034	0.302793	0.667824	1.65558e-11
Bleomycin	0.139523	0.266465	0.0803928	3.79468e-09
Bortezomib	0.390797	0.585516	0.000259466	3.23337e-24
Bortezomib	0.318801	0.615755	0.00330953	2.82355e-27
Bortezomib	0.29416	0.575916	0.00694897	2.60223e-23
Bortezomib	0.30241	0.611634	0.00545805	7.71023e-27
Bortezomib	0.468539	0.585323	7.92653e-06	3.37365e-24
Bortezomib	0.330612	0.597106	0.00226812	2.37328e-25
Cisplatin	0.130768	0.518743	0.440439	7.5445e-09
Cisplatin	-0.00237998	0.503509	0.988846	2.39666e-08
Cisplatin	0.118283	0.470986	0.485649	2.35913e-07
Cisplatin	0.0872411	0.443232	0.607648	1.38879e-06
Cisplatin	0.339653	0.323021	0.0397143	0.000612809
Cisplatin	0.248337	0.529869	0.138325	3.12689e-09
Cytarabine	0.0563959	0.465319	0.525555	3.89891e-22
Cytarabine	0.153667	0.421254	0.0820919	4.90378e-18
Cytarabine	0.143427	0.422931	0.104898	3.50904e-18
Cytarabine	0.249939	0.406283	0.00428185	8.96104e-17
Cytarabine	0.300716	0.421895	0.00053471	4.31586e-18
Cytarabine	0.334471	0.398548	0.000107032	3.80106e-16
Docetaxel	0.465521	0.433563	7.72525e-09	1.70778e-20
Docetaxel	0.260422	0.479401	0.00196013	2.71051e-25
Docetaxel	0.204187	0.526249	0.0159065	5.23144e-31
Docetaxel	0.253412	0.467654	0.00261255	5.40545e-24
Docetaxel	0.343954	0.465077	3.38696e-05	1.02653e-23
Docetaxel	0.314261	0.486449	0.000164871	4.25293e-26
Doxorubicin	0.163267	0.327395	0.0263822	2.78144e-15
Doxorubicin	0.220931	0.315736	0.00251064	2.88507e-14
Doxorubicin	0.0811262	0.358025	0.272306	3.62597e-18
Doxorubicin	0.213355	0.329639	0.00354643	1.75239e-15
Doxorubicin	0.156295	0.352792	0.0336283	1.18855e-17
Doxorubicin	0.160448	0.336488	0.0291323	4.17806e-16
Etoposide	0.206187	0.328031	0.00868813	1.48532e-13
Etoposide	0.165241	0.375747	0.0361927	1.30827e-17
Etoposide	0.0630945	0.387041	0.426535	1.13055e-18
Etoposide	0.122154	0.365686	0.122669	1.07051e-16
Etoposide	0.0680421	0.35772	0.3911	5.36884e-16
Etoposide	0.0729927	0.396828	0.357476	1.25302e-19
Gemcitabine	0.146784	0.308068	0.0770707	4.63086e-11
Gemcitabine	0.125204	0.348288	0.132126	6.58267e-14
Gemcitabine	0.0342193	0.324238	0.681777	3.72591e-12
Gemcitabine	0.138843	0.336037	0.0946559	5.37475e-13
Gemcitabine	0.099206	0.356937	0.233517	1.41315e-14
Gemcitabine	0.036138	0.377789	0.664982	2.83841e-16
Methotrexate	0.420478	0.590974	0.001547	1.24701e-16
Methotrexate	0.290842	0.65498	0.0328763	3.23937e-21
Methotrexate	0.347777	0.644251	0.00997141	2.2668e-20
Methotrexate	0.570415	0.607942	6.69812e-06	9.56099e-18
Methotrexate	0.337561	0.677333	0.0125509	4.31709e-23
Methotrexate	0.379922	0.613016	0.0046025	4.3044e-18
Mitomycin	0.190133	0.321739	0.00860091	3.60464e-15
Mitomycin	0.133497	0.363912	0.0663255	2.93884e-19
Mitomycin	0.109766	0.366989	0.131659	1.39632e-19
Mitomycin	0.203844	0.340422	0.00478835	6.64107e-17
Mitomycin	0.167869	0.347973	0.0206074	1.2217e-17
Mitomycin	0.138245	0.354283	0.0571521	2.86457e-18
Paclitaxel	0.409793	0.520107	0.000426841	9.62455e-16
Paclitaxel	0.130299	0.573155	0.28232	1.79839e-19
Paclitaxel	0.111077	0.615576	0.359959	5.61696e-23
Paclitaxel	0.205076	0.579844	0.0885599	5.4415e-20
Paclitaxel	0.357663	0.567153	0.00236751	5.13679e-19
Paclitaxel	0.385263	0.549641	0.00098976	9.75424e-18
Vinblastine	0.196802	0.427304	0.00809854	2.47076e-25
Vinblastine	0.243028	0.413463	0.00101163	1.13561e-23
Vinblastine	0.117336	0.468111	0.116721	1.05019e-30
Vinblastine	0.263744	0.430609	0.000347027	9.64514e-26
Vinblastine	0.371262	0.390536	2.88391e-07	4.40255e-21
Vinblastine	0.189554	0.443832	0.0108165	2.01503e-27
Vorinostat	0.412052	0.596481	7.49628e-09	6.49414e-54
Vorinostat	0.496866	0.578881	9.73808e-13	3.62267e-50
Vorinostat	0.347446	0.609777	1.54309e-06	6.68058e-57
Vorinostat	0.379202	0.600893	1.2991e-07	6.8648e-55
Vorinostat	0.357596	0.612806	7.20145e-07	1.33145e-57
Vorinostat	0.411177	0.603691	8.12057e-09	1.62081e-55
SN-38	0.219713	0.426707	0.00348374	1.482e-24
SN-38	0.205026	0.411392	0.00649306	8.872e-23
SN-38	0.194694	0.411576	0.0098272	8.45676e-23
SN-38	0.311063	0.389603	2.79064e-05	2.1049e-20
SN-38	0.188601	0.415464	0.0124351	3.05033e-23
SN-38	0.203625	0.398361	0.00687618	2.45265e-21
5-Fluorouracil	0.272956	0.453791	0.00527774	5.98141e-17
5-Fluorouracil	0.331973	0.463958	0.000613137	9.70926e-18
5-Fluorouracil	0.176015	0.43115	0.0753266	2.77525e-15
5-Fluorouracil	-0.00111034	0.503899	0.991119	4.14556e-21
5-Fluorouracil	0.244062	0.466549	0.0129762	6.04985e-18
5-Fluorouracil	0.348213	0.441655	0.00031296	4.84767e-16

[truncated: 3 more sheets: Sheet12, Sheet13, Sheet14]
