# Supplementary material for: A systematic analysis of genomics-based modeling approaches for prediction of drug response to cytotoxic chemotherapies
Source: BMC Med Genomics. 2019 Jun 17;12:87. doi: 10.1186/s12920-019-0519-2 (PMC6580596; doi:10.1186/s12920-019-0519-2)
Supplement: Supplementary file 9 — The file includes the MAD values for PCR models reported in results section A, B, C, and D. (XLSX 44 kb) [file 12920_2019_519_MOESM9_ESM.xlsx]

## Sheet: None
	MAD TEST	MAD TRAIN
Bleomycin	1.21398	1.07984
Bleomycin	1.27249	1.07908
Bleomycin	1.12649	1.10892
Bleomycin	1.14787	1.26991
Bleomycin	1.24338	1.10427
Bleomycin	1.31896	0.927652
Bortezomib	0.808366	0.637111
Bortezomib	0.791041	0.742006
Bortezomib	0.616814	0.795578
Bortezomib	0.77737	0.74412
Bortezomib	0.820276	0.708995
Bortezomib	0.758428	0.734365
Cisplatin	0.402431	0.401028
Cisplatin	0.400504	0.415541
Cisplatin	0.454982	0.0714875
Cisplatin	0.466477	0.261071
Cisplatin	0.439676	0.390342
Cisplatin	0.340758	0.421504
Cytarabine	0.827125	0.439856
Cytarabine	0.766809	0.614664
Cytarabine	0.813727	0.659916
Cytarabine	0.766985	0.671488
Cytarabine	0.798788	0.679536
Cytarabine	0.766515	0.425032
Docetaxel	0.729629	0.652442
Docetaxel	0.666531	0.441944
Docetaxel	0.66963	0.622871
Docetaxel	0.644631	0.479752
Docetaxel	0.674596	0.623808
Docetaxel	0.673257	0.423966
Doxorubicin	1.04318	0.930008
Doxorubicin	0.985415	0.924171
Doxorubicin	1.0161	0.905578
Doxorubicin	0.990479	0.981559
Doxorubicin	0.918501	0.869844
Doxorubicin	0.992696	0.914217
Etoposide	1.00375	0.903463
Etoposide	0.974474	0.886682
Etoposide	0.96802	0.926699
Etoposide	1.05663	0.920498
Etoposide	1.01325	0.95924
Etoposide	1.03381	0.814504
Gemcitabine	1.38101	1.28688
Gemcitabine	1.39523	1.26182
Gemcitabine	1.355	1.30348
Gemcitabine	1.23643	1.32484
Gemcitabine	1.35486	1.2841
Gemcitabine	1.27909	1.30424
Methotrexate	0.707046	0.365068
Methotrexate	0.82326	0.698312
Methotrexate	0.635087	0.526542
Methotrexate	0.652523	0.597561
Methotrexate	0.833133	0.442891
Methotrexate	0.724262	0.519036
Mitomycin	1.08725	0.221578
Mitomycin	1.08292	0.661183
Mitomycin	0.982856	0.678118
Mitomycin	1.02967	0.673263
Mitomycin	1.04282	0.788638
Mitomycin	1.1019	0.533037
Paclitaxel	0.745013	0.837547
Paclitaxel	0.778692	0.844814
Paclitaxel	0.899377	0.70456
Paclitaxel	0.849218	0.808709
Paclitaxel	0.789542	0.750168
Paclitaxel	0.951605	0.667104
Vinblastine	0.758162	0.582854
Vinblastine	0.865638	0.564545
Vinblastine	0.870511	0.776578
Vinblastine	0.741436	0.585152
Vinblastine	0.788985	0.61341
Vinblastine	0.707594	0.645754
Vorinostat	0.619587	0.483267
Vorinostat	0.588566	0.502583
Vorinostat	0.603953	0.505218
Vorinostat	0.616253	0.495459
Vorinostat	0.649394	0.484647
Vorinostat	0.637831	0.515942
SN-38	0.877829	0.414363
SN-38	0.872412	0.435143
SN-38	0.88374	0.600906
SN-38	0.886711	0.353309
SN-38	0.826941	0.530319
SN-38	0.845395	0.616142
5-Fluorouracil	0.689466	0.560437
5-Fluorouracil	0.730318	0.268279
5-Fluorouracil	0.769904	0.30444
5-Fluorouracil	0.798781	0.651274
5-Fluorouracil	0.677244	0.587353
5-Fluorouracil	0.781043	0.578108

## Sheet: DEG
	MAD TEST	MAD TRAIN
Bleomycin	1.26582	0.865229
Bleomycin	1.30703	0.958386
Bleomycin	1.22966	0.808111
Bleomycin	1.19218	0.862959
Bleomycin	1.32754	0.831185
Bleomycin	1.32986	0.864666
Bortezomib	0.825208	0.749181
Bortezomib	0.783354	0.722535
Bortezomib	0.621034	0.77598
Bortezomib	0.781579	0.730404
Bortezomib	0.829386	0.72182
Bortezomib	0.759691	0.731976
Cisplatin	0.39082	0.140484
Cisplatin	0.432651	0.0544644
Cisplatin	0.44758	0.06117
Cisplatin	0.486401	0.234467
Cisplatin	0.471499	0.0406292
Cisplatin	0.372244	0.313058
Cytarabine	0.89112	0.705391
Cytarabine	0.799075	0.609464
Cytarabine	0.842002	0.715639
Cytarabine	0.782159	0.641037
Cytarabine	0.797911	0.691528
Cytarabine	0.735551	0.739617
Docetaxel	0.728557	0.648713
Docetaxel	0.65486	0.516318
Docetaxel	0.638684	0.427504
Docetaxel	0.649106	0.471981
Docetaxel	0.657572	0.586184
Docetaxel	0.668481	0.483795
Doxorubicin	1.08344	0.671614
Doxorubicin	1.01097	0.60345
Doxorubicin	1.02898	0.808077
Doxorubicin	0.976045	0.703238
Doxorubicin	0.910836	0.668367
Doxorubicin	0.968422	0.682996
Etoposide	1.02788	0.446662
Etoposide	0.963172	0.930864
Etoposide	0.995361	0.767654
Etoposide	1.00607	0.791777
Etoposide	0.975171	0.901642
Etoposide	1.02302	0.767877
Gemcitabine	1.38484	0.917492
Gemcitabine	1.39597	1.01818
Gemcitabine	1.46109	0.832684
Gemcitabine	1.27302	1.05705
Gemcitabine	1.43433	0.674134
Gemcitabine	1.29858	1.25397
Methotrexate	0.689027	0.733354
Methotrexate	0.831312	0.688686
Methotrexate	0.645499	0.485254
Methotrexate	0.694674	0.378128
Methotrexate	0.819104	0.639396
Methotrexate	0.720449	0.543153
Mitomycin	1.08426	0.573902
Mitomycin	1.08916	0.528465
Mitomycin	1.02164	0.699566
Mitomycin	1.04417	0.620968
Mitomycin	1.04434	0.833061
Mitomycin	1.10381	0.657869
Paclitaxel	0.73489	0.812623
Paclitaxel	0.811724	0.779471
Paclitaxel	0.941975	0.588521
Paclitaxel	0.833407	0.721053
Paclitaxel	0.815895	0.697622
Paclitaxel	0.960948	0.668859
Vinblastine	0.764919	0.611392
Vinblastine	0.87352	0.523456
Vinblastine	0.860393	0.765974
Vinblastine	0.720425	0.65944
Vinblastine	0.792458	0.596422
Vinblastine	0.739818	0.630648
Vorinostat	0.610397	0.583777
Vorinostat	0.589963	0.529837
Vorinostat	0.613623	0.528406
Vorinostat	0.612212	0.49904
Vorinostat	0.652549	0.438228
Vorinostat	0.63935	0.527953
SN-38	0.903852	0.376421
SN-38	0.863344	0.515613
SN-38	0.871469	0.553981
SN-38	0.898695	0.351752
SN-38	0.815289	0.519531
SN-38	0.869105	0.696483
5-Fluorouracil	0.688447	0.457089
5-Fluorouracil	0.720854	0.443792
5-Fluorouracil	0.771125	0.299468
5-Fluorouracil	0.783985	0.623668
5-Fluorouracil	0.660257	0.570123
5-Fluorouracil	0.72853	0.441501

## Sheet: Limma
	MAD TEST	MAD TRAIN
Bleomycin	1.2364	1.13761
Bleomycin	1.27368	1.14667
Bleomycin	1.21621	1.16955
Bleomycin	1.11528	1.16929
Bleomycin	1.24429	1.19557
Bleomycin	1.27168	1.11056
Bortezomib	0.857008	0.740231
Bortezomib	0.801092	0.740934
Bortezomib	0.697017	0.734711
Bortezomib	0.782291	0.735673
Bortezomib	0.839212	0.721071
Bortezomib	0.749126	0.749166
Cytarabine	0.902426	0.683102
Cytarabine	0.799752	0.72588
Cytarabine	0.851704	0.735191
Cytarabine	0.772136	0.743111
Cytarabine	0.8284	0.779493
Cytarabine	0.753915	0.745825
Docetaxel	0.721413	0.628949
Docetaxel	0.667697	0.655363
Docetaxel	0.648739	0.653915
Docetaxel	0.624772	0.658894
Docetaxel	0.641167	0.604978
Docetaxel	0.688959	0.649234
Doxorubicin	1.078	0.915429
Doxorubicin	1.05444	0.929168
Doxorubicin	1.10083	0.93427
Doxorubicin	1.04757	0.949606
Doxorubicin	0.958637	0.971898
Doxorubicin	1.06826	0.941676
Etoposide	1.00208	0.962685
Etoposide	0.982318	0.949676
Etoposide	0.982471	0.903024
Etoposide	1.05219	0.943612
Etoposide	1.02622	1.01603
Etoposide	1.05661	0.984922
Gemcitabine	1.33558	1.2671
Gemcitabine	1.40982	1.20153
Gemcitabine	1.36855	1.29039
Gemcitabine	1.26059	1.26929
Gemcitabine	1.38352	1.2061
Gemcitabine	1.27981	1.26722
Methotrexate	0.663188	0.72322
Methotrexate	0.814442	0.649839
Methotrexate	0.642713	0.733763
Methotrexate	0.681701	0.669856
Methotrexate	0.864419	0.57851
Methotrexate	0.75177	0.655239
Mitomycin	1.02885	1.00379
Mitomycin	1.05681	0.946997
Mitomycin	1.01516	0.977907
Mitomycin	1.04133	0.979162
Mitomycin	1.02282	0.989514
Mitomycin	1.04491	0.915996
Paclitaxel	0.788836	0.895207
Paclitaxel	0.833548	0.79857
Paclitaxel	0.953173	0.732765
Paclitaxel	0.872742	0.812161
Paclitaxel	0.890077	0.803667
Paclitaxel	1.01154	0.774688
Vinblastine	0.829233	0.702141
Vinblastine	0.921	0.716448
Vinblastine	0.834629	0.698588
Vinblastine	0.730556	0.762197
Vinblastine	0.741444	0.722896
Vinblastine	0.750472	0.691102
Vorinostat	0.659623	0.383618
Vorinostat	0.591427	0.587552
Vorinostat	0.617161	0.556825
Vorinostat	0.631029	0.577356
Vorinostat	0.653699	0.544965
Vorinostat	0.666992	0.542583
SN-38	0.797704	0.775744
SN-38	0.838332	0.751656
SN-38	0.904113	0.740428
SN-38	0.837997	0.770924
SN-38	0.810913	0.76614
SN-38	0.817031	0.772462
5-Fluorouracil	0.831006	0.640135
5-Fluorouracil	0.819152	0.655921
5-Fluorouracil	0.838495	0.606582
5-Fluorouracil	0.784066	0.682131
5-Fluorouracil	0.742629	0.698408
5-Fluorouracil	0.770577	0.706903

## Sheet: BC DEG
	MAD TEST	MAD TRAIN
Bleomycin	1.26014	1.21866
Bleomycin	1.21265	1.28645
Bleomycin	1.29997	1.21482
Bleomycin	1.28223	1.17356
Bortezomib	0.867144	0.726722
Bortezomib	0.806184	0.730921
Bortezomib	0.651224	0.766306
Bortezomib	0.797297	0.726732
Bortezomib	0.857112	0.727178
Bortezomib	0.73882	0.714503
Cytarabine	0.892084	0.692638
Cytarabine	0.809931	0.744126
Cytarabine	0.801992	0.752023
Cytarabine	0.817929	0.756797
Cytarabine	0.878605	0.703237
Cytarabine	0.758177	0.800884
Docetaxel	0.752762	0.636581
Docetaxel	0.664522	0.664775
Docetaxel	0.672646	0.604167
Docetaxel	0.634407	0.655023
Docetaxel	0.677733	0.658221
Docetaxel	0.676939	0.606962
Doxorubicin	1.0784	0.952832
Doxorubicin	1.02199	0.958384
Doxorubicin	1.02188	0.994136
Doxorubicin	0.972309	1.01435
Doxorubicin	1.04564	0.963326
Etoposide	0.991887	0.969009
Etoposide	0.975057	0.964122
Etoposide	0.964455	0.988499
Etoposide	1.0326	0.923135
Etoposide	1.0387	0.987378
Etoposide	1.01526	0.937625
Gemcitabine	1.36816	1.27442
Gemcitabine	1.44975	1.26796
Gemcitabine	1.36855	1.29039
Gemcitabine	1.26594	1.29422
Gemcitabine	1.3713	1.20775
Gemcitabine	1.24689	1.3219
Methotrexate	0.66128	0.714814
Methotrexate	0.79311	0.679242
Methotrexate	0.622916	0.736655
Methotrexate	0.746669	0.608011
Methotrexate	0.82309	0.6711
Methotrexate	0.754094	0.614968
Mitomycin	1.0282	1.0305
Mitomycin	1.06942	0.960017
Mitomycin	1.02814	1.0074
Mitomycin	1.07031	0.967185
Mitomycin	1.04559	1.0198
Mitomycin	1.04191	0.969192
Paclitaxel	0.818131	0.819687
Paclitaxel	0.763973	0.823856
Paclitaxel	0.893262	0.765826
Paclitaxel	0.902587	0.818058
Paclitaxel	0.821061	0.810846
Paclitaxel	0.937977	0.778736
Vinblastine	0.793337	0.759785
Vinblastine	0.894222	0.689441
Vinblastine	0.852103	0.725394
Vinblastine	0.724883	0.72417
Vinblastine	0.816313	0.73109
Vinblastine	0.777376	0.67718
Vorinostat	0.629563	0.487795
Vorinostat	0.607968	0.540878
Vorinostat	0.624811	0.538387
Vorinostat	0.637935	0.573019
Vorinostat	0.655869	0.562338
Vorinostat	0.679847	0.556902
SN-38	0.775669	0.762126
SN-38	0.84361	0.758617
SN-38	0.854982	0.706247
SN-38	0.84679	0.737312
SN-38	0.792505	0.758835
SN-38	0.811651	0.6955
5-Fluorouracil	0.812129	0.617663
5-Fluorouracil	0.789757	0.666012
5-Fluorouracil	0.865179	0.663541
5-Fluorouracil	0.836431	0.649061
5-Fluorouracil	0.729747	0.698848
5-Fluorouracil	0.798331	0.672626

## Sheet: BS DEG
	MAD TEST	MAD TRAIN
Bleomycin	1.22914	1.1448
Bleomycin	1.32585	0.966052
Bleomycin	1.22711	1.05614
Bleomycin	1.3572	0.87422
Bleomycin	1.2846	1.17072
Bleomycin	1.27533	1.1304
Bortezomib	0.828338	0.706749
Bortezomib	0.795797	0.721043
Bortezomib	0.641641	0.754594
Bortezomib	0.789671	0.703364
Bortezomib	0.833796	0.699119
Bortezomib	0.762056	0.698194
Cisplatin	0.461282	0.277565
Cisplatin	0.509958	0.245967
Cisplatin	0.510393	0.330429
Cisplatin	0.527964	0.259698
Cisplatin	0.420334	0.264532
Cisplatin	0.390069	0.350089
Cytarabine	0.889269	0.693641
Cytarabine	0.80061	0.628535
Cytarabine	0.848768	0.699818
Cytarabine	0.801109	0.656497
Cytarabine	0.793279	0.691771
Cytarabine	0.713152	0.706671
Docetaxel	0.683054	0.554506
Docetaxel	0.651699	0.580524
Docetaxel	0.657823	0.635271
Docetaxel	0.621008	0.580273
Docetaxel	0.671089	0.654849
Docetaxel	0.669335	0.583835
Doxorubicin	1.03208	0.86994
Doxorubicin	0.993184	0.870701
Doxorubicin	1.04364	0.833467
Doxorubicin	0.964803	0.872997
Doxorubicin	0.960605	0.810848
Doxorubicin	1.014	0.899875
Etoposide	0.986282	0.934269
Etoposide	0.928914	0.885402
Etoposide	0.975201	0.858987
Etoposide	0.980899	0.847381
Etoposide	0.976311	0.901426
Etoposide	0.993274	0.743732
Gemcitabine	1.35135	1.16352
Gemcitabine	1.41067	1.16876
Gemcitabine	1.34392	1.15358
Gemcitabine	1.28388	1.1502
Gemcitabine	1.39059	1.16399
Gemcitabine	1.2979	1.1711
Methotrexate	0.733574	0.589172
Methotrexate	0.822969	0.68305
Methotrexate	0.672334	0.467169
Methotrexate	0.721003	0.416695
Methotrexate	0.828705	0.645557
Methotrexate	0.744318	0.62082
Mitomycin	1.03678	0.89485
Mitomycin	1.08696	0.871924
Mitomycin	1.04606	0.896491
Mitomycin	1.08702	0.866419
Mitomycin	1.02518	0.905649
Mitomycin	1.09867	0.773717
Paclitaxel	0.734095	0.805036
Paclitaxel	0.815989	0.802106
Paclitaxel	0.918638	0.606325
Paclitaxel	0.841867	0.650564
Paclitaxel	0.906985	0.617243
Paclitaxel	1.01953	0.606491
Vinblastine	0.756398	0.601406
Vinblastine	0.858435	0.559263
Vinblastine	0.808133	0.64407
Vinblastine	0.737506	0.625998
Vinblastine	0.78721	0.701539
Vinblastine	0.776322	0.520424
Vorinostat	0.618527	0.481356
Vorinostat	0.593029	0.51086
Vorinostat	0.629785	0.516043
Vorinostat	0.641353	0.571278
Vorinostat	0.655593	0.412915
Vorinostat	0.682663	0.558338
SN-38	0.913316	0.370487
SN-38	0.843382	0.626559
SN-38	0.883035	0.764179
SN-38	0.853412	0.6393
SN-38	0.807415	0.671832
SN-38	0.819008	0.735253
5-Fluorouracil	0.74692	0.558064
5-Fluorouracil	0.779668	0.499596
5-Fluorouracil	0.872067	0.669656
5-Fluorouracil	0.817768	0.626613
5-Fluorouracil	0.717683	0.608553
5-Fluorouracil	0.762796	0.586453

## Sheet: BS Hist
	MAD TEST	MAD TRAIN
Bleomycin	1.33646	1.25664
Bleomycin	1.3203	1.23629
Bleomycin	1.27789	1.23182
Bleomycin	1.19266	1.30358
Bleomycin	1.28042	1.21792
Bleomycin	1.31148	1.21376
Bortezomib	0.819432	0.73116
Bortezomib	0.769334	0.758406
Bortezomib	0.619618	0.819621
Bortezomib	0.785639	0.739275
Bortezomib	0.829505	0.748108
Bortezomib	0.777171	0.755193
Cisplatin	0.400203	0.400646
Cisplatin	0.397395	0.406072
Cisplatin	0.514383	0.26332
Cisplatin	0.394598	0.233652
Cisplatin	0.447719	0.39101
Cisplatin	0.381356	0.369155
Cytarabine	0.913494	0.768597
Cytarabine	0.847284	0.812941
Cytarabine	0.861671	0.834639
Cytarabine	0.886553	0.846975
Cytarabine	0.850329	0.786773
Cytarabine	0.798681	0.854689
Docetaxel	0.788772	0.662201
Docetaxel	0.695648	0.612437
Docetaxel	0.658308	0.688492
Docetaxel	0.659908	0.690142
Docetaxel	0.737096	0.61434
Docetaxel	0.691925	0.675602
Doxorubicin	1.05085	0.991931
Doxorubicin	1.04744	1.01221
Doxorubicin	1.04857	0.928994
Doxorubicin	1.0029	0.972982
Doxorubicin	0.973009	1.01339
Doxorubicin	1.04396	0.954063
Etoposide	1.06292	1.04255
Etoposide	1.03609	1.03588
Etoposide	0.999792	1.09336
Etoposide	1.10713	1.05531
Etoposide	1.05775	1.0274
Etoposide	1.10293	0.891958
Gemcitabine	1.42572	1.314
Gemcitabine	1.38678	1.24487
Gemcitabine	1.40337	1.30693
Gemcitabine	1.27078	1.2774
Gemcitabine	1.34501	1.34512
Gemcitabine	1.25957	1.33801
Methotrexate	0.692527	0.714447
Methotrexate	0.827556	0.704329
Methotrexate	0.601844	0.775524
Methotrexate	0.683452	0.572681
Methotrexate	0.899349	0.308447
Methotrexate	0.742951	0.610263
Mitomycin	1.08063	1.07226
Mitomycin	1.11121	1.0551
Mitomycin	1.04303	1.0572
Mitomycin	1.09525	1.04816
Mitomycin	1.104	1.04017
Mitomycin	1.04775	1.0564
Paclitaxel	0.7846	0.906827
Paclitaxel	0.795065	0.833595
Paclitaxel	0.869764	0.712871
Paclitaxel	0.880392	0.847942
Paclitaxel	0.856561	0.799546
Paclitaxel	0.947585	0.786394
Vinblastine	0.839396	0.811906
Vinblastine	0.934351	0.749482
Vinblastine	0.879386	0.782045
Vinblastine	0.777127	0.842864
Vinblastine	0.84811	0.833081
Vinblastine	0.735283	0.797252
Vorinostat	0.609468	0.588182
Vorinostat	0.614463	0.579145
Vorinostat	0.614874	0.596268
Vorinostat	0.641048	0.59061
Vorinostat	0.643579	0.558173
Vorinostat	0.67681	0.568838
SN-38	0.860756	0.885002
SN-38	0.887262	0.813076
SN-38	0.969053	0.846733
SN-38	0.958296	0.892439
SN-38	0.986925	0.866846
SN-38	0.939025	0.855752
5-Fluorouracil	0.864713	0.709399
5-Fluorouracil	0.87415	0.701448
5-Fluorouracil	0.926192	0.739809
5-Fluorouracil	0.837082	0.757648
5-Fluorouracil	0.754258	0.790186
5-Fluorouracil	0.825303	0.833936

## Sheet: MRMR
	MAD TEST	MAD TRAIN
Bleomycin	1.44081	0.782361
Bleomycin	1.30702	0.936787
Bleomycin	1.28613	0.822154
Bleomycin	1.15541	1.04121
Bleomycin	1.31898	0.874745
Bleomycin	1.25802	0.853286
Bortezomib	0.890293	0.611987
Bortezomib	0.805478	0.587568
Bortezomib	0.797586	0.440747
Bortezomib	0.790519	0.662695
Bortezomib	0.984022	0.121218
Bortezomib	0.766	0.536993
Cisplatin	0.432856	0.254123
Cisplatin	0.482867	0.260177
Cisplatin	0.470475	0.119029
Cisplatin	0.455385	0.248297
Cisplatin	0.424435	0.244496
Cisplatin	0.376968	0.291146
Cytarabine	0.921435	0.638767
Cytarabine	0.819514	0.455676
Cytarabine	0.780683	0.622795
Cytarabine	0.789562	0.657311
Cytarabine	0.862011	0.488236
Cytarabine	0.759005	0.618712
Docetaxel	0.728645	0.467486
Docetaxel	0.657965	0.491432
Docetaxel	0.679025	0.480989
Docetaxel	0.716379	0.467273
Docetaxel	0.697836	0.494308
Docetaxel	0.68349	0.587718
Doxorubicin	1.05589	0.755752
Doxorubicin	0.970041	0.775163
Doxorubicin	1.04644	0.814361
Doxorubicin	0.95928	0.776691
Doxorubicin	0.922665	0.707306
Doxorubicin	1.00519	0.708483
Etoposide	0.990557	0.826852
Etoposide	0.947927	0.876825
Etoposide	0.960603	0.86622
Etoposide	1.00368	0.850908
Etoposide	0.99872	0.741135
Etoposide	1.00174	0.818309
Gemcitabine	1.37701	1.03283
Gemcitabine	1.48966	0.898126
Gemcitabine	1.48729	0.762175
Gemcitabine	1.53382	0.67208
Gemcitabine	1.45252	0.835915
Gemcitabine	1.42223	0.781793
Methotrexate	0.819446	0.3797
Methotrexate	0.847501	0.570663
Methotrexate	0.803127	0.327352
Methotrexate	0.697201	0.501033
Methotrexate	0.845786	0.525858
Methotrexate	0.755214	0.477454
Mitomycin	0.981579	0.869522
Mitomycin	1.07143	0.851337
Mitomycin	1.03009	0.844211
Mitomycin	1.0242	0.80837
Mitomycin	1.04304	0.831267
Mitomycin	1.07795	0.738565
Paclitaxel	0.860509	0.40117
Paclitaxel	0.826053	0.490389
Paclitaxel	0.93832	0.564869
Paclitaxel	0.900729	0.576314
Paclitaxel	0.94535	0.323825
Paclitaxel	1.01187	0.520668
Vinblastine	0.778265	0.568689
Vinblastine	0.90255	0.561423
Vinblastine	0.847309	0.596759
Vinblastine	0.742513	0.674318
Vinblastine	0.791602	0.630873
Vinblastine	0.775408	0.637169
Vorinostat	0.620145	0.514887
Vorinostat	0.636626	0.448814
Vorinostat	0.591692	0.524416
Vorinostat	0.633846	0.506603
Vorinostat	0.652925	0.498352
Vorinostat	0.68321	0.498999
SN-38	0.822138	0.64801
SN-38	0.859319	0.617132
SN-38	0.905898	0.660461
SN-38	0.877153	0.70217
SN-38	0.83779	0.677701
SN-38	0.797596	0.67253
5-Fluorouracil	0.807189	0.445201
5-Fluorouracil	0.778372	0.514773
5-Fluorouracil	0.832339	0.415072
5-Fluorouracil	0.797065	0.549828
5-Fluorouracil	0.708078	0.571557
5-Fluorouracil	0.833181	0.445555

## Sheet: CTR1
	MAD TEST	MAD TRAIN
Bleomycin	1.19894	1.13988
Bleomycin	1.33228	1.15227
Bleomycin	1.20407	1.20678
Bleomycin	1.10553	1.20273
Bleomycin	1.2742	1.15317
Bleomycin	1.28444	0.957468
Bortezomib	0.80156	0.730435
Bortezomib	0.787715	0.725808
Bortezomib	0.62166	0.795646
Bortezomib	0.771351	0.748123
Bortezomib	0.834818	0.730695
Bortezomib	0.762331	0.735228
Cisplatin	0.39882	0.399885
Cisplatin	0.467282	0.15745
Cisplatin	0.467933	0.0979605
Cisplatin	0.447404	0.0659382
Cisplatin	0.434623	0.0939239
Cisplatin	0.307845	0.433111
Cytarabine	0.839684	0.561281
Cytarabine	0.76431	0.6111
Cytarabine	0.821443	0.742703
Cytarabine	0.771635	0.628358
Cytarabine	0.798127	0.688791
Cytarabine	0.762449	0.695523
Docetaxel	0.712462	0.531256
Docetaxel	0.653696	0.667135
Docetaxel	0.638788	0.507197
Docetaxel	0.639708	0.454487
Docetaxel	0.673434	0.669931
Docetaxel	0.669084	0.442568
Doxorubicin	1.06546	0.784266
Doxorubicin	0.998824	0.948531
Doxorubicin	1.00595	0.907351
Doxorubicin	0.992411	0.977967
Doxorubicin	0.951648	0.785892
Doxorubicin	1.0098	0.944048
Etoposide	1.00245	0.904145
Etoposide	0.965102	0.950584
Etoposide	0.954889	0.955524
Etoposide	1.048	0.930716
Etoposide	0.99393	0.931614
Etoposide	1.07043	0.762964
Gemcitabine	1.37849	1.28273
Gemcitabine	1.39012	1.27375
Gemcitabine	1.35594	1.26973
Gemcitabine	1.23381	1.32081
Gemcitabine	1.40282	0.967722
Gemcitabine	1.27248	1.30433
Methotrexate	0.673905	0.592875
Methotrexate	0.821212	0.701149
Methotrexate	0.654967	0.619605
Methotrexate	0.694111	0.752262
Methotrexate	0.826699	0.475457
Methotrexate	0.724026	0.555757
Mitomycin	1.02982	0.845848
Mitomycin	1.14591	0.832031
Mitomycin	0.99799	0.758936
Mitomycin	1.05856	0.989322
Mitomycin	1.05851	0.952349
Mitomycin	1.05366	0.821227
Paclitaxel	0.763268	0.850634
Paclitaxel	0.782074	0.825102
Paclitaxel	0.858503	0.754565
Paclitaxel	0.87042	0.826546
Paclitaxel	0.817261	0.72148
Paclitaxel	0.953567	0.796902
Vinblastine	0.758019	0.60132
Vinblastine	0.872719	0.575826
Vinblastine	0.873707	0.783594
Vinblastine	0.724049	0.563114
Vinblastine	0.793561	0.631584
Vinblastine	0.718305	0.661375
Vorinostat	0.605323	0.519243
Vorinostat	0.583213	0.538264
Vorinostat	0.59389	0.533504
Vorinostat	0.607452	0.501608
Vorinostat	0.662661	0.393615
Vorinostat	0.685251	0.567247
SN-38	0.898935	0.42007
SN-38	0.87568	0.743247
SN-38	0.871499	0.602221
SN-38	0.855493	0.62475
SN-38	0.855011	0.554575
SN-38	0.877207	0.728088
5-Fluorouracil	0.723573	0.198232
5-Fluorouracil	0.739507	0.445738
5-Fluorouracil	0.764086	0.548965
5-Fluorouracil	0.76898	0.630575
5-Fluorouracil	0.69895	0.600915
5-Fluorouracil	0.774541	0.592476

## Sheet: CTR2
	MAD TEST	MAD TRAIN
Bleomycin	1.34032	1.27997
Bleomycin	1.38429	1.27014
Bleomycin	1.26764	1.29474
Bleomycin	1.16803	1.29678
Bleomycin	1.27545	1.29727
Bleomycin	1.2794	1.24687
Bortezomib	0.803657	0.77668
Bortezomib	0.820644	0.771477
Bortezomib	0.59849	0.831977
Bortezomib	0.792043	0.769848
Bortezomib	0.845134	0.758139
Bortezomib	0.753987	0.781431
Cisplatin	0.40209	0.401485
Cisplatin	0.405315	0.412934
Cisplatin	0.455933	0.0861523
Cisplatin	0.386834	0.416696
Cisplatin	0.449993	0.392938
Cisplatin	0.312551	0.434722
Cytarabine	0.882895	0.787805
Cytarabine	0.798546	0.817562
Cytarabine	0.837452	0.80638
Cytarabine	0.824765	0.790147
Cytarabine	0.833072	0.800219
Cytarabine	0.812852	0.867574
Docetaxel	0.745452	0.67794
Docetaxel	0.657088	0.695257
Docetaxel	0.669022	0.682274
Docetaxel	0.654386	0.680512
Docetaxel	0.662378	0.708003
Docetaxel	0.651824	0.679463
Doxorubicin	1.03959	0.96142
Doxorubicin	1.04807	1.01264
Doxorubicin	1.03391	0.96429
Doxorubicin	1.00378	1.00082
Doxorubicin	0.946641	1.01404
Doxorubicin	1.03318	1.02059
Etoposide	1.06353	1.08522
Etoposide	1.02954	1.08371
Etoposide	1.00293	1.10696
Etoposide	1.11	1.07241
Etoposide	1.07926	1.08017
Etoposide	1.11837	1.06939
Gemcitabine	1.39675	1.30526
Gemcitabine	1.3964	1.29757
Gemcitabine	1.36774	1.31403
Gemcitabine	1.24514	1.34146
Gemcitabine	1.35023	1.30831
Gemcitabine	1.26873	1.33121
Methotrexate	0.754333	0.813854
Methotrexate	0.793951	0.74045
Methotrexate	0.662049	0.806142
Methotrexate	0.738867	0.815526
Methotrexate	0.831881	0.725699
Methotrexate	0.737514	0.57412
Mitomycin	1.0675	1.05215
Mitomycin	1.13001	1.02921
Mitomycin	1.04905	1.07382
Mitomycin	1.08547	1.05109
Mitomycin	1.06693	1.06413
Mitomycin	1.0719	1.05019
Paclitaxel	0.75279	0.880738
Paclitaxel	0.764771	0.888407
Paclitaxel	0.87465	0.826218
Paclitaxel	0.854409	0.825711
Paclitaxel	0.774516	0.795719
Paclitaxel	0.986203	0.818526
Vinblastine	0.808689	0.829355
Vinblastine	0.943009	0.798083
Vinblastine	0.893124	0.801565
Vinblastine	0.726596	0.621013
Vinblastine	0.838424	0.834898
Vinblastine	0.736998	0.865435
Vorinostat	0.637501	0.652933
Vorinostat	0.617821	0.664235
Vorinostat	0.609818	0.578424
Vorinostat	0.642694	0.521358
Vorinostat	0.655529	0.573209
Vorinostat	0.686784	0.536677
SN-38	0.890029	0.905663
SN-38	0.898671	0.833533
SN-38	0.98237	0.914802
SN-38	0.882442	0.799078
SN-38	0.877815	0.840147
SN-38	0.854125	0.802508
5-Fluorouracil	0.709996	0.691391
5-Fluorouracil	0.753398	0.605801
5-Fluorouracil	0.840121	0.688403
5-Fluorouracil	0.824097	0.704384
5-Fluorouracil	0.696536	0.691245
5-Fluorouracil	0.798116	0.649386

## Sheet: Hist
	MAD TEST	MAD TRAIN
Bleomycin	1528681495460	1.20923
Bleomycin	484009788271	1.20043
Bleomycin	2.82123e+10	1.20617
Bleomycin	1829319265230	1.24703
Bleomycin	2316676777070	1.21649
Bleomycin	1562547514040	1.22655
Bortezomib	2.78794e+10	0.657826
Bortezomib	864903481911	0.625565
Bortezomib	12629704870600	0.739689
Bortezomib	809690071402	0.632884
Bortezomib	382606266551	0.640131
Bortezomib	219858179526	0.65626
Cisplatin	4231684649040	0.327354
Cisplatin	1.45795e+10	0.346417
Cisplatin	1193447508290	0.339143
Cisplatin	12094120898500	0.370342
Cisplatin	1570115853160	0.44281
Cisplatin	148838698279	0.358502
Cytarabine	140599239569	0.719823
Cytarabine	890540579430	0.752034
Cytarabine	1072881576830	0.748001
Cytarabine	590256800695	0.7575
Cytarabine	0.827525	0.741185
Cytarabine	3769175339980	0.764021
Docetaxel	3008547692630	0.623691
Docetaxel	1113221992820	0.631561
Docetaxel	1259920120080	0.606749
Docetaxel	1467264316130	0.627031
Docetaxel	2083221191910	0.630457
Docetaxel	917155799765	0.634242
Doxorubicin	1.05694	0.937365
Doxorubicin	1.03465	0.948123
Doxorubicin	170884440431	0.921455
Doxorubicin	396368247335	0.942907
Doxorubicin	0.994308	0.953834
Doxorubicin	1299179755810	0.943465
Etoposide	1.01812	1.00106
Etoposide	1.05773	0.967887
Etoposide	1076251776210	0.984262
Etoposide	632970101123	0.966617
Etoposide	851658607830	0.975676
Etoposide	1.14579	0.945931
Gemcitabine	361140702821	1.2171
Gemcitabine	1.47576	1.19288
Gemcitabine	3187423160240	1.20307
Gemcitabine	2134044171570	1.2514
Gemcitabine	142976397825	1.21343
Gemcitabine	2.42731e+10	1.22737
Methotrexate	139002677236	0.610667
Methotrexate	496615400894	0.589204
Methotrexate	1039033644180	0.619055
Methotrexate	2.0349e+10	0.628663
Methotrexate	1.33913e+10	0.566888
Methotrexate	5.69982e+10	0.603017
Mitomycin	158004714535	0.995559
Mitomycin	224092728346	0.968498
Mitomycin	235211124156	0.980948
Mitomycin	1.14909e+10	0.980467
Mitomycin	1.07309	0.982213
Mitomycin	194864540256	0.981854
Paclitaxel	1270726397730	0.741116
Paclitaxel	3.98835e+10	0.711495
Paclitaxel	7.1929e+10	0.649431
Paclitaxel	4.19604e+10	0.690621
Paclitaxel	6.83597e+10	0.700048
Paclitaxel	4.26441e+10	0.658128
Vinblastine	396380372428	0.790164
Vinblastine	1300958934800	0.741768
Vinblastine	183830120037	0.739935
Vinblastine	0.802747	0.785479
Vinblastine	0.843342	0.769148
Vinblastine	711563384393	0.791434
Vorinostat	256857762039	0.551654
Vorinostat	118472501181	0.561358
Vorinostat	579496883349	0.542592
Vorinostat	2.48972e+10	0.547445
Vorinostat	991866976949	0.547501
Vorinostat	211295267375	0.539147
SN-38	0.919295	0.85499
SN-38	0.953966	0.851812
SN-38	0.976863	0.842268
SN-38	859549090446	0.8526
SN-38	623519842100	0.849973
SN-38	519602244120	0.863902
5-Fluorouracil	307026609207	0.749443
5-Fluorouracil	0.842169	0.750563
5-Fluorouracil	1665936925610	0.725243
5-Fluorouracil	1.02457	0.716536
5-Fluorouracil	338108804442	0.768143
5-Fluorouracil	0.836121	0.756387
