# Supplementary material for: A systematic analysis of genomics-based modeling approaches for prediction of drug response to cytotoxic chemotherapies
Source: BMC Med Genomics. 2019 Jun 17;12:87. doi: 10.1186/s12920-019-0519-2 (PMC6580596; doi:10.1186/s12920-019-0519-2)
Supplement: Supplementary file 10 — Spearman Correlations for NLSVR DEG models from 10 to 1000 genes presented in figure for section E and Fig. 6. (XLSX 38 kb) [file 12920_2019_519_MOESM10_ESM.xlsx]

## Sheet: 10
	Test	Train	P Test	P Train
Bleomycin	-0.0107232	0.278609	0.893622	6.72738e-10
Bleomycin	0.101998	0.292377	0.202225	8.52351e-11
Bleomycin	0.107291	0.25843	0.179661	1.13758e-08
Bleomycin	0.231367	0.522867	0.00344527	1.29135e-34
Bleomycin	0.0256709	0.224592	0.74884	7.81042e-07
Bleomycin	0.0446316	0.36468	0.577641	2.34721e-16
Bortezomib	0.133412	0.448589	0.229213	1.10967e-13
Bortezomib	0.393099	0.428105	0.000236786	1.78813e-12
Bortezomib	0.190567	0.459742	0.0844064	2.25501e-14
Bortezomib	0.553608	0.398607	5.68659e-08	7.14036e-11
Bortezomib	0.207548	0.434799	0.0597366	7.35809e-13
Bortezomib	0.281999	0.365887	0.0097997	2.8479e-09
Cisplatin	-0.112138	0.539079	0.508748	1.4717e-09
Cisplatin	0.0787103	0.713252	0.643319	3.273e-18
Cisplatin	-0.136083	0.553072	0.421918	4.48013e-10
Cisplatin	0.360123	0.639663	0.0285672	7.04718e-14
Cisplatin	-0.146041	0.664952	0.388424	3.13873e-15
Cisplatin	0.116406	0.607173	0.492647	2.57324e-12
Cytarabine	0.116464	0.351758	0.18872	1.10099e-12
Cytarabine	-0.0332625	0.317593	0.708244	1.70779e-10
Cytarabine	0.225716	0.503173	0.0101123	3.64485e-26
Cytarabine	0.256066	0.303262	0.00340016	1.18201e-09
Cytarabine	0.221752	0.289184	0.0115491	7.1548e-09
Cytarabine	0.261896	0.35827	0.00271642	3.91671e-13
Docetaxel	0.269561	0.375312	0.00133201	2.31207e-15
Docetaxel	0.112959	0.391759	0.18551	1.03761e-16
Docetaxel	0.301256	0.359349	0.000313634	3.99067e-14
Docetaxel	0.33888	0.308409	4.49052e-05	1.2864e-10
Docetaxel	0.270052	0.423872	0.00130413	1.4362e-19
Docetaxel	0.0357076	0.396766	0.676446	3.8942e-17
Doxorubicin	0.0710568	0.220013	0.336481	1.72959e-07
Doxorubicin	0.132762	0.26136	0.0716233	4.34702e-10
Doxorubicin	0.170998	0.28178	0.0199531	1.49332e-11
Doxorubicin	0.158214	0.248562	0.031482	3.11945e-09
Doxorubicin	0.17259	0.294357	0.0188125	1.62361e-12
Doxorubicin	0.0319586	0.240255	0.665852	1.05868e-08
Etoposide	0.197191	0.343178	0.0121678	9.08943e-15
Etoposide	0.165772	0.237035	0.0355893	1.39658e-07
Etoposide	0.183106	0.326617	0.0200749	1.91268e-13
Etoposide	0.130975	0.294192	0.0977048	4.44554e-11
Etoposide	0.21386	0.244056	0.00644914	5.74767e-08
Etoposide	0.198982	0.317981	0.0113906	8.71687e-13
Gemcitabine	0.0341511	0.230951	0.682377	1.05966e-06
Gemcitabine	0.0680806	0.251656	0.414216	9.72782e-08
Gemcitabine	0.20369	0.217215	0.0136649	4.59208e-06
Gemcitabine	0.0894701	0.203503	0.282852	1.81194e-05
Gemcitabine	0.137019	0.303793	0.0991139	8.79188e-11
Gemcitabine	0.0767451	0.2309	0.357206	1.06562e-06
Methotrexate	0.537945	0.633643	2.72679e-05	1.43996e-19
Methotrexate	0.396836	0.776945	0.00296886	5.67453e-34
Methotrexate	0.393406	0.426652	0.0032509	1.50217e-08
Methotrexate	0.212884	0.522209	0.122216	1.02672e-12
Methotrexate	0.351172	0.457978	0.00922246	8.91723e-10
Methotrexate	0.104479	0.999639	0.452138	3.19519e-253
Mitomycin	0.214025	0.248621	0.00302591	1.83075e-09
Mitomycin	0.0576258	0.24487	0.429685	3.24789e-09
Mitomycin	0.0844616	0.235105	0.246615	1.38262e-08
Mitomycin	0.173795	0.274557	0.0164819	2.6781e-11
Mitomycin	0.0824513	0.278447	0.25808	1.36519e-11
Mitomycin	0.0363063	0.273233	0.618971	3.3604e-11
Paclitaxel	0.135579	0.409263	0.263104	9.18824e-10
Paclitaxel	0.130575	0.552063	0.281294	6.55916e-18
Paclitaxel	0.0972268	0.455154	0.423299	5.5708e-12
Paclitaxel	0.218231	0.461365	0.0695362	2.62719e-12
Paclitaxel	0.147476	0.612455	0.223098	1.06044e-22
Paclitaxel	0.22488	0.386665	0.0612548	8.67127e-09
Vinblastine	0.126257	0.325357	0.0912426	9.34498e-15
Vinblastine	0.316055	0.321269	1.54556e-05	2.08997e-14
Vinblastine	0.122592	0.326576	0.101113	7.33366e-15
Vinblastine	0.0990236	0.392099	0.185989	2.97558e-21
Vinblastine	0.290332	0.23308	7.69917e-05	4.3927e-08
Vinblastine	0.286591	0.219342	9.60452e-05	2.70012e-07
Vorinostat	0.424728	0.468793	2.28997e-09	3.50955e-31
Vorinostat	0.467459	0.436458	2.87404e-11	8.43997e-27
Vorinostat	0.462686	0.53787	4.83264e-11	2.87929e-42
Vorinostat	0.322336	0.432943	9.09616e-06	2.37086e-26
Vorinostat	0.32911	0.410081	5.72322e-06	1.46928e-23
Vorinostat	0.43482	0.562381	8.59562e-10	7.42073e-47
SN-38	0.240266	0.235522	0.00136148	5.03207e-08
SN-38	0.261957	0.314906	0.000461978	1.67075e-13
SN-38	0.0963368	0.353127	0.204714	8.352e-17
SN-38	0.14144	0.331485	0.0618931	7.03725e-15
SN-38	0.255302	0.326395	0.000650075	1.89987e-14
SN-38	0.382024	0.313122	1.82117e-07	2.32193e-13
5-Fluorouracil	0.349537	0.394165	0.000295782	8.14126e-13
5-Fluorouracil	0.304365	0.355298	0.00177337	1.55635e-10
5-Fluorouracil	0.295205	0.564761	0.00246826	3.53208e-27
5-Fluorouracil	0.360926	0.416197	0.000180137	3.00327e-14
5-Fluorouracil	0.335072	0.38672	0.000540804	2.35194e-12
5-Fluorouracil	0.234174	0.466775	0.0172749	5.80437e-18

## Sheet: 55
	Test	Train	P Test	P Train
Bleomycin	0.0628348	0.35702	0.43285	1.07388e-15
Bleomycin	0.102938	0.377584	0.198075	1.64944e-17
Bleomycin	0.140695	0.340356	0.0778591	2.55314e-14
Bleomycin	0.157803	0.347806	0.0476784	6.33774e-15
Bleomycin	0.0682139	0.330736	0.394425	1.46148e-13
Bleomycin	0.0700302	0.353617	0.381927	2.08293e-15
Bortezomib	0.298665	0.739202	0.0060955	4.02144e-44
Bortezomib	0.429495	0.485524	5.08281e-05	4.50227e-16
Bortezomib	0.318668	0.699486	0.00332331	9.24431e-38
Bortezomib	0.483901	0.502083	3.57665e-06	3.04679e-17
Bortezomib	0.361362	0.445933	0.000789595	1.60835e-13
Bortezomib	0.261492	0.771957	0.0169457	2.58877e-50
Cisplatin	0.354908	0.918451	0.0311274	6.62708e-45
Cisplatin	-0.109294	0.727143	0.519626	3.47315e-19
Cisplatin	0.0206259	0.920285	0.903557	2.06031e-45
Cisplatin	-0.1266	0.990937	0.455269	4.01808e-95
Cisplatin	-0.0486012	0.799055	0.775145	2.19261e-25
Cisplatin	0.0635372	0.997989	0.708706	5.01901e-130
Cytarabine	0.0238316	0.605105	0.788639	6.40949e-40
Cytarabine	0.0417095	0.433447	0.638839	4.12328e-19
Cytarabine	0.104797	0.4707	0.237233	1.11758e-22
Cytarabine	0.375341	0.374729	1.17108e-05	2.58176e-14
Cytarabine	0.252163	0.4177	0.00394047	9.90445e-18
Cytarabine	0.288266	1	0.000923613	0
Docetaxel	0.249158	0.983268	0.00309851	2.71864e-308
Docetaxel	0.356593	0.408307	1.64199e-05	3.81427e-18
Docetaxel	0.343286	0.435396	3.51608e-05	1.13254e-20
Docetaxel	0.283945	0.44211	0.000705512	2.46447e-21
Docetaxel	0.378551	0.426351	4.32885e-06	8.38466e-20
Docetaxel	0.178247	0.459864	0.0357841	3.69484e-23
Doxorubicin	0.196708	0.384095	0.00728226	6.9908e-21
Doxorubicin	0.229326	0.549955	0.00168957	4.9425e-45
Doxorubicin	0.127944	0.452068	0.0826387	3.30788e-29
Doxorubicin	0.256404	0.338073	0.000426825	2.98286e-16
Doxorubicin	0.151077	0.417559	0.0400985	9.62215e-25
Doxorubicin	0.156383	0.459364	0.0335263	3.22477e-30
Etoposide	0.231527	0.340253	0.00312542	1.57779e-14
Etoposide	0.305883	0.326531	7.94719e-05	1.94235e-13
Etoposide	0.144226	0.339974	0.0679531	1.66261e-14
Etoposide	0.23505	0.33288	0.00268761	6.17514e-14
Etoposide	0.191891	0.350602	0.014746	2.1842e-15
Etoposide	0.214312	0.345537	0.00633509	5.80169e-15
Gemcitabine	0.182039	0.304255	0.0278722	8.20771e-11
Gemcitabine	0.181368	0.362015	0.0284635	5.60054e-15
Gemcitabine	0.117943	0.355815	0.156244	1.72976e-14
Gemcitabine	0.163074	0.333841	0.0492196	7.75584e-13
Gemcitabine	0.201041	0.472285	0.0149658	1.16127e-25
Gemcitabine	0.0933261	0.320346	0.262536	6.93044e-12
Methotrexate	0.524452	0.569474	4.68821e-05	2.62177e-15
Methotrexate	0.21639	0.541682	0.11604	9.82064e-14
Methotrexate	0.408119	0.566871	0.00218785	3.73457e-15
Methotrexate	0.58582	0.670555	3.26088e-06	1.66362e-22
Methotrexate	0.390433	0.531778	0.00351425	3.30171e-13
Methotrexate	0.593215	0.487079	2.27771e-06	4.94473e-11
Mitomycin	0.273608	0.345248	0.000133622	2.26273e-17
Mitomycin	0.0792908	0.332599	0.276839	3.65632e-16
Mitomycin	0.120092	0.345205	0.0988603	2.28436e-17
Mitomycin	0.239896	0.398087	0.000856906	4.76149e-23
Mitomycin	0.252587	0.349559	0.000438299	8.50998e-18
Mitomycin	0.0864649	0.651569	0.235546	4.71943e-70
Paclitaxel	0.319255	0.501085	0.00706277	1.47514e-14
Paclitaxel	0.102756	0.467689	0.397285	1.20317e-12
Paclitaxel	0.212107	0.45013	0.0779372	1.0119e-11
Paclitaxel	0.308687	0.745127	0.00932274	6.41429e-38
Paclitaxel	0.0961071	0.63284	0.428684	1.46393e-24
Paclitaxel	0.278383	0.807755	0.019621	6.15442e-49
Vinblastine	0.222916	0.384355	0.00263111	2.03051e-20
Vinblastine	0.318932	0.591105	1.27934e-05	4.34072e-52
Vinblastine	0.320489	0.446238	1.15393e-05	9.78836e-28
Vinblastine	0.195282	0.402377	0.00861239	2.14745e-22
Vinblastine	0.332728	0.514107	5.02771e-06	1.07568e-37
Vinblastine	0.38672	0.436444	8.21451e-08	1.78658e-26
Vorinostat	0.419719	0.522314	3.68019e-09	1.52e-39
Vorinostat	0.516225	0.631879	8.7332e-14	3.40975e-62
Vorinostat	0.383881	0.508724	8.81759e-08	2.80348e-37
Vorinostat	0.43343	0.593327	9.85593e-10	3.16798e-53
Vorinostat	0.436836	0.576046	7.03983e-10	1.38483e-49
Vorinostat	0.41109	0.542368	8.18556e-09	4.41863e-43
SN-38	0.0507053	0.3938	0.505162	7.57424e-21
SN-38	0.220365	0.668569	0.00338555	5.01357e-69
SN-38	0.1412	0.40978	0.0623405	1.34819e-22
SN-38	0.268417	0.465121	0.000328765	1.96531e-29
SN-38	0.224413	0.637935	0.00283013	4.22118e-61
SN-38	0.394933	0.370146	6.35485e-08	1.99346e-18
5-Fluorouracil	0.220028	0.438909	0.0255336	7.69339e-16
5-Fluorouracil	0.416927	0.670275	1.18181e-05	2.8508e-41
5-Fluorouracil	0.385867	0.44352	5.68825e-05	3.53382e-16
5-Fluorouracil	0.328054	0.423409	0.000717293	9.66435e-15
5-Fluorouracil	0.304584	0.682665	0.00175913	2.55079e-43
5-Fluorouracil	0.267441	0.610349	0.00631358	1.27858e-32

## Sheet: 250
	Test	Train	P Test	P Train
Bleomycin	0.216401	0.587961	0.00631512	2.07663e-45
Bleomycin	0.246996	0.602401	0.00175605	3.78826e-48
Bleomycin	0.144547	0.55135	0.0699825	4.77397e-39
Bleomycin	0.214213	0.520826	0.00687818	2.58732e-34
Bleomycin	0.172385	0.567531	0.03032	9.22953e-42
Bleomycin	0.047665	0.552848	0.55203	2.71553e-39
Bortezomib	0.319298	0.720519	0.00325827	5.42333e-41
Bortezomib	0.353575	0.714521	0.00104189	4.84706e-40
Bortezomib	0.338819	0.654896	0.00172912	9.20761e-32
Bortezomib	0.431636	0.983564	4.61704e-05	6.9428e-185
Bortezomib	0.417741	0.984791	8.51799e-05	5.34978e-189
Bortezomib	0.326183	0.979346	0.00261794	8.58386e-173
Cisplatin	0.136795	0.868103	0.419473	2.50538e-34
Cisplatin	0.0730204	0.870624	0.667563	9.56417e-35
Cisplatin	-0.219772	0.868502	0.191217	2.15443e-34
Cisplatin	-0.0068753	0.894023	0.967786	4.19628e-39
Cisplatin	0.231863	0.995441	0.16732	4.91576e-111
Cisplatin	0.0908013	0.845362	0.593015	6.62847e-31
Cytarabine	0.179919	0.692056	0.0413221	2.57192e-56
Cytarabine	0.288283	0.999999	0.000922948	0
Cytarabine	0.218107	1	0.0130252	0
Cytarabine	0.339356	0.999489	8.34633e-05	0
Cytarabine	0.286237	0.999424	0.00100735	0
Cytarabine	0.439434	0.685654	1.88871e-07	6.51519e-55
Docetaxel	0.271339	0.439465	0.00123362	4.51241e-21
Docetaxel	0.437589	0.997126	7.17903e-08	0
Docetaxel	0.340534	0.473658	4.09843e-05	1.18799e-24
Docetaxel	0.495375	0.999111	5.65533e-10	0
Docetaxel	0.349327	0.626838	2.49903e-05	8.42203e-47
Docetaxel	0.250597	0.66931	0.00292571	2.24681e-55
Doxorubicin	0.15528	0.507817	0.0348115	1.37772e-37
Doxorubicin	0.187878	0.534672	0.010439	3.28144e-42
Doxorubicin	0.291642	0.589364	5.63053e-05	5.05497e-53
Doxorubicin	0.259116	0.518328	0.000368742	2.39119e-39
Doxorubicin	0.265794	0.53221	0.000255507	9.06452e-42
Doxorubicin	0.227194	0.563343	0.00187089	1.25735e-47
Etoposide	0.271242	0.528004	0.000500792	5.90424e-36
Etoposide	0.223186	0.999724	0.00442961	0
Etoposide	0.176803	0.565156	0.0248579	5.02199e-42
Etoposide	0.294493	1	0.000149421	0
Etoposide	0.175759	1	0.0257377	0
Etoposide	0.245393	1	0.00170367	0
Gemcitabine	0.211923	0.586103	0.0102317	1.14478e-41
Gemcitabine	0.0667888	0.508952	0.423149	3.5834e-30
Gemcitabine	0.0773621	0.549664	0.353342	7.26141e-36
Gemcitabine	0.161042	0.999999	0.0521553	0
Gemcitabine	0.116744	0.537773	0.160527	4.02226e-34
Gemcitabine	0.0842683	0.543004	0.31189	7.0154e-35
Methotrexate	0.448066	0.503202	0.000679809	8.8242e-12
Methotrexate	0.225767	0.56465	0.100695	5.03881e-15
Methotrexate	0.388298	0.708488	0.00371476	5.34211e-26
Methotrexate	0.499981	0.709643	0.000118371	4.09851e-26
Methotrexate	0.457595	0.515054	0.000503404	2.34393e-12
Methotrexate	0.606632	0.702021	1.16046e-06	2.30218e-25
Mitomycin	0.318465	0.52259	7.53741e-06	3.41003e-41
Mitomycin	0.112869	0.537973	0.121027	5.31464e-44
Mitomycin	0.242063	0.576347	0.00076606	1.13379e-51
Mitomycin	0.300585	0.613237	2.51115e-05	4.56062e-60
Mitomycin	0.292551	0.584342	4.20541e-05	2.11664e-53
Mitomycin	0.196179	0.559149	0.00667361	4.13087e-48
Paclitaxel	0.297279	0.667353	0.0124469	4.78398e-28
Paclitaxel	0.0460677	0.6812	0.704917	1.40114e-29
Paclitaxel	0.234643	0.685586	0.0505591	4.3956e-30
Paclitaxel	0.369294	1	0.00165456	0
Paclitaxel	0.283527	0.698855	0.0173843	1.16025e-31
Paclitaxel	0.318975	0.696391	0.00711579	2.31289e-31
Vinblastine	0.289338	0.582467	8.16748e-05	2.79802e-50
Vinblastine	0.336669	0.559829	3.81824e-06	8.71794e-46
Vinblastine	0.294054	0.430218	6.15959e-05	1.07877e-25
Vinblastine	0.313394	0.999998	1.83768e-05	0
Vinblastine	0.411517	0.997824	9.52785e-09	0
Vinblastine	0.332759	0.596691	5.01696e-06	2.74207e-53
Vorinostat	0.478999	0.713097	7.91179e-12	5.92604e-86
Vorinostat	0.499972	0.563364	6.68125e-13	4.76733e-47
Vorinostat	0.532603	0.999954	1.00428e-14	0
Vorinostat	0.41245	0.981468	7.22767e-09	0
Vorinostat	0.382067	0.985428	1.0254e-07	0
Vorinostat	0.494816	0.718184	1.24606e-12	1.01513e-87
SN-38	0.218133	0.598296	0.00373226	4.31614e-52
SN-38	0.31824	0.9997	1.77177e-05	0
SN-38	0.254335	0.946997	0.000682659	4.22482e-259
SN-38	0.327485	0.602074	9.6986e-06	6.76791e-53
SN-38	0.376364	0.628961	2.84933e-07	6.02609e-59
SN-38	0.38663	0.632485	1.25732e-07	8.76004e-60
5-Fluorouracil	0.348339	0.999999	0.000311274	0
5-Fluorouracil	0.369437	0.951108	0.000122831	3.69902e-157
5-Fluorouracil	0.350876	0.442097	0.000279288	4.49871e-16
5-Fluorouracil	0.425416	0.689718	7.48039e-06	1.56536e-44
5-Fluorouracil	0.364792	0.60754	0.000151581	2.9355e-32
5-Fluorouracil	0.351557	0.632266	0.000271235	1.45364e-35

## Sheet: 500
	Test	Train	P Test	P Train
Bleomycin	0.186186	0.692191	0.0191675	7.44886e-69
Bleomycin	0.279484	0.984209	0.000376122	0
Bleomycin	0.208052	0.993002	0.00871134	0
Bleomycin	0.284491	0.680359	0.000291477	1.06242e-65
Bleomycin	0.0910933	0.715981	0.254995	1.10648e-75
Bleomycin	0.111782	0.70576	0.16202	1.15214e-72
Bortezomib	0.31065	0.583913	0.00425894	4.60268e-24
Bortezomib	0.407812	0.846356	0.000129834	2.99222e-69
Bortezomib	0.401285	0.542749	0.000170084	2.12155e-20
Bortezomib	0.435519	0.555181	3.87204e-05	1.87638e-21
Bortezomib	0.358024	0.543505	0.000889985	1.83612e-20
Bortezomib	0.345493	0.579422	0.00137916	1.22479e-23
Cisplatin	0.20128	0.939885	0.232247	9.6427e-52
Cisplatin	0.0879564	0.992837	0.604696	1.44489e-100
Cisplatin	-0.225462	0.957455	0.179689	1.42399e-59
Cisplatin	-0.00711238	0.999991	0.966675	5.27757e-255
Cisplatin	0.166193	0.96979	0.325572	2.18327e-67
Cisplatin	-0.0199147	0.957539	0.906868	1.28489e-59
Cytarabine	0.115452	0.794531	0.192617	3.26949e-85
Cytarabine	0.224189	0.78427	0.0106458	1.27474e-81
Cytarabine	0.191827	0.748236	0.0294213	2.01622e-70
Cytarabine	0.382905	0.813599	7.51586e-06	1.83829e-92
Cytarabine	0.233112	0.817992	0.00784662	2.98763e-94
Cytarabine	0.348451	0.781852	5.19439e-05	8.37741e-81
Docetaxel	0.348125	0.502632	2.67619e-05	5.12531e-28
Docetaxel	0.345359	0.737349	3.12975e-05	1.55901e-72
Docetaxel	0.352013	0.561571	2.14226e-05	6.05367e-36
Docetaxel	0.456312	0.816769	1.64722e-08	6.25856e-101
Docetaxel	0.42514	0.814105	1.82112e-07	9.18983e-100
Docetaxel	0.313486	0.812473	0.000171453	4.66815e-99
Doxorubicin	0.161247	0.426095	0.0283293	8.44235e-26
Doxorubicin	0.233774	0.466718	0.00136185	2.91385e-31
Doxorubicin	0.243071	0.708296	0.000856514	2.20228e-85
Doxorubicin	0.258665	0.739091	0.000377864	1.29825e-96
Doxorubicin	0.285012	0.709723	8.418e-05	7.16415e-86
Doxorubicin	0.234368	0.719722	0.00132284	2.253e-89
Etoposide	0.277114	0.743861	0.000372649	4.85044e-86
Etoposide	0.226633	0.397247	0.00384066	1.13866e-19
Etoposide	0.268685	0.750498	0.000568395	2.19547e-88
Etoposide	0.258612	0.385269	0.000925035	1.67083e-18
Etoposide	0.216891	0.64079	0.00571729	4.46037e-57
Etoposide	0.180619	0.392704	0.0218578	3.19484e-19
Gemcitabine	0.19159	0.664689	0.0205258	4.82501e-57
Gemcitabine	0.175013	0.415138	0.034614	1.23726e-19
Gemcitabine	0.13506	0.703164	0.104084	2.01903e-66
Gemcitabine	0.138689	0.431871	0.095027	2.78112e-21
Gemcitabine	0.177654	0.690558	0.0319331	3.46577e-63
Gemcitabine	0.0838287	0.423435	0.314429	1.93503e-20
Methotrexate	0.556318	0.557004	1.25463e-05	1.38919e-14
Methotrexate	0.315571	0.60286	0.0201018	2.09679e-17
Methotrexate	0.426796	0.827526	0.0012892	5.84898e-42
Methotrexate	0.594969	0.818099	2.08919e-06	2.76249e-40
Methotrexate	0.345988	0.837222	0.0103869	8.62527e-44
Methotrexate	0.568363	0.544776	7.35209e-06	6.66962e-14
Mitomycin	0.326185	0.718013	4.37516e-06	2.74233e-91
Mitomycin	0.0827479	0.663686	0.256366	1.61428e-73
Mitomycin	0.131674	0.723816	0.070154	1.94736e-93
Mitomycin	0.197552	0.714254	0.00629359	6.32477e-90
Mitomycin	0.275372	0.652445	0.000120405	2.6821e-70
Mitomycin	0.218643	0.629922	0.00244021	3.05388e-64
Paclitaxel	0.332272	0.836564	0.00495028	1.78181e-55
Paclitaxel	0.134004	0.551959	0.26874	6.67254e-18
Paclitaxel	0.207803	0.999911	0.0843113	0
Paclitaxel	0.384411	0.833539	0.00101793	9.89617e-55
Paclitaxel	0.358201	0.572695	0.00232925	1.95032e-19
Paclitaxel	0.325658	0.777679	0.00594104	3.38e-43
Vinblastine	0.261644	0.498134	0.000388355	3.80379e-35
Vinblastine	0.356741	0.756608	8.85327e-07	3.76421e-101
Vinblastine	0.386164	0.770489	8.60352e-08	4.34935e-107
Vinblastine	0.31017	0.741937	2.26166e-05	2.69959e-95
Vinblastine	0.42988	0.799326	1.71945e-09	7.06687e-121
Vinblastine	0.363845	0.478097	5.15007e-07	3.91396e-32
Vorinostat	0.482146	0.595637	5.51848e-12	9.94093e-54
Vorinostat	0.576034	0.788719	1.77534e-17	4.89998e-117
Vorinostat	0.476445	0.569114	1.05699e-11	3.48148e-48
Vorinostat	0.499233	0.578225	7.30988e-13	4.94492e-50
Vorinostat	0.400496	0.612395	2.11856e-08	1.65881e-57
Vorinostat	0.421927	0.580308	2.9886e-09	1.83479e-50
SN-38	0.342665	0.740774	3.45297e-06	4.46114e-92
SN-38	0.281894	0.755372	0.000157256	1.06767e-97
SN-38	0.255578	0.762969	0.000641064	8.78001e-101
SN-38	0.375002	0.776758	3.16919e-07	1.08879e-106
SN-38	0.369577	0.780041	4.81953e-07	3.69643e-108
SN-38	0.398558	0.765243	4.68964e-08	9.94827e-102
5-Fluorouracil	0.33046	0.799467	0.000651606	2.95564e-69
5-Fluorouracil	0.401737	0.795685	2.59877e-05	3.69114e-68
5-Fluorouracil	0.461033	0.76006	9.5444e-07	7.48088e-59
5-Fluorouracil	0.40378	0.810364	2.34263e-05	1.49639e-72
5-Fluorouracil	0.391578	0.813505	4.31067e-05	1.53191e-73
5-Fluorouracil	0.447019	0.785212	2.20632e-06	3.06681e-65

## Sheet: 1000
	Test	Train	P Test	P Train
Bleomycin	0.210243	0.999981	0.00801519	0
Bleomycin	0.305205	0.848303	9.64495e-05	2.01819e-132
Bleomycin	0.20243	0.838557	0.0107488	1.4115e-126
Bleomycin	0.213036	0.999025	0.00719938	0
Bleomycin	0.0759448	0.491689	0.342925	3.19758e-30
Bleomycin	0.0961894	0.531275	0.229258	7.0207e-36
Bortezomib	0.333487	0.930009	0.00206416	6.32874e-109
Bortezomib	0.451471	0.626615	1.83671e-05	1.86092e-28
Bortezomib	0.296797	1	0.00643745	0
Bortezomib	0.468095	0.654311	8.10639e-06	1.08682e-31
Bortezomib	0.369401	0.934375	0.000588688	3.01307e-112
Bortezomib	0.359515	0.944457	0.000843803	6.94709e-121
Cisplatin	0.379327	0.990511	0.0205883	4.64671e-94
Cisplatin	0.0334282	0.994671	0.844288	2.01864e-107
Cisplatin	-0.0256046	0.981494	0.880429	1.21543e-78
Cisplatin	-0.110953	0.993754	0.513266	9.67917e-104
Cisplatin	0.197724	0.999944	0.240774	2.25428e-213
Cisplatin	0.238739	0.977657	0.15473	2.62237e-74
Cytarabine	0.162724	0.918157	0.0654026	1.78912e-156
Cytarabine	0.245047	0.908683	0.00512748	9.49643e-148
Cytarabine	0.170533	0.999175	0.0533334	0
Cytarabine	0.385588	0.919852	6.40458e-06	3.80131e-158
Cytarabine	0.338165	0.999351	8.87139e-05	0
Cytarabine	0.26979	0.999399	0.00198852	0
Docetaxel	0.421601	0.919857	2.35685e-07	2.32417e-170
Docetaxel	0.420622	0.570249	2.52973e-07	2.99429e-37
Docetaxel	0.331382	0.619057	6.75229e-05	2.26522e-45
Docetaxel	0.525609	0.933274	3.05847e-11	3.27495e-186
Docetaxel	0.502453	0.999126	2.93003e-10	0
Docetaxel	0.291823	0.921267	0.000490927	6.8558e-172
Doxorubicin	0.220086	0.999965	0.00261069	0
Doxorubicin	0.251535	0.846052	0.000552832	1.189e-152
Doxorubicin	0.238151	0.548949	0.0010972	7.66047e-45
Doxorubicin	0.279548	0.99953	0.000116392	0
Doxorubicin	0.268328	0.999491	0.00022174	0
Doxorubicin	0.246098	0.797646	0.00073365	4.30071e-123
Etoposide	0.316322	0.882861	4.35361e-05	1.14757e-159
Etoposide	0.251682	0.999607	0.00127918	0
Etoposide	0.280314	1	0.000316323	0
Etoposide	0.302766	0.883583	9.47071e-05	2.85043e-160
Etoposide	0.353448	0.99955	4.24248e-06	0
Etoposide	0.217443	0.881524	0.00559226	1.47698e-158
Gemcitabine	0.242205	0.495838	0.0032254	1.70032e-28
Gemcitabine	0.137362	0.813284	0.0982627	2.34488e-104
Gemcitabine	0.0372398	0.789489	0.655411	2.92025e-94
Gemcitabine	0.167956	0.799983	0.0427241	1.51903e-98
Gemcitabine	0.0901873	0.787252	0.278996	2.22224e-93
Gemcitabine	0.0818852	0.494342	0.325819	2.61313e-28
Methotrexate	0.640328	0.997141	1.84634e-07	2.15823e-181
Methotrexate	0.23461	0.657712	0.0877088	1.94888e-21
Methotrexate	0.317629	0.654429	0.0192611	3.58632e-21
Methotrexate	0.628054	0.999992	3.69928e-07	0
Methotrexate	0.358186	0.996929	0.00782803	6.48727e-179
Methotrexate	0.519573	0.996892	5.67121e-05	1.67538e-178
Mitomycin	0.287571	0.783654	5.74485e-05	2.46265e-119
Mitomycin	0.066581	0.496961	0.361394	7.99109e-37
Mitomycin	0.308745	0.803777	1.46405e-05	5.52064e-130
Mitomycin	0.289557	0.999525	5.07638e-05	0
Mitomycin	0.277193	0.999558	0.000108046	0
Mitomycin	0.153731	0.494859	0.0342044	1.75687e-36
Paclitaxel	0.289791	0.999999	0.014959	0
Paclitaxel	0.162838	0.627002	0.17802	5.1552e-24
Paclitaxel	0.279433	0.608177	0.0191456	2.5055e-22
Paclitaxel	0.375348	0.624613	0.00136584	8.56416e-24
Paclitaxel	0.265576	0.999999	0.0262815	0
Paclitaxel	0.17869	0.896245	0.138861	2.61564e-74
Vinblastine	0.338159	0.999998	3.43757e-06	0
Vinblastine	0.353373	0.584807	1.13948e-06	9.15988e-51
Vinblastine	0.432059	0.572093	1.39365e-09	3.54369e-48
Vinblastine	0.36061	0.99926	6.60187e-07	0
Vinblastine	0.47529	0.911948	1.56366e-11	6.53294e-210
Vinblastine	0.412908	0.802078	8.39878e-09	2.60545e-122
Vorinostat	0.44205	0.647424	4.1756e-10	3.51071e-66
Vorinostat	0.538264	0.920656	4.62621e-15	2.16394e-224
Vorinostat	0.511929	0.995779	1.51114e-13	0
Vorinostat	0.45887	0.649448	7.27971e-11	1.02106e-66
Vorinostat	0.44413	0.923341	3.38166e-10	2.70737e-228
Vorinostat	0.463894	0.650288	4.24019e-11	6.09839e-67
SN-38	0.288587	0.998035	0.000107495	0
SN-38	0.374008	0.856902	3.42419e-07	4.69946e-152
SN-38	0.317817	0.999998	1.82047e-05	0
SN-38	0.323977	0.816202	1.2219e-05	3.19146e-126
SN-38	0.334613	0.866558	6.0127e-06	2.24071e-159
SN-38	0.423809	0.997983	5.09353e-09	0
5-Fluorouracil	0.368734	0.913823	0.000126828	5.33582e-121
5-Fluorouracil	0.398377	0.999393	3.07799e-05	0
5-Fluorouracil	0.482801	1	2.40662e-07	0
5-Fluorouracil	0.342606	0.927512	0.000396378	5.91857e-132
5-Fluorouracil	0.434356	0.997866	4.55921e-06	0
5-Fluorouracil	0.44278	0.895964	2.82235e-06	3.54693e-109
