# Supplementary material for: A systematic analysis of genomics-based modeling approaches for prediction of drug response to cytotoxic chemotherapies
Source: BMC Med Genomics. 2019 Jun 17;12:87. doi: 10.1186/s12920-019-0519-2 (PMC6580596; doi:10.1186/s12920-019-0519-2)
Supplement: Supplementary file 11 — MAD values for DEG NLSVR models discussed in section E. (XLSX 26 kb) [file 12920_2019_519_MOESM11_ESM.xlsx]

## Sheet: 10
	MAD TEST	MAD TRAIN
Bleomycin	1.39163	1.19721
Bleomycin	1.3827	1.17969
Bleomycin	1.25083	1.22558
Bleomycin	1.16288	1.03552
Bleomycin	1.30698	1.2339
Bleomycin	1.33492	1.15732
Bortezomib	0.873913	0.721093
Bortezomib	0.831484	0.739103
Bortezomib	0.675454	0.78904
Bortezomib	0.762867	0.757819
Bortezomib	0.906326	0.734519
Bortezomib	0.761279	0.798354
Cisplatin	0.42744	0.320365
Cisplatin	0.366894	0.280399
Cisplatin	0.439043	0.317805
Cisplatin	0.323322	0.268139
Cisplatin	0.458968	0.28969
Cisplatin	0.378394	0.297401
Cytarabine	0.820182	0.788428
Cytarabine	0.84599	0.818868
Cytarabine	0.83231	0.692172
Cytarabine	0.85663	0.814043
Cytarabine	0.86161	0.807499
Cytarabine	0.820315	0.790091
Docetaxel	0.787662	0.660775
Docetaxel	0.73499	0.686117
Docetaxel	0.657794	0.681352
Docetaxel	0.657858	0.695462
Docetaxel	0.697087	0.634844
Docetaxel	0.757192	0.671559
Doxorubicin	1.06297	0.979336
Doxorubicin	1.03582	0.967629
Doxorubicin	1.03335	0.948786
Doxorubicin	1.01171	0.972478
Doxorubicin	0.960977	0.96845
Doxorubicin	1.0544	0.984432
Etoposide	1.03247	0.996657
Etoposide	1.02474	1.06224
Etoposide	0.99882	1.02831
Etoposide	1.10921	1.01187
Etoposide	1.05792	1.03472
Etoposide	1.07842	1.01583
Gemcitabine	1.39863	1.27701
Gemcitabine	1.39364	1.26888
Gemcitabine	1.33088	1.26973
Gemcitabine	1.23965	1.32782
Gemcitabine	1.33283	1.21966
Gemcitabine	1.27759	1.32229
Methotrexate	0.721225	0.580971
Methotrexate	0.75447	0.436249
Methotrexate	0.625082	0.783535
Methotrexate	0.87295	0.655397
Methotrexate	0.827747	0.697067
Methotrexate	0.905711	0.0492669
Mitomycin	1.06683	1.02919
Mitomycin	1.11056	1.02243
Mitomycin	1.04363	1.05756
Mitomycin	1.08327	0.990713
Mitomycin	1.09828	1.00544
Mitomycin	1.08122	1.02368
Paclitaxel	0.861804	0.804411
Paclitaxel	0.867679	0.681822
Paclitaxel	0.904356	0.791266
Paclitaxel	0.88545	0.766185
Paclitaxel	0.877255	0.642612
Paclitaxel	1.01355	0.768837
Vinblastine	0.816454	0.827629
Vinblastine	0.934172	0.763777
Vinblastine	0.932199	0.79078
Vinblastine	0.809626	0.804981
Vinblastine	0.871412	0.81408
Vinblastine	0.739076	0.86589
Vorinostat	0.628929	0.613479
Vorinostat	0.626851	0.633084
Vorinostat	0.637785	0.581517
Vorinostat	0.686304	0.613842
Vorinostat	0.666974	0.63793
Vorinostat	0.673852	0.550631
SN-38	0.908937	0.950501
SN-38	0.908159	0.91001
SN-38	1.02563	0.869294
SN-38	0.987547	0.907886
SN-38	0.917759	0.89413
SN-38	0.916551	0.897671
5-Fluorouracil	0.775147	0.776177
5-Fluorouracil	0.806731	0.788541
5-Fluorouracil	0.970641	0.641589
5-Fluorouracil	0.821574	0.746082
5-Fluorouracil	0.72743	0.782814
5-Fluorouracil	0.84902	0.731533

## Sheet: 55
	MAD TEST	MAD TRAIN
Bleomycin	1.33468	1.1894
Bleomycin	1.3281	1.13412
Bleomycin	1.24391	1.18794
Bleomycin	1.17951	1.20162
Bleomycin	1.30062	1.18621
Bleomycin	1.30948	1.15661
Bortezomib	0.813237	0.532949
Bortezomib	0.822472	0.733686
Bortezomib	0.646811	0.583912
Bortezomib	0.780102	0.748858
Bortezomib	0.858565	0.721716
Bortezomib	0.761667	0.48393
Cisplatin	0.350087	0.154576
Cisplatin	0.415972	0.242275
Cisplatin	0.394977	0.174895
Cisplatin	0.463573	0.0558081
Cisplatin	0.446686	0.202102
Cisplatin	0.325923	0.0490045
Cytarabine	0.894874	0.621924
Cytarabine	0.796335	0.766298
Cytarabine	0.876839	0.680325
Cytarabine	0.82469	0.783282
Cytarabine	0.8423	0.764614
Cytarabine	0.777986	0.00100021
Docetaxel	0.770485	0.139294
Docetaxel	0.667976	0.663164
Docetaxel	0.672354	0.663644
Docetaxel	0.676719	0.658535
Docetaxel	0.675479	0.655588
Docetaxel	0.694168	0.662027
Doxorubicin	1.04315	0.911269
Doxorubicin	1.00961	0.803755
Doxorubicin	1.06837	0.871713
Doxorubicin	0.975339	0.947006
Doxorubicin	0.955588	0.942877
Doxorubicin	1.03982	0.848504
Etoposide	1.03665	0.993186
Etoposide	1.0003	1.01305
Etoposide	0.996527	1.03604
Etoposide	1.09009	0.988812
Etoposide	1.05063	0.992526
Etoposide	1.06605	0.996776
Gemcitabine	1.38288	1.20841
Gemcitabine	1.35469	1.22196
Gemcitabine	1.34962	1.22472
Gemcitabine	1.21581	1.25533
Gemcitabine	1.30452	1.0769
Gemcitabine	1.28635	1.25983
Methotrexate	0.787331	0.693866
Methotrexate	0.812962	0.661599
Methotrexate	0.599532	0.727425
Methotrexate	0.657933	0.526508
Methotrexate	0.82209	0.662272
Methotrexate	0.67728	0.720317
Mitomycin	1.03408	0.992867
Mitomycin	1.11133	0.995435
Mitomycin	1.06137	1.00386
Mitomycin	1.05983	0.969498
Mitomycin	1.04544	0.990903
Mitomycin	1.13622	0.725502
Paclitaxel	0.791392	0.788107
Paclitaxel	0.79097	0.828727
Paclitaxel	0.886967	0.766764
Paclitaxel	0.872096	0.570512
Paclitaxel	0.915176	0.658359
Paclitaxel	0.970821	0.469811
Vinblastine	0.811301	0.803974
Vinblastine	0.936252	0.625471
Vinblastine	0.882618	0.749873
Vinblastine	0.783058	0.814899
Vinblastine	0.860809	0.68868
Vinblastine	0.738215	0.798911
Vorinostat	0.621592	0.594932
Vorinostat	0.603789	0.501841
Vorinostat	0.640867	0.581662
Vorinostat	0.617356	0.553743
Vorinostat	0.62823	0.563372
Vorinostat	0.668477	0.56729
SN-38	0.957351	0.863567
SN-38	0.947079	0.638466
SN-38	1.00002	0.848126
SN-38	0.939767	0.802305
SN-38	0.953207	0.655488
SN-38	0.907681	0.880289
5-Fluorouracil	0.850391	0.747778
5-Fluorouracil	0.759195	0.568984
5-Fluorouracil	0.925591	0.722309
5-Fluorouracil	0.846115	0.769973
5-Fluorouracil	0.720813	0.580606
5-Fluorouracil	0.808863	0.625328

## Sheet: 250
	MAD TEST	MAD TRAIN
Bleomycin	1.25445	0.977848
Bleomycin	1.28967	0.943226
Bleomycin	1.22866	1.00145
Bleomycin	1.16187	1.02336
Bleomycin	1.27193	0.993317
Bleomycin	1.36554	0.969457
Bortezomib	0.783268	0.576509
Bortezomib	0.827614	0.574034
Bortezomib	0.633815	0.622253
Bortezomib	0.789742	0.231756
Bortezomib	0.82768	0.198685
Bortezomib	0.772986	0.174566
Cisplatin	0.409121	0.184457
Cisplatin	0.41103	0.216361
Cisplatin	0.410613	0.210557
Cisplatin	0.378214	0.197616
Cisplatin	0.395929	0.0466721
Cisplatin	0.313839	0.251166
Cytarabine	0.837688	0.579511
Cytarabine	0.746877	0.00100059
Cytarabine	0.839491	0.00100018
Cytarabine	0.804407	0.0485375
Cytarabine	0.822614	0.0491016
Cytarabine	0.734226	0.600949
Docetaxel	0.781914	0.634072
Docetaxel	0.637309	0.0964105
Docetaxel	0.662309	0.655447
Docetaxel	0.632277	0.0489925
Docetaxel	0.684243	0.533422
Docetaxel	0.693917	0.503874
Doxorubicin	1.06736	0.82247
Doxorubicin	1.03595	0.795514
Doxorubicin	0.973627	0.770501
Doxorubicin	0.970452	0.821339
Doxorubicin	0.929663	0.806397
Doxorubicin	1.00074	0.808054
Etoposide	1.01144	0.869883
Etoposide	1.02744	0.049681
Etoposide	0.986034	0.869078
Etoposide	1.04301	0.000102339
Etoposide	1.04643	0.000101719
Etoposide	1.06198	0.000102084
Gemcitabine	1.37649	1.05364
Gemcitabine	1.4073	1.07008
Gemcitabine	1.40022	1.03443
Gemcitabine	1.25623	0.00100259
Gemcitabine	1.39507	1.06228
Gemcitabine	1.28941	1.08019
Methotrexate	0.771287	0.711507
Methotrexate	0.78606	0.686441
Methotrexate	0.632291	0.551963
Methotrexate	0.69239	0.521513
Methotrexate	0.82362	0.689268
Methotrexate	0.634333	0.558808
Mitomycin	1.01168	0.864112
Mitomycin	1.10623	0.837544
Mitomycin	0.999532	0.838077
Mitomycin	1.03975	0.799338
Mitomycin	1.03177	0.830613
Mitomycin	1.06513	0.834238
Paclitaxel	0.800285	0.624099
Paclitaxel	0.839499	0.650032
Paclitaxel	0.900667	0.616271
Paclitaxel	0.869686	9.8244e-05
Paclitaxel	0.859734	0.600016
Paclitaxel	0.991759	0.56416
Vinblastine	0.806154	0.667832
Vinblastine	0.923522	0.656058
Vinblastine	0.878525	0.765475
Vinblastine	0.761237	0.0010014
Vinblastine	0.837131	0.0966137
Vinblastine	0.757967	0.658203
Vorinostat	0.594956	0.46544
Vorinostat	0.579274	0.575522
Vorinostat	0.604707	0.00994162
Vorinostat	0.641703	0.0908703
Vorinostat	0.645553	0.0915322
Vorinostat	0.640614	0.438756
SN-38	0.918708	0.693726
SN-38	0.894211	0.0490952
SN-38	0.912206	0.246707
SN-38	0.912289	0.697889
SN-38	0.873649	0.71005
SN-38	0.859341	0.687794
5-Fluorouracil	0.759896	0.000999142
5-Fluorouracil	0.791458	0.207981
5-Fluorouracil	0.933823	0.728649
5-Fluorouracil	0.768947	0.580747
5-Fluorouracil	0.715247	0.624501
5-Fluorouracil	0.776008	0.62648

## Sheet: 500
	MAD TEST	MAD TRAIN
Bleomycin	1.25091	0.841034
Bleomycin	1.29516	0.168043
Bleomycin	1.27442	0.0873956
Bleomycin	1.16576	0.876376
Bleomycin	1.29311	0.819807
Bleomycin	1.29786	0.837797
Bortezomib	0.797139	0.688668
Bortezomib	0.778864	0.427852
Bortezomib	0.63103	0.7497
Bortezomib	0.783377	0.707676
Bortezomib	0.850234	0.6941
Bortezomib	0.757523	0.712611
Cisplatin	0.411634	0.148368
Cisplatin	0.411288	0.0463356
Cisplatin	0.412913	0.127124
Cisplatin	0.432384	0.000107531
Cisplatin	0.410849	0.140149
Cisplatin	0.323303	0.127965
Cytarabine	0.866794	0.480919
Cytarabine	0.782637	0.504362
Cytarabine	0.848521	0.503314
Cytarabine	0.764676	0.464527
Cytarabine	0.819019	0.48772
Cytarabine	0.76014	0.494061
Docetaxel	0.767805	0.615392
Docetaxel	0.682025	0.436435
Docetaxel	0.646392	0.615467
Docetaxel	0.611774	0.389866
Docetaxel	0.666352	0.386824
Docetaxel	0.669131	0.385326
Doxorubicin	1.05094	0.886959
Doxorubicin	1.00936	0.907402
Doxorubicin	1.00304	0.655749
Doxorubicin	0.960413	0.648459
Doxorubicin	0.913345	0.674205
Doxorubicin	1.0082	0.653389
Etoposide	0.997163	0.697621
Etoposide	1.00276	0.993677
Etoposide	0.951978	0.679422
Etoposide	1.08081	0.966735
Etoposide	1.03661	0.734632
Etoposide	1.07965	0.970816
Gemcitabine	1.41204	0.866608
Gemcitabine	1.37403	1.19704
Gemcitabine	1.36304	0.846325
Gemcitabine	1.24166	1.25495
Gemcitabine	1.347	0.880159
Gemcitabine	1.28329	1.23712
Methotrexate	0.706683	0.689126
Methotrexate	0.77875	0.642355
Methotrexate	0.579012	0.428625
Methotrexate	0.650544	0.437798
Methotrexate	0.834772	0.381951
Methotrexate	0.664794	0.6895
Mitomycin	1.02005	0.7025
Mitomycin	1.12933	0.690761
Mitomycin	1.04473	0.689631
Mitomycin	1.06766	0.697774
Mitomycin	1.02218	0.723693
Mitomycin	1.0625	0.723527
Paclitaxel	0.788614	0.441571
Paclitaxel	0.773609	0.778265
Paclitaxel	0.998346	0.00998002
Paclitaxel	0.842716	0.443656
Paclitaxel	0.781583	0.771733
Paclitaxel	1.0225	0.432596
Vinblastine	0.80019	0.757669
Vinblastine	0.903079	0.477201
Vinblastine	0.837836	0.490994
Vinblastine	0.770167	0.530516
Vinblastine	0.815817	0.49133
Vinblastine	0.726347	0.768199
Vorinostat	0.595667	0.554629
Vorinostat	0.572185	0.389343
Vorinostat	0.618233	0.545022
Vorinostat	0.604969	0.550605
Vorinostat	0.640107	0.539583
Vorinostat	0.671719	0.548631
SN-38	0.865903	0.582435
SN-38	0.900304	0.554088
SN-38	0.925569	0.561074
SN-38	0.884023	0.553067
SN-38	0.865473	0.545082
SN-38	0.856337	0.567358
5-Fluorouracil	0.761526	0.449377
5-Fluorouracil	0.758366	0.425299
5-Fluorouracil	0.832817	0.466921
5-Fluorouracil	0.760098	0.449387
5-Fluorouracil	0.702459	0.448406
5-Fluorouracil	0.708196	0.467791

## Sheet: 1000
	MAD TEST	MAD TRAIN
Bleomycin	1.27031	0.0099975
Bleomycin	1.26769	0.616456
Bleomycin	1.20721	0.667376
Bleomycin	1.19059	0.0982315
Bleomycin	1.29122	1.06335
Bleomycin	1.2877	1.04942
Bortezomib	0.809491	0.252444
Bortezomib	0.791628	0.638724
Bortezomib	0.640452	0.000101977
Bortezomib	0.779208	0.647772
Bortezomib	0.825381	0.289637
Bortezomib	0.751138	0.274616
Cisplatin	0.374148	0.0876437
Cisplatin	0.414076	0.047427
Cisplatin	0.42711	0.0653621
Cisplatin	0.476374	0.047703
Cisplatin	0.418069	0.00100192
Cisplatin	0.332329	0.0907444
Cytarabine	0.845245	0.3265
Cytarabine	0.773176	0.308096
Cytarabine	0.845826	0.0492577
Cytarabine	0.771886	0.32418
Cytarabine	0.806693	0.0489813
Cytarabine	0.773987	0.0492398
Docetaxel	0.721265	0.217338
Docetaxel	0.646029	0.576891
Docetaxel	0.658838	0.565886
Docetaxel	0.599712	0.278379
Docetaxel	0.620604	0.0485437
Docetaxel	0.684304	0.209722
Doxorubicin	1.07127	0.00995148
Doxorubicin	1.02361	0.527015
Doxorubicin	1.00037	0.830694
Doxorubicin	0.960595	0.0492471
Doxorubicin	0.927865	0.0493763
Doxorubicin	0.998831	0.524081
Etoposide	0.990754	0.494624
Etoposide	0.995153	0.0508464
Etoposide	0.939774	0.00019148
Etoposide	1.03604	0.475157
Etoposide	0.978979	0.0492551
Etoposide	1.03965	0.503554
Gemcitabine	1.3689	1.11147
Gemcitabine	1.38409	0.699973
Gemcitabine	1.46317	0.668826
Gemcitabine	1.24413	0.752878
Gemcitabine	1.42631	0.667471
Gemcitabine	1.29173	1.1465
Methotrexate	0.688119	0.0960248
Methotrexate	0.804315	0.596724
Methotrexate	0.620965	0.65422
Methotrexate	0.675485	0.00100164
Methotrexate	0.852205	0.0957082
Methotrexate	0.727171	0.0955988
Mitomycin	1.0831	0.586468
Mitomycin	1.13804	0.88098
Mitomycin	1.00647	0.519249
Mitomycin	1.03623	0.049406
Mitomycin	1.02536	0.0494133
Mitomycin	1.05692	0.901412
Paclitaxel	0.809318	0.00010386
Paclitaxel	0.785422	0.716256
Paclitaxel	0.883017	0.693461
Paclitaxel	0.84883	0.680819
Paclitaxel	0.791549	9.8314e-05
Paclitaxel	1.09935	0.284673
Vinblastine	0.776961	0.00100466
Vinblastine	0.915308	0.655037
Vinblastine	0.84126	0.67833
Vinblastine	0.758614	0.0490769
Vinblastine	0.793393	0.330099
Vinblastine	0.722156	0.396822
Vorinostat	0.610511	0.517638
Vorinostat	0.574686	0.202217
Vorinostat	0.596113	0.0954888
Vorinostat	0.619898	0.514687
Vorinostat	0.616838	0.192079
Vorinostat	0.6534	0.501666
SN-38	0.886873	0.0967285
SN-38	0.879587	0.396616
SN-38	0.887512	0.00100648
SN-38	0.936219	0.436669
SN-38	0.891881	0.412654
SN-38	0.864241	0.0962645
5-Fluorouracil	0.767477	0.283578
5-Fluorouracil	0.767006	0.0492234
5-Fluorouracil	0.8066	0.000104135
5-Fluorouracil	0.785312	0.299836
5-Fluorouracil	0.67266	0.0965661
5-Fluorouracil	0.73093	0.259959
