# Supplementary material for: A systematic analysis of genomics-based modeling approaches for prediction of drug response to cytotoxic chemotherapies
Source: BMC Med Genomics. 2019 Jun 17;12:87. doi: 10.1186/s12920-019-0519-2 (PMC6580596; doi:10.1186/s12920-019-0519-2)
Supplement: Supplementary file 12 — Spearman Correlations for PCR DEG models from 10 to 1000 genes presented in figure for section E and Fig. 6. (XLSX 39 kb) [file 12920_2019_519_MOESM12_ESM.xlsx]

## Sheet: 10
	Test	Train	P Test	P Train
Bleomycin	-0.0395416	0.259186	0.621818	1.02749e-08
Bleomycin	0.109482	0.300951	0.170887	2.22266e-11
Bleomycin	0.105119	0.283398	0.188685	3.32137e-10
Bleomycin	0.205868	0.238953	0.00945833	1.40106e-07
Bleomycin	0.0137018	0.181729	0.864326	6.91306e-05
Bleomycin	0.0846767	0.250305	0.290138	3.32693e-08
Bortezomib	0.14355	0.349852	0.195429	1.49993e-08
Bortezomib	0.370199	0.426004	0.000571548	2.35348e-12
Bortezomib	0.20675	0.504975	0.0607465	1.87524e-17
Bortezomib	0.365707	0.37494	0.000674362	1.0696e-09
Bortezomib	0.179212	0.423101	0.104999	3.42882e-12
Bortezomib	0.288968	0.37437	0.00806172	1.13869e-09
Cisplatin	-0.197961	0.507275	0.240199	1.81056e-08
Cisplatin	-0.124704	0.637967	0.462105	8.59349e-14
Cisplatin	-0.129445	0.529265	0.445117	3.28261e-09
Cisplatin	0.186344	0.490501	0.269467	6.15516e-08
Cisplatin	0.0398293	0.532305	0.814947	2.56743e-09
Cisplatin	-0.074917	0.505356	0.659443	2.08952e-08
Cytarabine	0.144007	0.29227	0.103486	4.86198e-09
Cytarabine	-0.010739	0.298895	0.903859	2.08795e-09
Cytarabine	0.196098	0.279816	0.0259314	2.24753e-08
Cytarabine	0.218398	0.309204	0.0129017	5.3676e-10
Cytarabine	0.215424	0.330165	0.0142149	2.86874e-11
Cytarabine	0.315217	0.316029	0.000274187	2.12024e-10
Docetaxel	0.232365	0.369742	0.00591264	6.35965e-15
Docetaxel	0.162867	0.284122	0.0554104	3.64485e-09
Docetaxel	0.171652	0.305087	0.0433321	2.07045e-10
Docetaxel	0.335949	0.323341	5.27347e-05	1.40487e-11
Docetaxel	0.246106	0.32644	0.00349585	8.73537e-12
Docetaxel	0.114116	0.34296	0.181017	6.32417e-13
Doxorubicin	0.113843	0.24599	0.12284	4.57569e-09
Doxorubicin	0.0911963	0.187313	0.21699	9.24244e-06
Doxorubicin	0.145612	0.278504	0.0479657	2.61414e-11
Doxorubicin	0.226002	0.236566	0.00197983	1.79579e-08
Doxorubicin	0.154331	0.312959	0.035951	4.96158e-14
Doxorubicin	0.0292938	0.185851	0.692235	1.08778e-05
Etoposide	0.220805	0.342196	0.0048824	1.09469e-14
Etoposide	0.183336	0.233693	0.0199165	2.11069e-07
Etoposide	0.140988	0.255369	0.0744366	1.29676e-08
Etoposide	0.129224	0.29574	0.102311	3.479e-11
Etoposide	0.200774	0.273766	0.0106573	9.84337e-10
Etoposide	0.177513	0.308433	0.0242742	4.40898e-12
Gemcitabine	0.0677027	0.208649	0.416818	1.09393e-05
Gemcitabine	0.0300367	0.226739	0.718924	1.67778e-06
Gemcitabine	0.0899251	0.200994	0.280401	2.30666e-05
Gemcitabine	0.14234	0.235298	0.0865544	6.5343e-07
Gemcitabine	0.202456	0.259688	0.014258	3.63151e-08
Gemcitabine	0.08165	0.259604	0.327216	3.66995e-08
Methotrexate	0.624624	0.40148	4.46835e-07	1.19069e-07
Methotrexate	0.383267	0.476037	0.00422783	1.52999e-10
Methotrexate	0.308405	0.459059	0.023275	8.04725e-10
Methotrexate	0.246045	0.382278	0.0729039	5.16946e-07
Methotrexate	0.305432	0.491739	0.0247102	3.03252e-11
Methotrexate	0.281342	0.411116	0.0393139	5.49931e-08
Mitomycin	0.172626	0.210603	0.0172332	3.98672e-07
Mitomycin	0.0281699	0.225959	0.699638	5.07292e-08
Mitomycin	0.083641	0.250932	0.251251	1.28007e-09
Mitomycin	0.128934	0.184802	0.0762432	9.13093e-06
Mitomycin	0.0830637	0.280899	0.25455	8.87851e-12
Mitomycin	0.0651445	0.256015	0.371868	5.75316e-10
Paclitaxel	0.17764	0.375827	0.141235	2.39979e-08
Paclitaxel	0.0611145	0.397976	0.615257	2.87944e-09
Paclitaxel	0.137678	0.493835	0.255714	3.99627e-14
Paclitaxel	0.176275	0.444693	0.144366	1.90979e-11
Paclitaxel	0.0752165	0.340623	0.536013	5.1129e-07
Paclitaxel	0.19881	0.419344	0.098957	3.19372e-10
Vinblastine	0.143208	0.323955	0.05513	1.23318e-14
Vinblastine	0.289881	0.305097	7.9083e-05	4.48212e-13
Vinblastine	0.13216	0.307673	0.0769721	2.7851e-13
Vinblastine	0.127232	0.365268	0.0887492	1.86464e-18
Vinblastine	0.2837	0.223447	0.000113704	1.58832e-07
Vinblastine	0.260819	0.2242	0.000405804	1.43952e-07
Vorinostat	0.395321	0.483805	3.33134e-08	2.22086e-33
Vorinostat	0.44152	0.381851	4.40488e-10	2.13933e-20
Vorinostat	0.435015	0.453739	8.43166e-10	4.39878e-29
Vorinostat	0.316245	0.39692	1.36681e-05	4.78283e-22
Vorinostat	0.336569	0.402518	3.39204e-06	1.10799e-22
Vorinostat	0.485243	0.509479	3.8572e-12	2.11061e-37
SN-38	0.222895	0.296216	0.00302794	4.71915e-12
SN-38	0.248455	0.322876	0.000915323	3.73432e-14
SN-38	0.0722682	0.334082	0.341903	4.20971e-15
SN-38	0.141939	0.314346	0.0609691	1.85284e-13
SN-38	0.250031	0.301061	0.000846683	2.03072e-12
SN-38	0.359212	0.307688	1.0512e-06	6.24565e-13
5-Fluorouracil	0.295666	0.374691	0.00242811	1.23524e-11
5-Fluorouracil	0.274612	0.33674	0.00499775	1.50473e-09
5-Fluorouracil	0.31784	0.401404	0.00106928	2.82749e-13
5-Fluorouracil	0.34511	0.362944	0.000356868	5.84877e-11
5-Fluorouracil	0.339356	0.378315	0.000453677	7.5479e-12
5-Fluorouracil	0.225992	0.398281	0.0217128	4.47644e-13

## Sheet: 55
	Test	Train	P Test	P Train
Bleomycin	0.046807	0.396517	0.559218	2.68899e-19
Bleomycin	0.14207	0.559953	0.0749687	1.79735e-40
Bleomycin	0.0930009	0.309548	0.245137	5.51997e-12
Bleomycin	0.17523	0.350041	0.0276522	4.14283e-15
Bleomycin	0.0514985	0.269366	0.520475	2.5296e-09
Bleomycin	0.0467674	0.409673	0.559551	1.31132e-20
Bortezomib	0.182171	0.442859	0.0992885	2.46105e-13
Bortezomib	0.44274	0.375701	2.77547e-05	9.83734e-10
Bortezomib	0.323286	0.464791	0.00287214	1.07505e-14
Bortezomib	0.450884	0.371839	1.88914e-05	1.50107e-09
Bortezomib	0.320201	0.349881	0.00316703	1.49565e-08
Bortezomib	0.36514	0.452912	0.000688468	6.025e-14
Cisplatin	0.205311	0.590233	0.222833	1.4353e-11
Cisplatin	-0.182551	0.443082	0.27951	1.40158e-06
Cisplatin	-0.00948317	0.585775	0.955577	2.21941e-11
Cisplatin	-0.131579	0.715995	0.437585	2.12409e-18
Cisplatin	-0.255334	0.614114	0.1272	1.23506e-12
Cisplatin	0.04789	0.515745	0.778352	9.51462e-09
Cytarabine	0.0770349	0.421952	0.385546	4.26721e-18
Cytarabine	-0.0089725	0.394679	0.919615	7.72055e-16
Cytarabine	0.211538	0.32929	0.0161049	3.25684e-11
Cytarabine	0.41278	0.296738	1.16673e-06	2.75597e-09
Cytarabine	0.25833	0.341	0.00311814	5.76659e-12
Cytarabine	0.411896	0.328648	1.23604e-06	3.57358e-11
Docetaxel	0.257	0.35919	0.00225744	4.10241e-14
Docetaxel	0.375486	0.379782	5.24519e-06	1.01181e-15
Docetaxel	0.301618	0.415338	0.000308194	8.85638e-19
Docetaxel	0.324018	0.379539	9.97783e-05	1.05862e-15
Docetaxel	0.364225	0.43587	1.0445e-05	1.01823e-20
Docetaxel	0.187689	0.39759	0.0269291	3.30891e-17
Doxorubicin	0.284504	0.441016	8.67785e-05	1.01233e-27
Doxorubicin	0.194013	0.245735	0.00814103	4.75149e-09
Doxorubicin	0.0979322	0.455217	0.184779	1.21954e-29
Doxorubicin	0.340029	0.338579	2.18611e-06	2.67745e-16
Doxorubicin	0.139513	0.520293	0.0582253	1.10314e-39
Doxorubicin	0.0979246	0.500072	0.184813	2.499e-36
Etoposide	0.233417	0.306103	0.0028832	6.49057e-12
Etoposide	0.243383	0.443083	0.00186427	1.35097e-24
Etoposide	0.180705	0.229513	0.0217938	3.50729e-07
Etoposide	0.270727	0.357626	0.000513775	5.47145e-16
Etoposide	0.136039	0.23182	0.0853047	2.65312e-07
Etoposide	0.161793	0.391957	0.0403204	3.7795e-19
Gemcitabine	0.120222	0.324602	0.148343	3.51436e-12
Gemcitabine	0.215825	0.322667	0.00888831	4.7918e-12
Gemcitabine	0.132106	0.3914	0.111947	1.89449e-17
Gemcitabine	0.165211	0.321767	0.0462828	5.53115e-12
Gemcitabine	0.113139	0.41994	0.173932	4.25451e-20
Gemcitabine	0.0520432	0.295834	0.532721	2.82083e-10
Methotrexate	0.688203	0.488016	8.89851e-09	4.48435e-11
Methotrexate	0.170192	0.509987	0.218551	4.15699e-12
Methotrexate	0.41376	0.488061	0.00187071	4.46325e-11
Methotrexate	0.442577	0.425944	0.000805082	1.59604e-08
Methotrexate	0.36215	0.464853	0.00712403	4.61318e-10
Methotrexate	0.562493	0.378845	9.56445e-06	6.65598e-07
Mitomycin	0.286942	0.341591	5.97359e-05	5.12505e-17
Mitomycin	0.0670805	0.301584	0.357795	1.98359e-13
Mitomycin	0.138992	0.31261	0.0558085	2.30011e-14
Mitomycin	0.252452	0.375642	0.00044151	1.64971e-20
Mitomycin	0.232659	0.30422	0.00123674	1.19494e-13
Mitomycin	0.0606271	0.429045	0.406009	6.93919e-27
Paclitaxel	0.346584	0.436337	0.00329059	4.95991e-11
Paclitaxel	0.0476774	0.371416	0.695104	3.59339e-08
Paclitaxel	0.193421	0.383602	0.108641	1.16054e-08
Paclitaxel	0.280028	0.309478	0.0188805	5.69122e-06
Paclitaxel	0.147826	0.577144	0.221989	8.84544e-20
Paclitaxel	0.243426	0.604303	0.0422925	5.39851e-22
Vinblastine	0.191592	0.287507	0.00998101	1.02081e-11
Vinblastine	0.17759	0.339902	0.0170787	4.82417e-16
Vinblastine	0.33584	0.399661	4.04715e-06	4.34003e-22
Vinblastine	0.141078	0.514849	0.0588867	8.12703e-38
Vinblastine	0.328148	0.388661	6.89014e-06	7.02478e-21
Vinblastine	0.308684	0.504745	2.48666e-05	3.48136e-36
Vorinostat	0.39031	0.504999	5.12555e-08	1.1248e-36
Vorinostat	0.496858	0.430881	9.74663e-13	4.32106e-26
Vorinostat	0.385955	0.480756	7.41127e-08	6.33879e-33
Vorinostat	0.460795	0.501091	5.92427e-11	4.74398e-36
Vorinostat	0.429252	0.509917	1.48175e-09	1.78938e-37
Vorinostat	0.398305	0.543256	2.56859e-08	3.04222e-43
SN-38	0.0884886	0.429602	0.244225	6.67628e-25
SN-38	0.152185	0.354928	0.0443759	5.68424e-17
SN-38	0.141079	0.396051	0.0625674	4.35078e-21
SN-38	0.258598	0.47868	0.000549511	2.62059e-31
SN-38	0.262609	0.461245	0.000446568	6.51861e-29
SN-38	0.329389	0.350468	8.54609e-06	1.46735e-16
5-Fluorouracil	0.26218	0.433804	0.00746554	1.79599e-15
5-Fluorouracil	0.326121	0.466789	0.000774415	5.78877e-18
5-Fluorouracil	0.360201	0.338619	0.000186016	1.20393e-09
5-Fluorouracil	0.251592	0.392053	0.0103593	1.10297e-12
5-Fluorouracil	0.271164	0.420912	0.00559644	1.43551e-14
5-Fluorouracil	0.291778	0.554719	0.00278571	4.32971e-26

## Sheet: 250
	Test	Train	P Test	P Train
Bleomycin	0.195977	0.411511	0.0135944	8.50656e-21
Bleomycin	0.279313	0.373448	0.000379367	3.91388e-17
Bleomycin	0.229471	0.423145	0.00372793	5.15984e-22
Bleomycin	0.159315	0.361178	0.0455604	4.72796e-16
Bleomycin	0.238742	0.543793	0.00252011	7.87713e-38
Bleomycin	0.0251202	0.398953	0.754054	1.55245e-19
Bortezomib	0.295852	0.460579	0.0066167	1.99585e-14
Bortezomib	0.3168	0.469953	0.00352313	4.97756e-15
Bortezomib	0.39377	0.475329	0.000230518	2.20142e-15
Bortezomib	0.378972	0.408871	0.000410881	2.06145e-11
Bortezomib	0.365077	0.431695	0.000690051	1.11341e-12
Bortezomib	0.3749	0.48195	0.000479446	7.90099e-16
Cisplatin	0.273115	0.643842	0.101936	4.29921e-14
Cisplatin	-0.0533428	0.769762	0.753857	1.37122e-22
Cisplatin	-0.218587	0.565619	0.193683	1.47023e-10
Cisplatin	0.0367473	0.558299	0.829046	2.83249e-10
Cisplatin	0.266003	0.855954	0.111538	1.99754e-32
Cisplatin	0.0471788	0.795033	0.781564	5.64333e-25
Cytarabine	0.124385	0.52498	0.160184	1.00429e-28
Cytarabine	0.190256	0.514354	0.0308016	1.87151e-27
Cytarabine	0.145354	0.459304	0.100263	1.53567e-21
Cytarabine	0.338221	0.520489	8.84607e-05	3.50118e-28
Cytarabine	0.269443	0.402318	0.00201633	1.88842e-16
Cytarabine	0.351219	0.384056	4.4834e-05	5.15477e-15
Docetaxel	0.291264	0.430479	0.000503887	3.38829e-20
Docetaxel	0.327597	0.377001	8.26324e-05	1.69449e-15
Docetaxel	0.308731	0.461303	0.0002175	2.59982e-23
Docetaxel	0.41778	0.398129	3.10317e-07	2.97322e-17
Docetaxel	0.349555	0.441405	2.46671e-05	2.89667e-21
Docetaxel	0.21782	0.464731	0.00999856	1.11845e-23
Doxorubicin	0.171231	0.434442	0.0197824	7.30321e-27
Doxorubicin	0.204729	0.452566	0.00518339	2.8268e-29
Doxorubicin	0.259249	0.438014	0.000366098	2.5094e-27
Doxorubicin	0.246124	0.392074	0.000732649	9.19112e-22
Doxorubicin	0.190457	0.380926	0.00941096	1.54115e-20
Doxorubicin	0.172687	0.44054	0.0187451	1.16963e-27
Etoposide	0.295566	0.547093	0.000140953	5.58536e-39
Etoposide	0.207042	0.310615	0.00840832	3.0598e-12
Etoposide	0.0251035	0.540551	0.75193	6.38728e-38
Etoposide	0.30159	0.424091	0.000101135	1.83483e-22
Etoposide	0.182842	0.466853	0.0202583	1.83966e-27
Etoposide	0.251119	0.469737	0.00131284	7.97109e-28
Gemcitabine	0.191104	0.477734	0.0208545	2.68311e-26
Gemcitabine	0.0682117	0.278933	0.413315	2.98512e-09
Gemcitabine	0.0356781	0.583513	0.668992	3.1293e-41
Gemcitabine	0.205082	0.482453	0.0130218	7.38282e-27
Gemcitabine	0.105234	0.338738	0.206185	3.4099e-13
Gemcitabine	0.0127115	0.402326	0.878967	1.9659e-18
Methotrexate	0.595807	0.570388	2.00426e-06	2.31356e-15
Methotrexate	0.311454	0.542199	0.0218765	9.20877e-14
Methotrexate	0.347513	0.534126	0.0100319	2.48559e-13
Methotrexate	0.495102	0.595575	0.000141205	6.3089e-17
Methotrexate	0.459501	0.483858	0.000473549	6.90288e-11
Methotrexate	0.579569	0.512228	4.38641e-06	3.2301e-12
Mitomycin	0.276232	0.298125	0.000114408	3.82771e-13
Mitomycin	0.116231	0.43369	0.11027	1.69993e-27
Mitomycin	0.223045	0.420468	0.00197982	8.80164e-26
Mitomycin	0.298134	0.589826	2.94375e-05	1.29369e-54
Mitomycin	0.268998	0.392482	0.000174854	2.14011e-22
Mitomycin	0.230817	0.580837	0.00135545	1.22884e-52
Paclitaxel	0.167352	0.68608	0.166131	3.85283e-30
Paclitaxel	0.0976468	0.478929	0.42129	2.88401e-13
Paclitaxel	0.196221	0.698189	0.103523	1.39894e-31
Paclitaxel	0.362715	0.509717	0.00202955	4.36537e-15
Paclitaxel	0.137503	0.649881	0.256324	3.16891e-26
Paclitaxel	0.320304	0.681929	0.00686703	1.15714e-29
Vinblastine	0.252736	0.445133	0.0006195	1.3647e-27
Vinblastine	0.322952	0.39094	9.79079e-06	3.97898e-21
Vinblastine	0.276486	0.444397	0.000171886	1.70177e-27
Vinblastine	0.25715	0.385027	0.00049254	1.72261e-20
Vinblastine	0.292655	0.548061	6.70086e-05	1.39017e-43
Vinblastine	0.302365	0.410981	3.7013e-05	2.21404e-23
Vorinostat	0.447235	0.638274	2.46177e-10	8.32071e-64
Vorinostat	0.51672	0.542639	8.19372e-14	3.94421e-43
Vorinostat	0.436235	0.562817	7.47263e-10	6.09891e-47
Vorinostat	0.407553	0.546572	1.12862e-08	7.47151e-44
Vorinostat	0.380612	0.582448	1.15665e-07	6.57558e-51
Vorinostat	0.446095	0.572959	2.76729e-10	5.87505e-49
SN-38	0.167987	0.472426	0.0262732	1.96628e-30
SN-38	0.220479	0.481047	0.00336862	1.20889e-31
SN-38	0.19418	0.46069	0.0100265	7.72948e-29
SN-38	0.271968	0.40844	0.000271697	1.90625e-22
SN-38	0.3576	0.485449	1.18387e-06	2.82242e-32
SN-38	0.380446	0.389	2.06506e-07	2.43492e-20
5-Fluorouracil	0.336862	0.488817	0.000502674	8.75094e-20
5-Fluorouracil	0.347856	0.661653	0.000317737	6.65187e-40
5-Fluorouracil	0.321629	0.363768	0.000923569	5.25495e-11
5-Fluorouracil	0.323507	0.619286	0.00085828	8.5943e-34
5-Fluorouracil	0.343858	0.458557	0.000376146	2.57003e-17
5-Fluorouracil	0.299203	0.531119	0.00213936	1.13321e-23

## Sheet: 500
	Test	Train	P Test	P Train
Bleomycin	0.224786	0.468795	0.00451828	2.85306e-27
Bleomycin	0.225288	0.61571	0.00442694	8.455e-51
Bleomycin	0.233265	0.624476	0.00318166	1.29009e-52
Bleomycin	0.309625	0.392912	7.5341e-05	6.01043e-19
Bleomycin	0.00814319	0.424229	0.919116	3.95203e-22
Bleomycin	0.131154	0.434446	0.100468	3.04978e-23
Bortezomib	0.292347	0.489619	0.00732104	2.34457e-16
Bortezomib	0.361446	0.501701	0.000787208	3.24765e-17
Bortezomib	0.438584	0.468131	3.36486e-05	6.54116e-15
Bortezomib	0.432329	0.468311	4.47507e-05	6.36798e-15
Bortezomib	0.374837	0.460344	0.000480584	2.06552e-14
Bortezomib	0.277381	0.4816	0.0111244	8.3445e-16
Cisplatin	0.243717	0.674701	0.146053	8.71441e-16
Cisplatin	0.0165955	0.588972	0.922338	1.62464e-11
Cisplatin	-0.186107	0.789	0.270088	2.24144e-24
Cisplatin	0.0917496	0.749198	0.589144	7.32211e-21
Cisplatin	0.143196	0.644519	0.397832	3.96586e-14
Cisplatin	-0.176387	0.795441	0.296342	5.1325e-25
Cytarabine	0.100984	0.475456	0.254826	3.63573e-23
Cytarabine	0.212735	0.465175	0.0155009	4.02976e-22
Cytarabine	0.256703	0.356458	0.00331855	5.23387e-13
Cytarabine	0.374955	0.536993	1.19752e-05	3.24045e-30
Cytarabine	0.177611	0.431293	0.0440437	6.43346e-19
Cytarabine	0.260214	0.388229	0.00289973	2.46544e-15
Docetaxel	0.319657	0.401455	0.000125154	1.53176e-17
Docetaxel	0.34943	0.509529	2.4844e-05	7.24904e-29
Docetaxel	0.295599	0.453153	0.000411072	1.86074e-22
Docetaxel	0.343375	0.571166	3.49854e-05	2.16868e-37
Docetaxel	0.409102	0.424012	5.72459e-07	1.39341e-19
Docetaxel	0.239032	0.464152	0.00459838	1.29037e-23
Doxorubicin	0.235685	0.420495	0.00123985	4.2001e-25
Doxorubicin	0.227186	0.374491	0.00187156	7.47326e-20
Doxorubicin	0.255076	0.542967	0.00045827	1.00553e-43
Doxorubicin	0.171199	0.404242	0.019806	3.73749e-23
Doxorubicin	0.253846	0.594435	0.000489281	3.93111e-54
Doxorubicin	0.264861	0.50614	0.000269093	2.59682e-37
Etoposide	0.298163	0.457718	0.00012227	2.47104e-26
Etoposide	0.227323	0.53732	0.0037316	2.08671e-37
Etoposide	0.185099	0.51399	0.0187385	7.4491e-34
Etoposide	0.227996	0.334638	0.00362797	4.47533e-14
Etoposide	0.237348	0.349311	0.00243278	2.80646e-15
Etoposide	0.122153	0.250025	0.122671	2.64394e-08
Gemcitabine	0.177245	0.591926	0.0323361	1.1543e-42
Gemcitabine	0.107343	0.303408	0.197186	9.30912e-11
Gemcitabine	0.179767	0.446808	0.0299172	7.82138e-23
Gemcitabine	0.120658	0.483991	0.146867	4.82751e-27
Gemcitabine	0.143385	0.455743	0.0842442	8.47757e-24
Gemcitabine	0.129064	0.296887	0.120523	2.42286e-10
Methotrexate	0.574462	0.449781	5.56374e-06	1.91979e-09
Methotrexate	0.290414	0.693805	0.0331462	1.39336e-24
Methotrexate	0.439909	0.552835	0.000873184	2.38884e-14
Methotrexate	0.574004	0.443243	5.68237e-06	3.4882e-09
Methotrexate	0.451649	0.586517	0.000607818	2.38862e-16
Methotrexate	0.595045	0.472506	2.08133e-06	2.17723e-10
Mitomycin	0.331647	0.397971	2.95042e-06	4.91345e-23
Mitomycin	0.0607076	0.628053	0.405385	9.22801e-64
Mitomycin	0.16853	0.456404	0.0201066	1.27062e-30
Mitomycin	0.248283	0.488756	0.000552327	1.67892e-35
Mitomycin	0.226354	0.464512	0.00168749	8.50618e-32
Mitomycin	0.0943432	0.558364	0.19541	5.93884e-48
Paclitaxel	0.364325	0.47652	0.00193136	3.93453e-13
Paclitaxel	0.190902	0.479806	0.113413	2.57427e-13
Paclitaxel	0.143767	0.696364	0.235085	2.33039e-31
Paclitaxel	0.404392	0.630678	0.000516543	2.34071e-24
Paclitaxel	0.329228	0.554563	0.00538658	4.33942e-18
Paclitaxel	0.343574	0.582653	0.00359125	3.26705e-20
Vinblastine	0.191415	0.489557	0.0100512	7.83644e-34
Vinblastine	0.33008	0.494627	6.03622e-06	1.32411e-34
Vinblastine	0.311349	0.573272	2.09692e-05	2.06186e-48
Vinblastine	0.310697	0.611836	2.1866e-05	1.16176e-56
Vinblastine	0.451917	0.507244	1.91535e-10	1.39063e-36
Vinblastine	0.347358	0.522515	1.77539e-06	4.31505e-39
Vorinostat	0.479765	0.518128	7.24973e-12	7.77529e-39
Vorinostat	0.497041	0.518672	9.53352e-13	6.29748e-39
Vorinostat	0.481027	0.588791	6.27505e-12	3.00341e-52
Vorinostat	0.455514	0.52357	1.03943e-10	9.27203e-40
Vorinostat	0.40474	0.548315	1.45319e-08	3.54905e-44
Vorinostat	0.439002	0.548969	5.67273e-10	2.681e-44
SN-38	0.310318	0.521218	2.92346e-05	9.1382e-38
SN-38	0.172134	0.522694	0.0227368	5.24956e-38
SN-38	0.318515	0.610838	1.74075e-05	8.35756e-55
SN-38	0.313397	0.627373	2.41049e-05	1.42504e-58
SN-38	0.304962	0.562271	4.06881e-05	6.29799e-45
SN-38	0.350408	0.571412	1.99595e-06	1.16074e-46
5-Fluorouracil	0.281564	0.629536	0.00396134	3.48463e-35
5-Fluorouracil	0.331327	0.653756	0.000629297	1.08792e-38
5-Fluorouracil	0.429063	0.492929	6.12289e-06	3.86781e-20
5-Fluorouracil	0.27023	0.512167	0.0057691	7.29801e-22
5-Fluorouracil	0.248957	0.575844	0.0112172	2.00896e-28
5-Fluorouracil	0.4943	0.646536	1.11743e-07	1.30297e-37

## Sheet: 1000
	Test	Train	P Test	P Train
Bleomycin	0.16613	0.546966	0.0369642	2.44932e-38
Bleomycin	0.160815	0.539034	0.0435375	4.44028e-37
Bleomycin	0.26955	0.580712	0.000615021	4.37631e-44
Bleomycin	0.3115	0.603699	6.77703e-05	2.11527e-48
Bleomycin	0.128431	0.555891	0.107792	8.55623e-40
Bleomycin	0.0982766	0.538435	0.219265	5.50851e-37
Bortezomib	0.358654	0.571133	0.000870198	7.17109e-23
Bortezomib	0.457202	0.493627	1.39215e-05	1.22741e-16
Bortezomib	0.457097	0.439658	1.39929e-05	3.81513e-13
Bortezomib	0.372591	0.474805	0.000522827	2.38484e-15
Bortezomib	0.361341	0.446424	0.000790193	1.50194e-13
Bortezomib	0.430754	0.52382	4.8038e-05	7.06332e-19
Cisplatin	0.394026	0.968149	0.0158206	3.53945e-66
Cisplatin	0.00260787	0.983004	0.987778	1.32868e-80
Cisplatin	-0.0175439	0.875702	0.917915	1.29055e-35
Cisplatin	-0.0908013	0.784163	0.593015	6.55956e-24
Cisplatin	0.0725462	0.9775	0.669599	3.80334e-74
Cisplatin	-0.00663822	0.869447	0.968896	1.50315e-34
Cytarabine	0.0810096	0.481273	0.361433	8.98734e-24
Cytarabine	0.101493	0.398137	0.252428	4.09971e-16
Cytarabine	0.257972	0.401035	0.00316126	2.39812e-16
Cytarabine	0.421517	0.500776	6.53387e-07	6.79081e-26
Cytarabine	0.343129	0.569038	6.86779e-05	1.68225e-34
Cytarabine	0.348675	0.590824	5.13323e-05	1.08194e-37
Docetaxel	0.409607	0.427994	5.52681e-07	5.85459e-20
Docetaxel	0.403615	0.412752	8.35764e-07	1.52145e-18
Docetaxel	0.291496	0.466557	0.000498458	7.10677e-24
Docetaxel	0.460441	0.54253	1.1763e-08	3.27921e-33
Docetaxel	0.35359	0.390157	1.95567e-05	1.41466e-16
Docetaxel	0.279981	0.634391	0.000843403	3.1513e-48
Doxorubicin	0.167016	0.582313	0.0230714	1.63708e-51
Doxorubicin	0.243207	0.415359	0.00085059	1.78134e-24
Doxorubicin	0.213614	0.53243	0.00350541	8.28047e-42
Doxorubicin	0.222006	0.34459	0.00238835	7.31226e-17
Doxorubicin	0.183564	0.766781	0.0123806	3.66407e-108
Doxorubicin	0.262918	0.629051	0.000299583	2.92053e-62
Etoposide	0.283204	0.460339	0.000272351	1.18195e-26
Etoposide	0.250834	0.686282	0.00133015	2.27073e-68
Etoposide	0.203324	0.56913	0.00968517	1.01202e-42
Etoposide	0.33861	0.599953	1.11542e-05	1.87869e-48
Etoposide	0.317834	0.507807	3.98257e-05	5.86594e-33
Etoposide	0.160246	0.25812	0.0422969	8.92894e-09
Gemcitabine	0.221771	0.6192	0.00714041	1.29864e-47
Gemcitabine	0.129373	0.33047	0.119631	1.35416e-12
Gemcitabine	0.062605	0.669451	0.452837	3.9727e-58
Gemcitabine	0.169445	0.303276	0.0408925	9.49317e-11
Gemcitabine	0.129461	0.574015	0.119375	1.1593e-39
Gemcitabine	0.106576	0.36149	0.200426	6.16685e-15
Methotrexate	0.550677	0.712959	1.60012e-05	1.9004e-26
Methotrexate	0.250543	0.513775	0.0676556	2.71101e-12
Methotrexate	0.370002	0.724611	0.00589077	1.16879e-27
Methotrexate	0.588336	0.560382	2.88902e-06	8.90312e-15
Methotrexate	0.414523	0.475972	0.00183116	1.54e-10
Methotrexate	0.481837	0.605428	0.000225106	1.4124e-17
Mitomycin	0.297861	0.662308	2.99604e-05	4.07721e-73
Mitomycin	0.0798139	0.453383	0.273672	3.41569e-30
Mitomycin	0.216021	0.422475	0.00275872	4.8884e-26
Mitomycin	0.271146	0.564565	0.000154349	3.28794e-49
Mitomycin	0.250066	0.45594	0.000502121	1.47969e-30
Mitomycin	0.15185	0.46997	0.0364888	1.32255e-32
Paclitaxel	0.379547	0.701597	0.00119315	5.33881e-32
Paclitaxel	0.17694	0.533213	0.142834	1.32556e-16
Paclitaxel	0.215047	0.592303	0.0738091	5.44993e-21
Paclitaxel	0.384061	0.626496	0.00102971	5.74234e-24
Paclitaxel	0.261062	0.643262	0.0290447	1.44536e-25
Paclitaxel	0.353407	0.597511	0.00269036	2.022e-21
Vinblastine	0.252174	0.451043	0.000637665	2.27336e-28
Vinblastine	0.315088	0.425889	1.64626e-05	3.68368e-25
Vinblastine	0.361466	0.453882	6.18359e-07	9.48857e-29
Vinblastine	0.354669	0.400872	1.03437e-06	3.17383e-22
Vinblastine	0.481723	0.477961	7.58516e-12	4.09601e-32
Vinblastine	0.432509	0.629447	1.33415e-09	8.04892e-61
Vorinostat	0.437969	0.531604	6.28934e-10	3.74107e-41
Vorinostat	0.493972	0.515085	1.37855e-12	2.51031e-38
Vorinostat	0.477074	0.594249	9.84431e-12	1.99731e-53
Vorinostat	0.414393	0.53636	6.04423e-09	5.36766e-42
Vorinostat	0.399804	0.613652	2.25189e-08	8.45592e-58
Vorinostat	0.40689	0.566402	1.19815e-08	1.20382e-47
SN-38	0.241451	0.671516	0.00128653	7.72007e-70
SN-38	0.315022	0.680673	2.17515e-05	2.00094e-72
SN-38	0.29899	0.507511	5.83828e-05	1.3857e-35
SN-38	0.315674	0.545136	2.08704e-05	8.10779e-42
SN-38	0.299749	0.756716	5.5788e-05	3.09852e-98
SN-38	0.35601	0.611321	1.33023e-06	6.53282e-55
5-Fluorouracil	0.367043	0.500274	0.000136947	8.74921e-21
5-Fluorouracil	0.320916	0.893069	0.000949553	1.82857e-107
5-Fluorouracil	0.327011	0.576029	0.000747628	1.91304e-28
5-Fluorouracil	0.305441	0.633197	0.0017046	1.07678e-35
5-Fluorouracil	0.38858	0.754419	4.98941e-05	1.58214e-57
5-Fluorouracil	0.397114	0.750555	3.27858e-05	1.22056e-56
