# Supplementary material for: A systematic analysis of genomics-based modeling approaches for prediction of drug response to cytotoxic chemotherapies
Source: BMC Med Genomics. 2019 Jun 17;12:87. doi: 10.1186/s12920-019-0519-2 (PMC6580596; doi:10.1186/s12920-019-0519-2)
Supplement: Supplementary file 13 — MAD values for PCR DEG models discussed in section E. (XLSX 19 kb) [file 12920_2019_519_MOESM13_ESM.xlsx]

## Sheet: Sheet1
	MAD TEST	MAD TRAIN
Bleomycin	1.37339	1.22885
Bleomycin	1.37957	1.1978
Bleomycin	1.26585	1.24875
Bleomycin	1.15873	1.26043
Bleomycin	1.28436	1.27716
Bleomycin	1.2738	1.24273
Bortezomib	0.862556	0.793774
Bortezomib	0.850486	0.750551
Bortezomib	0.715895	0.773485
Bortezomib	0.814882	0.787799
Bortezomib	0.92821	0.753583
Bortezomib	0.759641	0.78616
Cisplatin	0.521647	0.343314
Cisplatin	0.440103	0.331001
Cisplatin	0.541232	0.345356
Cisplatin	0.421465	0.364064
Cisplatin	0.460362	0.33994
Cisplatin	0.401236	0.368966
Cytarabine	0.836885	0.832609
Cytarabine	0.829576	0.82993
Cytarabine	0.850335	0.823241
Cytarabine	0.858923	0.815888
Cytarabine	0.844448	0.804521
Cytarabine	0.786375	0.829997
Docetaxel	0.805444	0.665711
Docetaxel	0.719744	0.709329
Docetaxel	0.70741	0.713947
Docetaxel	0.653537	0.690918
Docetaxel	0.686958	0.706318
Docetaxel	0.731574	0.705494
Doxorubicin	1.04249	0.969318
Doxorubicin	1.0452	0.994531
Doxorubicin	1.0375	0.959295
Doxorubicin	0.994592	0.984636
Doxorubicin	0.968952	0.975704
Doxorubicin	1.05544	1.00111
Etoposide	1.02812	1.01769
Etoposide	1.01922	1.0698
Etoposide	1.01111	1.05967
Etoposide	1.12891	1.01249
Etoposide	1.0708	1.02999
Etoposide	1.08485	1.01706
Gemcitabine	1.39329	1.29543
Gemcitabine	1.4125	1.28923
Gemcitabine	1.3874	1.29235
Gemcitabine	1.26572	1.32765
Gemcitabine	1.3312	1.28122
Gemcitabine	1.32353	1.29572
Methotrexate	0.693276	0.767709
Methotrexate	0.792887	0.752516
Methotrexate	0.691536	0.795846
Methotrexate	0.821491	0.80051
Methotrexate	0.855026	0.695146
Methotrexate	0.809899	0.778217
Mitomycin	1.06614	1.0474
Mitomycin	1.1148	1.03328
Mitomycin	1.05335	1.05082
Mitomycin	1.10236	1.05326
Mitomycin	1.09126	1.01876
Mitomycin	1.08239	1.03359
Paclitaxel	0.822065	0.833998
Paclitaxel	0.834897	0.853108
Paclitaxel	0.931173	0.771713
Paclitaxel	0.925916	0.786713
Paclitaxel	0.866043	0.856134
Paclitaxel	1.01322	0.767942
Vinblastine	0.811541	0.830299
Vinblastine	0.945879	0.78132
Vinblastine	0.919405	0.811376
Vinblastine	0.810303	0.833034
Vinblastine	0.87759	0.825398
Vinblastine	0.734112	0.871309
Vorinostat	0.639938	0.616681
Vorinostat	0.646076	0.670197
Vorinostat	0.650372	0.625463
Vorinostat	0.680229	0.655484
Vorinostat	0.66195	0.645107
Vorinostat	0.661782	0.590689
SN-38	0.912093	0.938031
SN-38	0.917055	0.912851
SN-38	1.01335	0.893341
SN-38	0.992261	0.911592
SN-38	0.907731	0.921637
SN-38	0.919116	0.913505
5-Fluorouracil	0.800395	0.79907
5-Fluorouracil	0.847539	0.806873
5-Fluorouracil	0.938839	0.775962
5-Fluorouracil	0.827917	0.799459
5-Fluorouracil	0.723013	0.822435
5-Fluorouracil	0.890816	0.808797

## Sheet: Sheet2
	MAD TEST	MAD TRAIN
Bleomycin	1.37462	1.16212
Bleomycin	1.36818	1.02705
Bleomycin	1.27032	1.21709
Bleomycin	1.18339	1.21809
Bleomycin	1.30807	1.23699
Bleomycin	1.3273	1.14622
Bortezomib	0.85551	0.753176
Bortezomib	0.83575	0.776668
Bortezomib	0.643783	0.797525
Bortezomib	0.7855	0.780867
Bortezomib	0.873038	0.774785
Bortezomib	0.761127	0.766217
Cisplatin	0.414358	0.325273
Cisplatin	0.45593	0.375062
Cisplatin	0.471676	0.337228
Cisplatin	0.50528	0.292897
Cisplatin	0.511419	0.311687
Cisplatin	0.366304	0.368491
Cytarabine	0.898195	0.772806
Cytarabine	0.837273	0.785142
Cytarabine	0.849284	0.800442
Cytarabine	0.819336	0.807945
Cytarabine	0.833048	0.803594
Cytarabine	0.71701	0.815034
Docetaxel	0.771002	0.656804
Docetaxel	0.672524	0.67378
Docetaxel	0.690201	0.671762
Docetaxel	0.685637	0.689374
Docetaxel	0.681512	0.657569
Docetaxel	0.693529	0.692806
Doxorubicin	1.01774	0.87996
Doxorubicin	1.00909	0.973467
Doxorubicin	1.0745	0.894465
Doxorubicin	0.947826	0.952259
Doxorubicin	1.00758	0.874555
Doxorubicin	1.08749	0.856061
Etoposide	1.03638	1.012
Etoposide	1.01478	0.955374
Etoposide	0.996689	1.07302
Etoposide	1.08715	0.977945
Etoposide	1.07435	1.05202
Etoposide	1.07781	0.957926
Gemcitabine	1.3862	1.22518
Gemcitabine	1.35221	1.24237
Gemcitabine	1.37985	1.19307
Gemcitabine	1.2546	1.27354
Gemcitabine	1.37443	1.1881
Gemcitabine	1.32335	1.2822
Methotrexate	0.713007	0.727743
Methotrexate	0.843114	0.697455
Methotrexate	0.608012	0.766531
Methotrexate	0.754269	0.756286
Methotrexate	0.817172	0.709483
Methotrexate	0.663002	0.77247
Mitomycin	1.02317	0.997611
Mitomycin	1.12535	1.0133
Mitomycin	1.04429	1.03479
Mitomycin	1.04885	0.971865
Mitomycin	1.05523	1.01471
Mitomycin	1.14531	0.941967
Paclitaxel	0.794372	0.81833
Paclitaxel	0.811414	0.874158
Paclitaxel	0.89818	0.80984
Paclitaxel	0.887707	0.833068
Paclitaxel	0.891564	0.70767
Paclitaxel	1.00733	0.668063
Vinblastine	0.812996	0.836272
Vinblastine	0.973282	0.778268
Vinblastine	0.893409	0.765886
Vinblastine	0.841921	0.756478
Vinblastine	0.86972	0.780381
Vinblastine	0.773614	0.757677
Vorinostat	0.632073	0.603728
Vorinostat	0.614445	0.644702
Vorinostat	0.636384	0.598733
Vorinostat	0.620381	0.596249
Vorinostat	0.641036	0.605469
Vorinostat	0.692734	0.580179
SN-38	0.960355	0.850863
SN-38	0.937492	0.888
SN-38	0.985965	0.867535
SN-38	0.944016	0.822377
SN-38	0.929	0.83961
SN-38	0.913683	0.893994
5-Fluorouracil	0.804289	0.765483
5-Fluorouracil	0.83778	0.746867
5-Fluorouracil	0.922578	0.781242
5-Fluorouracil	0.886044	0.771387
5-Fluorouracil	0.727079	0.806396
5-Fluorouracil	0.7978	0.700526

## Sheet: Sheet3
	MAD TEST	MAD TRAIN
Bleomycin	1.26859	1.14097
Bleomycin	1.27725	1.1554
Bleomycin	1.21781	1.13661
Bleomycin	1.16835	1.1901
Bleomycin	1.26796	1.04814
Bleomycin	1.35158	1.14906
Bortezomib	0.828591	0.746696
Bortezomib	0.826656	0.737357
Bortezomib	0.639993	0.782744
Bortezomib	0.802702	0.773983
Bortezomib	0.851045	0.756095
Bortezomib	0.779263	0.744333
Cisplatin	0.466258	0.308887
Cisplatin	0.543001	0.259441
Cisplatin	0.425646	0.347039
Cisplatin	0.446849	0.354416
Cisplatin	0.400144	0.184927
Cisplatin	0.409877	0.23093
Cytarabine	0.889037	0.69128
Cytarabine	0.814969	0.716315
Cytarabine	0.882514	0.737042
Cytarabine	0.834187	0.714487
Cytarabine	0.846143	0.773305
Cytarabine	0.7745	0.797744
Docetaxel	0.758291	0.635933
Docetaxel	0.67539	0.682407
Docetaxel	0.680837	0.650549
Docetaxel	0.653224	0.675949
Docetaxel	0.675642	0.654708
Docetaxel	0.702093	0.656278
Doxorubicin	1.06138	0.879262
Doxorubicin	1.03686	0.886486
Doxorubicin	1.00524	0.889846
Doxorubicin	0.959896	0.929202
Doxorubicin	0.942804	0.936257
Doxorubicin	1.02837	0.896923
Etoposide	0.993446	0.878149
Etoposide	1.00913	1.01671
Etoposide	1.12707	0.90976
Etoposide	1.05438	0.936303
Etoposide	1.06695	0.922183
Etoposide	1.08421	0.917393
Gemcitabine	1.37118	1.13396
Gemcitabine	1.40721	1.2528
Gemcitabine	1.50678	1.05238
Gemcitabine	1.23196	1.16653
Gemcitabine	1.35369	1.24186
Gemcitabine	1.35487	1.2453
Methotrexate	0.677212	0.66604
Methotrexate	0.79772	0.670885
Methotrexate	0.651051	0.730152
Methotrexate	0.751789	0.641509
Methotrexate	0.839184	0.68224
Methotrexate	0.681843	0.708213
Mitomycin	1.03474	1.01649
Mitomycin	1.13024	0.941955
Mitomycin	1.0302	0.970311
Mitomycin	1.04057	0.837196
Mitomycin	1.02771	0.977674
Mitomycin	1.09534	0.839367
Paclitaxel	0.881578	0.64875
Paclitaxel	0.814647	0.811249
Paclitaxel	0.963264	0.628176
Paclitaxel	0.839236	0.762894
Paclitaxel	0.946062	0.691339
Paclitaxel	0.981201	0.614066
Vinblastine	0.807757	0.791722
Vinblastine	0.94227	0.757313
Vinblastine	0.891643	0.757535
Vinblastine	0.762939	0.819748
Vinblastine	0.882428	0.712729
Vinblastine	0.747186	0.813252
Vorinostat	0.620966	0.537665
Vorinostat	0.582381	0.58602
Vorinostat	0.632536	0.572974
Vorinostat	0.637386	0.587606
Vorinostat	0.647355	0.569531
Vorinostat	0.676639	0.561854
SN-38	0.935594	0.823983
SN-38	0.932842	0.820964
SN-38	0.94788	0.838951
SN-38	0.933472	0.859785
SN-38	0.89472	0.843115
SN-38	0.88295	0.870693
5-Fluorouracil	0.773394	0.741741
5-Fluorouracil	0.814757	0.580871
5-Fluorouracil	0.915453	0.749917
5-Fluorouracil	0.83593	0.657087
5-Fluorouracil	0.710059	0.771446
5-Fluorouracil	0.79657	0.718898

## Sheet: Sheet4
	MAD TEST	MAD TRAIN
Bleomycin	1.21176	1.09892
Bleomycin	1.33543	0.955265
Bleomycin	1.26367	0.983943
Bleomycin	1.1239	1.20266
Bleomycin	1.27833	1.14957
Bleomycin	1.29513	1.12884
Bortezomib	0.837404	0.731622
Bortezomib	0.796889	0.722846
Bortezomib	0.623341	0.786057
Bortezomib	0.780804	0.734845
Bortezomib	0.848013	0.74112
Bortezomib	0.785157	0.746469
Cisplatin	0.445914	0.299244
Cisplatin	0.476414	0.314518
Cisplatin	0.485944	0.24255
Cisplatin	0.440379	0.290141
Cisplatin	0.415189	0.314524
Cisplatin	0.412487	0.257544
Cytarabine	0.898088	0.731982
Cytarabine	0.784583	0.750361
Cytarabine	0.832379	0.783259
Cytarabine	0.774767	0.710056
Cytarabine	0.853638	0.755026
Cytarabine	0.78304	0.796725
Docetaxel	0.765752	0.651536
Docetaxel	0.69547	0.623516
Docetaxel	0.677491	0.657948
Docetaxel	0.668107	0.598098
Docetaxel	0.668297	0.659636
Docetaxel	0.683815	0.663913
Doxorubicin	1.04787	0.888973
Doxorubicin	1.00666	0.923688
Doxorubicin	0.998947	0.831806
Doxorubicin	0.987298	0.915219
Doxorubicin	0.93739	0.803553
Doxorubicin	0.994926	0.852133
Etoposide	0.995789	0.93404
Etoposide	1.01222	0.897064
Etoposide	1.00382	0.89713
Etoposide	1.07263	0.983861
Etoposide	1.02036	0.980239
Etoposide	1.11127	1.03853
Gemcitabine	1.41882	1.02454
Gemcitabine	1.40494	1.24102
Gemcitabine	1.34851	1.12597
Gemcitabine	1.29371	1.17168
Gemcitabine	1.33717	1.15308
Gemcitabine	1.28916	1.29162
Methotrexate	0.684178	0.739203
Methotrexate	0.815805	0.560677
Methotrexate	0.61747	0.748381
Methotrexate	0.682079	0.731441
Methotrexate	0.829752	0.655479
Methotrexate	0.692464	0.728837
Mitomycin	1.01376	0.96705
Mitomycin	1.15985	0.799703
Mitomycin	1.04907	0.945374
Mitomycin	1.05664	0.914771
Mitomycin	1.04257	0.915999
Mitomycin	1.11901	0.845285
Paclitaxel	0.741893	0.804055
Paclitaxel	0.776121	0.798686
Paclitaxel	1.0381	0.621147
Paclitaxel	0.859644	0.657804
Paclitaxel	0.786373	0.757568
Paclitaxel	0.967173	0.66618
Vinblastine	0.834998	0.755938
Vinblastine	0.924706	0.708186
Vinblastine	0.869755	0.677117
Vinblastine	0.775537	0.696534
Vinblastine	0.834875	0.735379
Vinblastine	0.745691	0.747846
Vorinostat	0.601057	0.589283
Vorinostat	0.590584	0.595432
Vorinostat	0.604602	0.555816
Vorinostat	0.619034	0.593047
Vorinostat	0.647022	0.576621
Vorinostat	0.67519	0.568234
SN-38	0.884243	0.803515
SN-38	0.946759	0.805206
SN-38	0.90225	0.734908
SN-38	0.943126	0.723351
SN-38	0.912332	0.779442
SN-38	0.872425	0.765024
5-Fluorouracil	0.761039	0.63611
5-Fluorouracil	0.805135	0.630591
5-Fluorouracil	0.832367	0.676563
5-Fluorouracil	0.833363	0.713111
5-Fluorouracil	0.773608	0.691915
5-Fluorouracil	0.744418	0.612948

## Sheet: Sheet5
	MAD TEST	MAD TRAIN
Bleomycin	1.27403	1.03023
Bleomycin	1.35363	1.03864
Bleomycin	1.16678	1.0375
Bleomycin	1.15799	1.00376
Bleomycin	1.27653	1.02229
Bleomycin	1.30722	1.0345
Bortezomib	0.82101	0.691971
Bortezomib	0.787557	0.725838
Bortezomib	0.625952	0.808552
Bortezomib	0.804671	0.741794
Bortezomib	0.849749	0.750708
Bortezomib	0.755319	0.732209
Cisplatin	0.384979	0.0821203
Cisplatin	0.51227	0.0536455
Cisplatin	0.46408	0.165686
Cisplatin	0.476552	0.262319
Cisplatin	0.468295	0.0594689
Cisplatin	0.420462	0.175614
Cytarabine	0.899478	0.732166
Cytarabine	0.817414	0.774108
Cytarabine	0.825051	0.762845
Cytarabine	0.78347	0.710085
Cytarabine	0.849337	0.672982
Cytarabine	0.761806	0.671272
Docetaxel	0.722487	0.637105
Docetaxel	0.653689	0.662702
Docetaxel	0.671357	0.645467
Docetaxel	0.619205	0.611442
Docetaxel	0.673601	0.666804
Docetaxel	0.687688	0.549051
Doxorubicin	1.11182	0.786321
Doxorubicin	1.02056	0.8967
Doxorubicin	1.02558	0.831169
Doxorubicin	0.977681	0.942353
Doxorubicin	1.05065	0.652146
Doxorubicin	1.02163	0.752142
Etoposide	1.00451	0.9294
Etoposide	1.02267	0.748411
Etoposide	0.971211	0.881881
Etoposide	1.01712	0.806168
Etoposide	1.00794	0.897695
Etoposide	1.1094	1.02799
Gemcitabine	1.38599	0.972681
Gemcitabine	1.38081	1.2349
Gemcitabine	1.41858	0.912199
Gemcitabine	1.25701	1.28984
Gemcitabine	1.40439	1.04556
Gemcitabine	1.29308	1.25607
Methotrexate	0.717491	0.560546
Methotrexate	0.82235	0.700104
Methotrexate	0.641647	0.598691
Methotrexate	0.657633	0.676643
Methotrexate	0.813508	0.688855
Methotrexate	0.704986	0.673614
Mitomycin	1.08072	0.781168
Mitomycin	1.14286	0.918874
Mitomycin	1.01799	0.972067
Mitomycin	1.04873	0.851433
Mitomycin	1.03373	0.940607
Mitomycin	1.08847	0.917595
Paclitaxel	0.78427	0.648284
Paclitaxel	0.809152	0.785611
Paclitaxel	0.907766	0.711025
Paclitaxel	0.86455	0.682073
Paclitaxel	0.799985	0.702327
Paclitaxel	0.973627	0.673013
Vinblastine	0.804761	0.779973
Vinblastine	0.932212	0.734298
Vinblastine	0.858451	0.746037
Vinblastine	0.733649	0.807076
Vinblastine	0.801544	0.733406
Vinblastine	0.714413	0.660636
Vorinostat	0.619784	0.589475
Vorinostat	0.585098	0.601534
Vorinostat	0.611999	0.560339
Vorinostat	0.646479	0.583087
Vorinostat	0.648615	0.549906
Vorinostat	0.689575	0.564338
SN-38	0.925438	0.697664
SN-38	0.897364	0.670599
SN-38	0.916694	0.801096
SN-38	0.883956	0.778882
SN-38	0.923797	0.614207
SN-38	0.8854	0.722372
5-Fluorouracil	0.749621	0.704157
5-Fluorouracil	0.858348	0.348751
5-Fluorouracil	0.889594	0.631745
5-Fluorouracil	0.845188	0.631368
5-Fluorouracil	0.720945	0.556542
5-Fluorouracil	0.768685	0.529011
