# Supplementary material for: A systematic analysis of genomics-based modeling approaches for prediction of drug response to cytotoxic chemotherapies
Source: BMC Med Genomics. 2019 Jun 17;12:87. doi: 10.1186/s12920-019-0519-2 (PMC6580596; doi:10.1186/s12920-019-0519-2)
Supplement: Supplementary file 14 — Spearman Correlations for NLSVR CTR1 models from 10 to 1000 genes presented in figure for section E and Fig. 6. (XLSX 38 kb) [file 12920_2019_519_MOESM14_ESM.xlsx]

## Sheet: 10
	Test	Train	P Test	P Train
Bleomycin	0.0468374	0.147521	0.558962	0.00127783
Bleomycin	0.107781	0.768997	0.17767	9.02807e-94
Bleomycin	0.226283	0.243677	0.00425081	7.76869e-08
Bleomycin	0.0912698	0.26208	0.254071	6.93955e-09
Bleomycin	0.0872811	0.0681214	0.275503	0.13863
Bleomycin	0.0988699	0.0802425	0.216482	0.080949
Bortezomib	0.212103	0.330583	0.0542285	9.80239e-08
Bortezomib	0.154653	0.327405	0.162712	1.31988e-07
Bortezomib	0.0802443	0.641334	0.470825	3.91402e-30
Bortezomib	-0.00300155	0.959488	0.978515	2.45418e-137
Bortezomib	0.041434	0.707372	0.709955	6.1352e-39
Bortezomib	-0.0179673	0.434699	0.87192	7.45733e-13
Cisplatin	-0.254386	0.205644	0.128667	0.0319358
Cisplatin	0.0116169	0.271421	0.945595	0.00430583
Cisplatin	-0.0367473	0.388046	0.829046	3.05678e-05
Cisplatin	-0.0433855	0.542962	0.79875	1.0638e-09
Cisplatin	0.0327169	0.241961	0.847562	0.011251
Cisplatin	-0.101233	0.125234	0.551058	0.194452
Cytarabine	0.221053	0.352063	0.0118201	1.04944e-12
Cytarabine	-0.000542263	0.16052	0.995134	0.00155599
Cytarabine	0.214088	0.151306	0.0148418	0.0028803
Cytarabine	0.0292039	0.355379	0.742508	6.21554e-13
Cytarabine	0.211164	0.220338	0.0162982	1.24979e-05
Cytarabine	0.197507	0.174383	0.0248608	0.000578775
Docetaxel	0.0539836	0.306531	0.527929	1.68473e-10
Docetaxel	0.126065	0.294979	0.139203	8.49678e-10
Docetaxel	0.0651638	0.218219	0.445975	7.06698e-06
Docetaxel	0.293422	0.076398	0.000455493	0.119754
Docetaxel	0.113522	0.370737	0.183314	5.31605e-15
Docetaxel	0.0383082	0.265574	0.654346	3.81012e-08
Doxorubicin	0.133374	0.234574	0.0703133	2.38013e-08
Doxorubicin	0.0713563	0.672088	0.334443	6.33558e-74
Doxorubicin	-0.0333725	0.047185	0.652015	0.267988
Doxorubicin	0.0779349	0.609649	0.291677	1.39669e-57
Doxorubicin	0.0826106	0.105831	0.2636	0.0127713
Doxorubicin	-0.139354	0.0464808	0.0585157	0.275204
Etoposide	0.114176	0.28264	0.149255	2.64296e-10
Etoposide	0.0669916	0.217876	0.398472	1.37173e-06
Etoposide	0.128264	0.0927949	0.104909	0.0417131
Etoposide	0.14805	0.201964	0.0608955	7.87163e-06
Etoposide	0.0823671	0.0813458	0.298923	0.0743869
Etoposide	0.172987	0.296763	0.0282046	2.95631e-11
Gemcitabine	0.0570831	0.0991928	0.493743	0.0381951
Gemcitabine	0.0245611	0.23772	0.768554	4.97074e-07
Gemcitabine	0.269208	0.0979793	0.00101702	0.0406311
Gemcitabine	0.0756346	0.166379	0.364227	0.000478527
Gemcitabine	0.000395245	0.915046	0.996222	1.23775e-173
Gemcitabine	-0.0102513	0.273957	0.902261	5.80443e-09
Methotrexate	0.486259	0.262711	0.000193104	0.000731744
Methotrexate	0.0670478	0.198714	0.63001	0.0112459
Methotrexate	-0.113551	0.706659	0.413616	8.10787e-26
Methotrexate	0.275014	0.322653	0.0441526	2.82113e-05
Methotrexate	0.159825	0.447384	0.248326	2.39311e-09
Methotrexate	0.470173	0.92699	0.000334034	4.92729e-70
Mitomycin	0.160351	0.23957	0.0271036	7.18498e-09
Mitomycin	0.0133186	0.172851	0.855283	3.39334e-05
Mitomycin	0.110702	0.255657	0.128379	6.08955e-10
Mitomycin	-0.0539105	0.0796085	0.460066	0.057723
Mitomycin	-0.227185	0.0472448	0.00162054	0.260541
Mitomycin	-0.091117	0.619314	0.211199	1.47169e-61
Paclitaxel	0.113043	0.317447	0.351465	3.15092e-06
Paclitaxel	0.188452	0.248412	0.118205	0.000307242
Paclitaxel	0.221835	0.39724	0.0649418	3.09752e-09
Paclitaxel	-0.15528	0.19229	0.199292	0.00550709
Paclitaxel	-0.0746916	0.275437	0.53887	5.89884e-05
Paclitaxel	0.192127	0.237815	0.111073	0.000559581
Vinblastine	0.143185	0.302265	0.0551689	7.52226e-13
Vinblastine	0.0830417	0.179453	0.267743	2.78154e-05
Vinblastine	0.146963	0.278232	0.048989	4.87155e-11
Vinblastine	0.197379	0.214617	0.00791109	4.90998e-07
Vinblastine	0.100392	0.0917447	0.179951	0.0332107
Vinblastine	0.132041	0.190525	0.0772416	8.43289e-06
Vorinostat	0.407208	0.399109	1.16424e-08	2.70924e-22
Vorinostat	0.470278	0.466035	2.10658e-11	8.65858e-31
Vorinostat	0.412157	0.481213	7.42423e-09	5.42088e-33
Vorinostat	0.379756	0.350352	1.24123e-07	3.26518e-17
Vorinostat	0.325302	0.475654	7.43615e-06	3.57928e-32
Vorinostat	0.405132	0.439196	1.40307e-08	3.74344e-27
SN-38	0.188923	0.377909	0.0122834	3.36504e-19
SN-38	0.0940439	0.344834	0.215748	4.7583e-16
SN-38	0.0519391	0.228901	0.494843	1.20538e-07
SN-38	0.0489431	0.322739	0.520093	3.83324e-14
SN-38	0.220956	0.274547	0.00329875	1.6941e-10
SN-38	0.246923	0.322458	0.000986875	4.04414e-14
5-Fluorouracil	0.134747	0.419549	0.174768	1.77907e-14
5-Fluorouracil	0.238248	0.462502	0.0153737	1.26457e-17
5-Fluorouracil	0.133836	0.919058	0.17773	5.86814e-125
5-Fluorouracil	0.10997	0.397971	0.268808	4.68372e-13
5-Fluorouracil	0.193011	0.323637	0.0507786	6.83742e-09
5-Fluorouracil	0.160875	0.306105	0.10451	4.64293e-08

## Sheet: 55
	Test	Train	P Test	P Train
Bleomycin	0.0724186	0.24111	0.365864	1.07195e-07
Bleomycin	0.0956205	0.942876	0.232037	1.87307e-227
Bleomycin	0.0291576	0.244464	0.716103	7.03392e-08
Bleomycin	0.227491	0.914577	0.00404544	1.05655e-187
Bleomycin	0.0657921	0.279721	0.411466	5.71711e-10
Bleomycin	0.106884	0.259394	0.18133	9.99104e-09
Bortezomib	0.28223	0.761322	0.00973725	3.40574e-48
Bortezomib	0.476197	0.998154	5.35642e-06	2.64261e-301
Bortezomib	0.171508	0.999999	0.121062	0
Bortezomib	0.206477	0.999999	0.0610951	0
Bortezomib	0.383737	0.999456	0.00034212	0
Bortezomib	0.333088	0.999374	0.00209142	0
Cisplatin	0.403746	0.999861	0.013208	4.38394e-192
Cisplatin	-0.182143	0.999954	0.280604	1.31014e-217
Cisplatin	0.375273	0.999951	0.0220962	1.78061e-216
Cisplatin	-0.0514462	0.998397	0.762351	2.75458e-135
Cisplatin	-0.00409312	1	0.980818	0
Cisplatin	-0.0779014	0.999669	0.646744	6.6119e-172
Cytarabine	0.195461	0.998137	0.0264286	0
Cytarabine	0.138266	0.999652	0.11814	0
Cytarabine	0.121104	0.997758	0.171587	0
Cytarabine	0.31889	0.998217	0.000230252	0
Cytarabine	0.143068	0.999999	0.10578	0
Cytarabine	0.206692	0.999999	0.0187657	0
Docetaxel	0.244743	0.392187	0.00368766	9.54778e-17
Docetaxel	0.293436	0.965413	0.000455206	8.0988e-244
Docetaxel	0.174758	1	0.0396268	0
Docetaxel	0.332696	0.360789	6.29131e-05	3.10639e-14
Docetaxel	0.166486	0.364617	0.0501345	1.58627e-14
Docetaxel	0.193574	0.997909	0.0224163	0
Doxorubicin	-0.0153576	0.96879	0.835633	0
Doxorubicin	0.150066	0.242135	0.0414651	8.06086e-09
Doxorubicin	0.122167	0.971254	0.0975992	0
Doxorubicin	0.11717	0.212921	0.112207	4.33139e-07
Doxorubicin	0.0624919	0.335747	0.398084	4.88751e-16
Doxorubicin	0.136981	0.999061	0.0629859	0
Etoposide	0.1389	0.999999	0.0788762	0
Etoposide	0.217	0.99999	0.00569235	0
Etoposide	0.108388	0.257252	0.171122	1.00494e-08
Etoposide	0.2352	0.28631	0.00267032	1.51349e-10
Etoposide	0.112767	0.28879	0.154372	1.0335e-10
Etoposide	0.101334	0.279342	0.200875	4.33197e-10
Gemcitabine	0.141893	0.926084	0.0875586	3.04564e-186
Gemcitabine	0.0062256	0.195062	0.94055	4.03429e-05
Gemcitabine	0.132774	0.222336	0.110132	2.687e-06
Gemcitabine	0.0329982	0.30694	0.692548	5.48964e-11
Gemcitabine	0.0791821	0.202828	0.342097	1.9341e-05
Gemcitabine	0.0441653	0.999715	0.596582	0
Methotrexate	0.545111	0.577976	2.02538e-05	8.07469e-16
Methotrexate	0.143129	0.50592	0.301838	6.5402e-12
Methotrexate	0.424738	0.589907	0.0013686	1.45836e-16
Methotrexate	0.540004	0.418111	2.50528e-05	3.09097e-08
Methotrexate	0.331961	0.51535	0.0141943	2.26601e-12
Methotrexate	0.420698	0.576734	0.00153731	9.61095e-16
Mitomycin	-0.00941884	0.272649	0.897377	3.71246e-11
Mitomycin	-0.00431883	0.948226	0.952842	1.29201e-284
Mitomycin	0.162911	0.999	0.0247184	0
Mitomycin	0.107106	0.300593	0.141331	2.39705e-13
Mitomycin	0.0957306	0.355241	0.188891	2.29174e-18
Mitomycin	0.0742441	0.999988	0.308661	0
Paclitaxel	0.204094	0.999907	0.0901292	0
Paclitaxel	-0.0313708	0.999972	0.796558	0
Paclitaxel	0.20028	0.367046	0.0964365	5.32914e-08
Paclitaxel	0.296265	0.999784	0.0127643	0
Paclitaxel	0.259172	0.999996	0.0302719	0
Paclitaxel	0.310297	0.367506	0.00894227	5.114e-08
Vinblastine	0.262492	0.44777	0.000371154	6.15974e-28
Vinblastine	0.177417	0.975944	0.0171886	0
Vinblastine	0.298771	0.960344	4.62231e-05	4.9271e-300
Vinblastine	0.193714	0.999974	0.00917228	0
Vinblastine	0.236106	0.999494	0.00141849	0
Vinblastine	0.242174	0.580511	0.00105525	7.0642e-50
Vorinostat	0.421999	0.721532	2.9684e-09	6.64692e-89
Vorinostat	0.485096	0.4983	3.92378e-12	1.31139e-35
Vorinostat	0.460419	0.584077	6.16833e-11	2.99628e-51
Vorinostat	0.423141	0.523251	2.66356e-09	1.05146e-39
Vorinostat	0.371141	0.527519	2.49748e-07	1.93466e-40
Vorinostat	0.379094	0.688341	1.31077e-07	7.00533e-78
SN-38	0.116254	0.999829	0.125504	0
SN-38	0.246431	0.999999	0.00101096	0
SN-38	0.11097	0.657723	0.143744	4.09584e-66
SN-38	0.254693	0.562571	0.00067042	5.53367e-45
SN-38	0.229888	0.479659	0.00221016	1.90425e-31
SN-38	0.24657	1	0.00100412	0
5-Fluorouracil	0.303145	0.999687	0.00185428	0
5-Fluorouracil	0.194131	0.998387	0.0494254	0
5-Fluorouracil	0.309845	0.3995	0.00144769	3.74393e-13
5-Fluorouracil	0.29839	0.697417	0.00220282	6.78356e-46
5-Fluorouracil	0.337906	0.387166	0.000481605	2.20875e-12
5-Fluorouracil	0.130673	0.999618	0.188293	0

## Sheet: 250
	Test	Train	P Test	P Train
Bleomycin	0.259081	1	0.00101245	0
Bleomycin	0.19842	0.448057	0.0124476	8.75562e-25
Bleomycin	0.0858572	0.457066	0.283441	7.63381e-26
Bleomycin	0.230904	0.892561	0.00351239	2.25052e-165
Bleomycin	0.153896	0.999798	0.0535324	0
Bleomycin	0.177624	0.911792	0.0255647	1.46176e-184
Bortezomib	0.297762	0.999997	0.00625865	0
Bortezomib	0.39992	0.999136	0.000179834	0
Bortezomib	0.25784	0.643259	0.0186052	2.32524e-30
Bortezomib	0.415663	0.96854	9.31375e-05	1.32758e-150
Bortezomib	0.423618	1	6.5956e-05	0
Bortezomib	0.272218	0.999355	0.012788	0
Cisplatin	0.372688	0.997711	0.0231045	5.08387e-127
Cisplatin	0.0566619	0.999852	0.739059	1.38451e-190
Cisplatin	0.100996	0.992827	0.551996	1.548e-100
Cisplatin	0.0673305	0.998128	0.692143	1.09113e-131
Cisplatin	0.0481271	1	0.777283	0
Cisplatin	0.149123	1	0.37838	0
Cytarabine	0.0825973	0.575481	0.352068	2.02665e-35
Cytarabine	0.156507	0.960269	0.0765259	6.08398e-215
Cytarabine	0.253818	0.999999	0.00370258	0
Cytarabine	0.276263	0.99937	0.00152901	0
Cytarabine	0.286857	0.56881	0.000981036	1.81169e-34
Cytarabine	0.260007	0.997645	0.00292302	0
Docetaxel	0.428924	0.966321	1.37766e-07	3.60732e-246
Docetaxel	0.396108	0.999997	1.38742e-06	0
Docetaxel	0.304048	1	0.000273862	0
Docetaxel	0.490236	0.956198	9.03128e-10	5.29654e-223
Docetaxel	0.416636	0.960255	3.36738e-07	1.47986e-231
Docetaxel	0.245766	0.99914	0.00354279	0
Doxorubicin	0.145178	0.932586	0.0486423	5.17443e-246
Doxorubicin	0.293789	0.93644	4.93225e-05	8.07723e-253
Doxorubicin	0.145954	0.321707	0.0474394	8.818e-15
Doxorubicin	0.221258	0.94129	0.00247292	5.08401e-262
Doxorubicin	0.138865	0.325259	0.0594148	4.30239e-15
Doxorubicin	0.275037	0.94709	0.000151324	4.11505e-274
Etoposide	0.215146	0.934507	0.00612914	1.79475e-217
Etoposide	0.265074	0.931301	0.000678318	1.15725e-212
Etoposide	0.179477	0.926115	0.0227208	2.35538e-205
Etoposide	0.156827	0.999978	0.0469544	0
Etoposide	0.177991	1	0.0238885	0
Etoposide	0.201435	0.999666	0.0103973	0
Gemcitabine	0.243743	0.330692	0.00302987	1.30561e-12
Gemcitabine	0.259564	0.897201	0.00155736	1.68422e-156
Gemcitabine	0.142514	0.900036	0.0861673	5.30847e-159
Gemcitabine	0.0922811	0.32673	0.26794	2.4926e-12
Gemcitabine	0.0360984	0.999877	0.665326	0
Gemcitabine	0.148981	0.459135	0.0727023	3.58457e-24
Methotrexate	0.518506	0.956927	5.91006e-05	7.59671e-88
Methotrexate	0.210139	0.644392	0.127221	2.21059e-20
Methotrexate	0.342329	0.678221	0.0112834	3.6081e-23
Methotrexate	0.578959	0.708976	4.51367e-06	4.77641e-26
Methotrexate	0.28988	0.698727	0.0334853	4.773e-25
Methotrexate	0.554107	0.681811	1.38084e-05	1.73561e-23
Mitomycin	0.207535	0.31414	0.00406401	1.6934e-14
Mitomycin	0.0536586	0.929119	0.462168	3.81464e-247
Mitomycin	0.109524	0.432434	0.132516	2.49243e-27
Mitomycin	0.141641	0.934437	0.0512543	2.06399e-256
Mitomycin	0.0943449	1	0.195402	0
Mitomycin	0.143987	0.511985	0.0474824	2.4331e-39
Paclitaxel	0.213822	0.999601	0.0755074	1.60473e-319
Paclitaxel	0.136663	0.999568	0.259268	4.85811e-316
Paclitaxel	0.251684	0.999942	0.035572	0
Paclitaxel	0.430461	1	0.000199585	0
Paclitaxel	0.255533	0.999391	0.0327583	9.96174e-301
Paclitaxel	0.346794	0.999959	0.00327048	0
Vinblastine	0.288132	0.586088	8.7715e-05	4.95301e-51
Vinblastine	0.349297	0.999953	1.5405e-06	0
Vinblastine	0.272185	0.952263	0.000218727	6.93316e-279
Vinblastine	0.310289	0.999458	2.24445e-05	0
Vinblastine	0.377966	0.999966	1.68614e-07	0
Vinblastine	0.356846	0.531892	8.78353e-07	1.07295e-40
Vorinostat	0.477771	1	9.09706e-12	0
Vorinostat	0.536893	0.626841	5.58929e-15	5.97896e-61
Vorinostat	0.48545	0.996088	3.76548e-12	0
Vorinostat	0.380212	0.527341	1.19547e-07	2.07674e-40
Vorinostat	0.449264	0.999936	1.99724e-10	0
Vorinostat	0.452898	0.976888	1.36832e-10	0
SN-38	0.340152	0.999999	4.1122e-06	0
SN-38	0.278296	0.928967	0.00019219	5.10409e-227
SN-38	0.249445	0.944911	0.000871655	7.48818e-255
SN-38	0.309478	0.999998	3.08027e-05	0
SN-38	0.377924	0.952713	2.52066e-07	1.11187e-271
SN-38	0.384572	0.999525	1.4847e-07	0
5-Fluorouracil	0.357828	0.998606	0.000206524	0
5-Fluorouracil	0.269198	0.999515	0.00596553	0
5-Fluorouracil	0.546644	0.598905	2.32283e-09	3.58827e-31
5-Fluorouracil	0.26151	0.999998	0.00762482	0
5-Fluorouracil	0.362068	0.999999	0.00017122	0
5-Fluorouracil	0.381233	0.999999	7.09737e-05	0

## Sheet: 500
	Test	Train	P Test	P Train
Bleomycin	0.160888	0.721985	0.043441	1.61622e-77
Bleomycin	0.18095	1	0.0228904	0
Bleomycin	0.0504549	0.344139	0.528973	1.26432e-14
Bleomycin	0.171825	0.939021	0.03087	5.81197e-221
Bleomycin	0.047093	0.646458	0.556817	1.95431e-57
Bleomycin	0.102901	0.615776	0.198235	8.1994e-51
Bortezomib	0.290038	0.807422	0.00782027	2.64868e-58
Bortezomib	0.465807	0.804973	9.09537e-06	1.06359e-57
Bortezomib	0.373956	0.777922	0.000496779	1.4908e-51
Bortezomib	0.523341	0.532185	3.84901e-07	1.54188e-19
Bortezomib	0.44784	0.796978	2.18374e-05	8.71053e-56
Bortezomib	0.245372	0.78173	0.0253623	2.30005e-52
Cisplatin	0.274775	0.999935	0.099789	8.60116e-210
Cisplatin	0.012091	1	0.943378	0
Cisplatin	-0.0917496	0.994662	0.589144	2.21477e-107
Cisplatin	0.0248933	0.915633	0.883728	3.78081e-44
Cisplatin	0.167378	0.995552	0.322084	1.31556e-111
Cisplatin	0.263632	1	0.114886	0
Cytarabine	0.124737	0.751335	0.158995	2.61641e-71
Cytarabine	0.195382	0.73728	0.0264902	2.18078e-67
Cytarabine	0.28144	0.760462	0.00123358	5.34154e-74
Cytarabine	0.350581	0.999999	4.63856e-05	0
Cytarabine	0.311729	0.761327	0.000322987	2.92853e-74
Cytarabine	0.196825	0.999714	0.0253743	0
Docetaxel	0.393516	1	1.64801e-06	0
Docetaxel	0.373261	0.999544	6.0224e-06	0
Docetaxel	0.306582	0.738693	0.000241878	6.31443e-73
Docetaxel	0.339443	0.771288	4.35321e-05	2.97716e-83
Docetaxel	0.346928	0.998082	2.8644e-05	0
Docetaxel	0.23325	0.761637	0.00572085	5.05495e-80
Doxorubicin	0.116398	0.676501	0.114606	3.11378e-75
Doxorubicin	0.260121	0.678798	0.000349157	6.35346e-76
Doxorubicin	0.242093	0.724889	0.000900088	3.03699e-91
Doxorubicin	0.215352	0.688998	0.00324135	4.57266e-79
Doxorubicin	0.205352	0.690328	0.00504557	1.74045e-79
Doxorubicin	0.15562	0.999993	0.0344118	0
Etoposide	0.263587	0.708489	0.000729005	1.1327e-74
Etoposide	0.18308	1	0.0200928	0
Etoposide	0.237281	0.65874	0.0024398	2.68151e-61
Etoposide	0.233408	0.692749	0.00288427	3.80407e-70
Etoposide	0.184967	0.650971	0.0188248	1.95262e-59
Etoposide	0.180909	0.363672	0.0216428	1.6161e-16
Gemcitabine	0.138353	1	0.0958373	0
Gemcitabine	0.0929868	0.999932	0.264282	0
Gemcitabine	0.16993	1	0.0403091	0
Gemcitabine	0.0816269	0.999936	0.327353	0
Gemcitabine	0.183897	0.370581	0.0262885	1.13164e-15
Gemcitabine	0.0804238	0.373189	0.334557	6.88889e-16
Methotrexate	0.600305	1	1.60105e-06	0
Methotrexate	0.227597	0.804401	0.0978931	5.1085e-38
Methotrexate	0.33341	0.751429	0.0137525	1.06846e-30
Methotrexate	0.585058	0.711923	3.38207e-06	2.41882e-26
Methotrexate	0.339585	0.80365	0.0119988	6.71956e-38
Methotrexate	0.479626	0.79512	0.000242855	1.39531e-36
Mitomycin	0.163441	1	0.0242476	0
Mitomycin	0.0214927	0.666255	0.768502	2.83249e-74
Mitomycin	0.183547	0.999883	0.011248	0
Mitomycin	0.231111	0.999993	0.00133584	0
Mitomycin	0.141951	0.720385	0.0507426	3.68466e-92
Mitomycin	0.242658	0.69447	0.00074273	4.22894e-83
Paclitaxel	0.301548	0.752084	0.0111852	5.60195e-39
Paclitaxel	0.196956	0.770182	0.102211	6.62571e-42
Paclitaxel	0.333182	0.759487	0.00482611	3.82194e-40
Paclitaxel	0.357607	0.999986	0.00237157	0
Paclitaxel	0.217496	0.741811	0.0705042	1.99444e-37
Paclitaxel	0.353862	0.999697	0.00265407	0
Vinblastine	0.351632	0.730534	1.29675e-06	5.17516e-91
Vinblastine	0.369018	0.731958	3.44235e-07	1.55291e-91
Vinblastine	0.465467	0.626724	4.58671e-11	3.68317e-60
Vinblastine	0.290241	0.679075	7.74077e-05	4.0225e-74
Vinblastine	0.441417	0.781018	5.55776e-10	7.04243e-112
Vinblastine	0.29733	0.636621	5.0486e-05	1.35976e-62
Vorinostat	0.463464	0.792325	4.44245e-11	7.80278e-119
Vorinostat	0.519674	0.783871	5.5912e-14	1.12748e-114
Vorinostat	0.498013	0.562904	8.47678e-13	5.86597e-47
Vorinostat	0.449287	0.593173	1.99231e-10	3.4224e-53
Vorinostat	0.372341	0.810916	2.26841e-07	1.05503e-128
Vorinostat	0.436828	0.573778	7.0454e-10	4.01074e-49
SN-38	0.325851	0.688441	1.08044e-05	1.07613e-74
SN-38	0.321917	0.710818	1.39753e-05	1.18941e-81
SN-38	0.219095	0.686194	0.00357898	4.95985e-74
SN-38	0.379124	0.719812	2.29293e-07	1.22661e-84
SN-38	0.35491	0.644142	1.44137e-06	1.23863e-62
SN-38	0.394655	0.745347	6.5035e-08	8.51378e-94
5-Fluorouracil	0.3289	0.995555	0.000693537	0
5-Fluorouracil	0.431556	0.773443	5.33225e-06	3.78465e-62
5-Fluorouracil	0.34756	0.734515	0.000321764	4.00061e-53
5-Fluorouracil	0.443362	0.796787	2.72905e-06	1.77911e-68
5-Fluorouracil	0.41126	0.685437	1.59285e-05	8.59814e-44
5-Fluorouracil	0.291855	0.994666	0.00277821	5.75702e-302

## Sheet: 1000
	Test	Train	P Test	P Train
Bleomycin	0.117678	0.495707	0.140867	9.19904e-31
Bleomycin	0.291513	0.823331	0.000202228	3.49067e-118
Bleomycin	0.207784	0.448345	0.0088	8.10775e-25
Bleomycin	0.243454	0.820252	0.00205345	1.38749e-116
Bleomycin	0.0797601	0.431308	0.319155	6.76137e-23
Bleomycin	0.14755	0.841616	0.0643018	2.28138e-128
Bortezomib	0.350678	0.914371	0.00115304	1.4004e-98
Bortezomib	0.411717	0.91672	0.000110176	5.30477e-100
Bortezomib	0.422631	0.5927	6.88722e-05	6.48644e-25
Bortezomib	0.414781	0.900853	9.67171e-05	4.01824e-91
Bortezomib	0.380442	0.61001	0.000388434	1.1411e-26
Bortezomib	0.399249	0.600732	0.000184821	1.02564e-25
Cisplatin	0.230441	0.999741	0.170015	1.38864e-177
Cisplatin	0.11688	0.999935	0.490874	8.60116e-210
Cisplatin	-0.0955429	1	0.57377	0
Cisplatin	-0.0585586	0.997554	0.730645	1.78219e-125
Cisplatin	0.0844002	0.988963	0.619434	1.44535e-90
Cisplatin	0.00497866	0.996553	0.976669	1.61426e-117
Cytarabine	0.126347	0.881658	0.153642	2.6191e-127
Cytarabine	0.226543	0.88841	0.00983309	6.52797e-132
Cytarabine	0.325531	0.999961	0.000166948	0
Cytarabine	0.315826	0.868117	0.000266398	7.18825e-119
Cytarabine	0.405093	0.999999	1.91728e-06	0
Cytarabine	0.330026	0.87422	0.000133739	1.49347e-122
Docetaxel	0.498172	0.87948	4.3689e-10	1.42406e-135
Docetaxel	0.40963	0.89097	5.51821e-07	4.88686e-144
Docetaxel	0.368296	0.893854	8.16689e-06	2.59646e-146
Docetaxel	0.433192	0.897488	1.00163e-07	2.84175e-149
Docetaxel	0.483149	0.889491	1.7008e-09	6.77185e-143
Docetaxel	0.362916	0.899617	1.12972e-05	4.63617e-151
Doxorubicin	0.141111	0.865798	0.055377	8.20342e-168
Doxorubicin	0.244993	0.478332	0.000776486	5.79653e-33
Doxorubicin	0.200248	0.486476	0.00627703	3.39301e-34
Doxorubicin	0.198563	0.4685	0.00673885	1.61297e-31
Doxorubicin	0.25612	0.881105	0.000433381	2.47981e-181
Doxorubicin	0.178049	0.488796	0.0153204	1.49056e-34
Etoposide	0.251009	0.998518	0.00131946	0
Etoposide	0.247366	0.864921	0.00155842	8.37758e-146
Etoposide	0.2447	0.862122	0.00175756	8.05035e-144
Etoposide	0.263015	0.457624	0.000749427	2.53647e-26
Etoposide	0.284984	0.468614	0.000248167	1.10509e-27
Etoposide	0.131349	0.444343	0.0967432	9.64397e-25
Gemcitabine	0.245181	0.407982	0.00285683	5.88392e-19
Gemcitabine	0.14669	0.45144	0.0772621	2.49214e-23
Gemcitabine	0.232753	0.476726	0.00469672	3.52506e-26
Gemcitabine	0.207407	1	0.0120066	0
Gemcitabine	0.166896	0.468763	0.0440705	2.9526e-25
Gemcitabine	0.0873762	0.820942	0.294315	6.42755e-108
Methotrexate	0.536802	0.614596	2.85751e-05	3.34722e-18
Methotrexate	0.168592	0.609696	0.222978	7.26773e-18
Methotrexate	0.378769	0.902408	0.00473827	2.19116e-60
Methotrexate	0.561731	0.890172	9.89323e-06	1.68364e-56
Methotrexate	0.342405	0.894081	0.0112641	1.08872e-57
Methotrexate	0.515228	0.999241	6.70265e-05	2.00049e-227
Mitomycin	0.255302	0.836346	0.000378019	3.81427e-150
Mitomycin	0.0966221	0.859541	0.184787	1.98434e-167
Mitomycin	0.148094	0.999629	0.0414384	0
Mitomycin	0.215057	0.999978	0.00288496	0
Mitomycin	0.222078	0.854325	0.00207363	2.77707e-163
Mitomycin	0.226079	0.862655	0.00171017	5.51349e-170
Paclitaxel	0.275759	0.890134	0.0208539	6.67562e-72
Paclitaxel	0.229079	0.997973	0.0564492	3.18452e-247
Paclitaxel	0.204899	0.997747	0.0888407	1.59627e-242
Paclitaxel	0.322299	0.899845	0.00650821	8.47664e-76
Paclitaxel	0.31691	0.998126	0.00751771	1.0352e-250
Paclitaxel	0.328773	0.999999	0.00545461	0
Vinblastine	0.26849	0.541877	0.000268208	1.84504e-42
Vinblastine	0.394055	0.892652	4.42335e-08	5.59021e-188
Vinblastine	0.337846	0.847393	3.51436e-06	9.32276e-150
Vinblastine	0.381458	0.894335	1.26882e-07	1.01685e-189
Vinblastine	0.401317	1	2.36116e-08	0
Vinblastine	0.392131	0.99995	5.21065e-08	0
Vorinostat	0.449723	0.66602	1.90441e-10	2.8745e-71
Vorinostat	0.543261	0.907922	2.30595e-15	1.37671e-207
Vorinostat	0.498893	0.619414	7.61866e-13	3.70778e-59
Vorinostat	0.437776	0.908019	6.41156e-10	1.04843e-207
Vorinostat	0.395249	0.651229	3.35211e-08	3.41823e-67
Vorinostat	0.495578	0.644706	1.1371e-12	1.8174e-65
SN-38	0.313372	0.855668	2.41423e-05	3.70902e-151
SN-38	0.35788	0.857648	1.15974e-06	1.33673e-152
SN-38	0.238365	0.842289	0.00149015	6.11678e-142
SN-38	0.368334	0.999429	5.29957e-07	0
SN-38	0.377689	0.860946	2.56774e-07	4.70753e-155
SN-38	0.418744	0.845404	8.06952e-09	5.23097e-144
5-Fluorouracil	0.359102	0.885917	0.000195264	1.94693e-103
5-Fluorouracil	0.339443	0.999296	0.000452033	0
5-Fluorouracil	0.454312	0.900467	1.43321e-06	6.07195e-112
5-Fluorouracil	0.418354	0.99925	1.09526e-05	0
5-Fluorouracil	0.349284	0.821408	0.000298991	4.07119e-76
5-Fluorouracil	0.426361	0.997776	7.10383e-06	0
