# Supplementary material for: A systematic analysis of genomics-based modeling approaches for prediction of drug response to cytotoxic chemotherapies
Source: BMC Med Genomics. 2019 Jun 17;12:87. doi: 10.1186/s12920-019-0519-2 (PMC6580596; doi:10.1186/s12920-019-0519-2)
Supplement: Supplementary file 15 — MAD values for NLSVR CTR1 models discussed in section E. (XLSX 26 kb) [file 12920_2019_519_MOESM15_ESM.xlsx]

## Sheet: 10
	MAD TEST	MAD TRAIN
Bleomycin	1.33338	1.26292
Bleomycin	1.36467	1.17193
Bleomycin	1.23475	1.24346
Bleomycin	1.20818	1.24369
Bleomycin	1.24273	1.30999
Bleomycin	1.27099	1.29888
Bortezomib	0.834125	0.803478
Bortezomib	0.881584	0.77391
Bortezomib	0.759865	0.633666
Bortezomib	0.882965	0.270074
Bortezomib	0.90324	0.740104
Bortezomib	0.841206	0.717377
Cisplatin	0.3978	0.379547
Cisplatin	0.341161	0.396019
Cisplatin	0.395886	0.347933
Cisplatin	0.370171	0.298495
Cisplatin	0.415577	0.361588
Cisplatin	0.306866	0.410343
Cytarabine	0.841493	0.784037
Cytarabine	0.783207	0.87481
Cytarabine	0.868065	0.851369
Cytarabine	0.877829	0.760586
Cytarabine	0.853209	0.816584
Cytarabine	0.809822	0.844206
Docetaxel	0.818645	0.680218
Docetaxel	0.720341	0.690286
Docetaxel	0.704169	0.721152
Docetaxel	0.726141	0.747313
Docetaxel	0.724278	0.677412
Docetaxel	0.713885	0.704891
Doxorubicin	1.04913	0.967336
Doxorubicin	1.04413	0.911623
Doxorubicin	1.04202	1.01355
Doxorubicin	1.01292	0.92872
Doxorubicin	0.967114	1.03305
Doxorubicin	1.02481	1.01922
Etoposide	1.06036	1.0387
Etoposide	1.04418	1.06916
Etoposide	1.00915	1.10633
Etoposide	1.10698	1.04043
Etoposide	1.08837	1.0798
Etoposide	1.09462	1.02811
Gemcitabine	1.40322	1.31062
Gemcitabine	1.40582	1.26271
Gemcitabine	1.37727	1.31848
Gemcitabine	1.24123	1.35391
Gemcitabine	1.35029	0.5611
Gemcitabine	1.31022	1.27574
Methotrexate	0.855241	0.805596
Methotrexate	0.898697	0.845967
Methotrexate	0.717812	0.808916
Methotrexate	0.791414	0.799185
Methotrexate	0.874162	0.739112
Methotrexate	0.740036	0.237557
Mitomycin	1.06908	1.04119
Mitomycin	1.11821	1.03924
Mitomycin	1.05554	1.04292
Mitomycin	1.12356	1.0647
Mitomycin	1.0952	1.07385
Mitomycin	1.08951	0.993277
Paclitaxel	0.823969	0.89037
Paclitaxel	0.771998	0.905519
Paclitaxel	0.865453	0.792323
Paclitaxel	0.948781	0.872388
Paclitaxel	0.868712	0.88697
Paclitaxel	0.986365	0.821926
Vinblastine	0.81151	0.833698
Vinblastine	0.989629	0.809147
Vinblastine	0.917939	0.797974
Vinblastine	0.780865	0.858137
Vinblastine	0.918807	0.855992
Vinblastine	0.777823	0.878725
Vorinostat	0.653671	0.641539
Vorinostat	0.613863	0.612308
Vorinostat	0.651385	0.611825
Vorinostat	0.659941	0.675883
Vorinostat	0.654527	0.615435
Vorinostat	0.680326	0.623799
SN-38	0.912617	0.903089
SN-38	0.973277	0.880118
SN-38	0.994151	0.930998
SN-38	1.00532	0.91903
SN-38	0.914553	0.918768
SN-38	0.952705	0.913577
5-Fluorouracil	0.860604	0.803043
5-Fluorouracil	0.817259	0.717646
5-Fluorouracil	1.01653	0.249914
5-Fluorouracil	0.916779	0.770677
5-Fluorouracil	0.769159	0.844521
5-Fluorouracil	0.863627	0.795578

## Sheet: 55
	MAD TEST	MAD TRAIN
Bleomycin	1.32843	1.2376
Bleomycin	1.36616	0.48813
Bleomycin	1.24993	1.25232
Bleomycin	1.15521	0.568519
Bleomycin	1.24493	1.232
Bleomycin	1.25771	1.25741
Bortezomib	0.834002	0.522879
Bortezomib	0.808593	0.0963611
Bortezomib	0.658823	0.000101264
Bortezomib	0.84838	0.00010116
Bortezomib	0.849888	0.0485114
Bortezomib	0.760544	0.0492076
Cisplatin	0.382382	0.0437157
Cisplatin	0.368992	0.0454395
Cisplatin	0.407617	0.0486974
Cisplatin	0.383078	0.0923375
Cisplatin	0.457678	9.84579e-05
Cisplatin	0.314589	0.0887675
Cytarabine	0.830694	0.0968641
Cytarabine	0.766731	0.0491481
Cytarabine	0.825271	0.0980212
Cytarabine	0.832668	0.0961941
Cytarabine	0.866221	0.000998996
Cytarabine	0.819149	0.000998354
Docetaxel	0.783961	0.650821
Docetaxel	0.705482	0.147419
Docetaxel	0.721687	0.000101993
Docetaxel	0.677029	0.695447
Docetaxel	0.707655	0.685892
Docetaxel	0.6988	0.0957186
Doxorubicin	1.06585	0.341884
Doxorubicin	1.03271	0.980243
Doxorubicin	1.04191	0.331219
Doxorubicin	1.01972	0.986879
Doxorubicin	0.976183	0.998291
Doxorubicin	1.0216	0.0976698
Etoposide	1.05307	0.00100135
Etoposide	1.02485	0.00993348
Etoposide	1.00798	1.05541
Etoposide	1.07805	1.01216
Etoposide	1.06909	1.03355
Etoposide	1.0962	1.00938
Gemcitabine	1.38399	0.557848
Gemcitabine	1.40398	1.30128
Gemcitabine	1.35726	1.27998
Gemcitabine	1.24866	1.318
Gemcitabine	1.31638	1.30074
Gemcitabine	1.27044	0.0979945
Methotrexate	0.730042	0.610972
Methotrexate	0.832177	0.690033
Methotrexate	0.608215	0.65095
Methotrexate	0.701425	0.75616
Methotrexate	0.822349	0.667315
Methotrexate	0.735827	0.650245
Mitomycin	1.1023	1.03823
Mitomycin	1.11499	0.334457
Mitomycin	1.03152	0.0975077
Mitomycin	1.11108	1.02866
Mitomycin	1.08625	1.03192
Mitomycin	1.08501	0.00996389
Paclitaxel	0.801379	0.0496654
Paclitaxel	0.776384	0.00996676
Paclitaxel	0.898798	0.854561
Paclitaxel	0.886253	0.049216
Paclitaxel	0.823222	0.00100291
Paclitaxel	0.98615	0.789884
Vinblastine	0.796195	0.783912
Vinblastine	0.977727	0.227148
Vinblastine	0.874479	0.23837
Vinblastine	0.820722	0.00997365
Vinblastine	0.872535	0.0492643
Vinblastine	0.779174	0.678627
Vorinostat	0.636392	0.457752
Vorinostat	0.61733	0.598939
Vorinostat	0.629463	0.533542
Vorinostat	0.637087	0.588564
Vorinostat	0.651511	0.586673
Vorinostat	0.690918	0.465215
SN-38	0.92423	0.0488064
SN-38	0.940802	0.00100255
SN-38	1.00632	0.638312
SN-38	0.926	0.728541
SN-38	0.94465	0.794201
SN-38	0.944581	0.000103798
5-Fluorouracil	0.805848	0.0491562
5-Fluorouracil	0.876925	0.0977175
5-Fluorouracil	0.95689	0.751625
5-Fluorouracil	0.852603	0.546449
5-Fluorouracil	0.720823	0.824522
5-Fluorouracil	0.866519	0.0491124

## Sheet: 250
	MAD TEST	MAD TRAIN
Bleomycin	1.26381	0.000101576
Bleomycin	1.30839	1.10989
Bleomycin	1.26862	1.11869
Bleomycin	1.15507	0.612964
Bleomycin	1.2537	0.0490324
Bleomycin	1.24815	0.603421
Bortezomib	0.797229	0.000998763
Bortezomib	0.800157	0.0491317
Bortezomib	0.667288	0.666116
Bortezomib	0.784332	0.237404
Bortezomib	0.800169	9.85643e-05
Bortezomib	0.779928	0.0487416
Cisplatin	0.374392	0.0485208
Cisplatin	0.368895	0.0446052
Cisplatin	0.403975	0.0951933
Cisplatin	0.382318	0.0477239
Cisplatin	0.457676	9.85194e-05
Cisplatin	0.322867	0.000100888
Cytarabine	0.860094	0.655276
Cytarabine	0.784262	0.209291
Cytarabine	0.839305	0.00100206
Cytarabine	0.82608	0.0490179
Cytarabine	0.823855	0.64022
Cytarabine	0.778566	0.0967213
Docetaxel	0.734258	0.158511
Docetaxel	0.648045	0.0010028
Docetaxel	0.668698	0.000101571
Docetaxel	0.613856	0.174251
Docetaxel	0.647176	0.19075
Docetaxel	0.683953	0.0493411
Doxorubicin	1.06062	0.41194
Doxorubicin	1.00296	0.365844
Doxorubicin	1.03526	0.985517
Doxorubicin	0.989608	0.343764
Doxorubicin	0.959909	1.00838
Doxorubicin	0.984269	0.332723
Etoposide	1.0374	0.408568
Etoposide	1.00043	0.437593
Etoposide	0.977887	0.396479
Etoposide	1.10989	0.00994788
Etoposide	1.05319	0.000102539
Etoposide	1.06728	0.0492546
Gemcitabine	1.38916	1.27729
Gemcitabine	1.33308	0.566497
Gemcitabine	1.36825	0.641019
Gemcitabine	1.24662	1.33122
Gemcitabine	1.38997	0.0492665
Gemcitabine	1.27196	1.15545
Methotrexate	0.758094	0.233531
Methotrexate	0.811372	0.57124
Methotrexate	0.615503	0.626692
Methotrexate	0.673783	0.543462
Methotrexate	0.863919	0.550933
Methotrexate	0.697665	0.589799
Mitomycin	1.08214	1.04745
Mitomycin	1.1205	0.397792
Mitomycin	1.04686	0.945861
Mitomycin	1.0999	0.434061
Mitomycin	1.0856	0.000104005
Mitomycin	1.09373	0.905979
Paclitaxel	0.834511	0.0494889
Paclitaxel	0.775796	0.0495823
Paclitaxel	0.870887	0.00999392
Paclitaxel	0.823782	9.77365e-05
Paclitaxel	0.792482	0.049367
Paclitaxel	0.950086	0.00995146
Vinblastine	0.796001	0.659774
Vinblastine	0.907619	0.00997547
Vinblastine	0.886867	0.269693
Vinblastine	0.763989	0.0490006
Vinblastine	0.841849	0.00995623
Vinblastine	0.7474	0.709129
Vorinostat	0.616996	0.000101881
Vorinostat	0.599684	0.517596
Vorinostat	0.61561	0.0945128
Vorinostat	0.65039	0.588892
Vorinostat	0.643599	0.00993666
Vorinostat	0.664871	0.136436
SN-38	0.860798	0.00099963
SN-38	0.907503	0.347658
SN-38	0.947155	0.285564
SN-38	0.897587	0.000999208
SN-38	0.862408	0.28384
SN-38	0.872646	0.0492419
5-Fluorouracil	0.777743	0.0971462
5-Fluorouracil	0.825942	0.0494989
5-Fluorouracil	0.828149	0.602537
5-Fluorouracil	0.823098	0.000999189
5-Fluorouracil	0.720185	0.000998771
5-Fluorouracil	0.776441	0.000102321

## Sheet: 500
	MAD TEST	MAD TRAIN
Bleomycin	1.26907	0.953508
Bleomycin	1.34832	0.000101408
Bleomycin	1.24881	1.2308
Bleomycin	1.17384	0.537014
Bleomycin	1.27098	0.964756
Bleomycin	1.30102	0.915801
Bortezomib	0.822713	0.487587
Bortezomib	0.777263	0.520865
Bortezomib	0.618685	0.526593
Bortezomib	0.799912	0.748529
Bortezomib	0.802452	0.498491
Bortezomib	0.785266	0.518162
Cisplatin	0.391885	0.0404818
Cisplatin	0.380006	0.00100114
Cisplatin	0.435656	0.0493652
Cisplatin	0.39064	0.177279
Cisplatin	0.456184	0.092236
Cisplatin	0.31327	0.000102539
Cytarabine	0.868115	0.49756
Cytarabine	0.791015	0.55278
Cytarabine	0.814792	0.540845
Cytarabine	0.843652	0.00100228
Cytarabine	0.840974	0.528431
Cytarabine	0.791115	0.0492928
Docetaxel	0.757669	9.93779e-05
Docetaxel	0.671974	0.0489445
Docetaxel	0.672234	0.463245
Docetaxel	0.66004	0.457798
Docetaxel	0.673757	0.0949318
Docetaxel	0.6882	0.432324
Doxorubicin	1.08639	0.704922
Doxorubicin	1.00977	0.726453
Doxorubicin	0.990243	0.722323
Doxorubicin	0.978478	0.710344
Doxorubicin	0.948336	0.723343
Doxorubicin	1.0077	0.00995415
Etoposide	0.996014	0.751711
Etoposide	1.02284	9.98929e-05
Etoposide	0.959497	0.776706
Etoposide	1.07192	0.757576
Etoposide	1.04791	0.779369
Etoposide	1.09243	0.998666
Gemcitabine	1.39743	0.000100952
Gemcitabine	1.40296	0.0494701
Gemcitabine	1.3879	9.88719e-05
Gemcitabine	1.28063	0.0494284
Gemcitabine	1.30626	1.25144
Gemcitabine	1.25884	1.27016
Methotrexate	0.798382	0.00100179
Methotrexate	0.814585	0.435312
Methotrexate	0.646491	0.491081
Methotrexate	0.680735	0.522012
Methotrexate	0.847914	0.449889
Methotrexate	0.744398	0.407367
Mitomycin	1.07103	0.000100015
Mitomycin	1.14702	0.742217
Mitomycin	1.02571	0.0497004
Mitomycin	1.09778	0.00992943
Mitomycin	1.06941	0.771527
Mitomycin	1.03312	0.76424
Paclitaxel	0.799048	0.567742
Paclitaxel	0.771413	0.581002
Paclitaxel	0.859104	0.526832
Paclitaxel	0.875023	0.00994667
Paclitaxel	0.83775	0.566179
Paclitaxel	0.978401	0.0486135
Vinblastine	0.770787	0.561736
Vinblastine	0.894865	0.518886
Vinblastine	0.810618	0.594276
Vinblastine	0.775808	0.616674
Vinblastine	0.806388	0.535629
Vinblastine	0.762256	0.62562
Vorinostat	0.58845	0.405077
Vorinostat	0.577229	0.385433
Vorinostat	0.614551	0.564935
Vorinostat	0.615308	0.555735
Vorinostat	0.65977	0.379859
Vorinostat	0.661065	0.549081
SN-38	0.864823	0.633793
SN-38	0.903009	0.634576
SN-38	0.953783	0.613103
SN-38	0.874813	0.628762
SN-38	0.877057	0.653049
SN-38	0.869752	0.614289
5-Fluorouracil	0.781324	0.112882
5-Fluorouracil	0.773849	0.514186
5-Fluorouracil	0.914421	0.493129
5-Fluorouracil	0.745508	0.507945
5-Fluorouracil	0.699466	0.565738
5-Fluorouracil	0.826575	0.0665765

## Sheet: 1000
	MAD TEST	MAD TRAIN
Bleomycin	1.30385	1.17526
Bleomycin	1.26672	0.76488
Bleomycin	1.21692	1.179
Bleomycin	1.13839	0.759136
Bleomycin	1.26169	1.18243
Bleomycin	1.26437	0.75744
Bortezomib	0.790316	0.34454
Bortezomib	0.780075	0.323823
Bortezomib	0.626138	0.740158
Bortezomib	0.778406	0.369507
Bortezomib	0.842666	0.68095
Bortezomib	0.740404	0.707648
Cisplatin	0.398192	0.0865037
Cisplatin	0.38976	0.0490484
Cisplatin	0.430841	0.000102415
Cisplatin	0.429479	0.0487789
Cisplatin	0.428139	0.0888493
Cisplatin	0.345698	0.0485792
Cytarabine	0.850026	0.350535
Cytarabine	0.77887	0.376779
Cytarabine	0.791799	0.00995215
Cytarabine	0.798712	0.411152
Cytarabine	0.791091	0.00100586
Cytarabine	0.749871	0.405214
Docetaxel	0.695932	0.304304
Docetaxel	0.658922	0.288982
Docetaxel	0.659625	0.315894
Docetaxel	0.637815	0.315374
Docetaxel	0.62887	0.290314
Docetaxel	0.638592	0.296998
Doxorubicin	1.0704	0.486468
Doxorubicin	1.01018	0.913505
Doxorubicin	1.02236	0.912538
Doxorubicin	0.992281	0.912745
Doxorubicin	0.920982	0.567098
Doxorubicin	1.0012	0.917695
Etoposide	1.04287	0.0978732
Etoposide	0.9897	0.573722
Etoposide	0.960513	0.56139
Etoposide	1.0762	0.948869
Etoposide	1.02217	0.967236
Etoposide	1.09969	0.95709
Gemcitabine	1.36998	1.18099
Gemcitabine	1.36742	1.20178
Gemcitabine	1.33465	1.21551
Gemcitabine	1.28718	9.90503e-05
Gemcitabine	1.30702	1.21192
Gemcitabine	1.28344	0.7943
Methotrexate	0.755585	0.644577
Methotrexate	0.806117	0.643688
Methotrexate	0.617782	0.329246
Methotrexate	0.66665	0.337814
Methotrexate	0.839565	0.335407
Methotrexate	0.700203	0.0489387
Mitomycin	1.037	0.625563
Mitomycin	1.12375	0.582022
Mitomycin	1.064	0.0496024
Mitomycin	1.10124	0.0100065
Mitomycin	1.05173	0.578629
Mitomycin	1.06166	0.548955
Paclitaxel	0.793464	0.401083
Paclitaxel	0.769614	0.0974502
Paclitaxel	0.912166	0.096999
Paclitaxel	0.854596	0.39658
Paclitaxel	0.785763	0.0970481
Paclitaxel	0.977816	0.00100237
Vinblastine	0.792035	0.73293
Vinblastine	0.887932	0.362833
Vinblastine	0.861205	0.397861
Vinblastine	0.73499	0.396707
Vinblastine	0.819392	0.000108418
Vinblastine	0.720116	0.00999766
Vorinostat	0.609686	0.513823
Vorinostat	0.576682	0.249645
Vorinostat	0.600715	0.524591
Vorinostat	0.626098	0.271124
Vorinostat	0.641924	0.513162
Vorinostat	0.645852	0.499841
SN-38	0.892041	0.459205
SN-38	0.877481	0.465658
SN-38	0.938905	0.481838
SN-38	0.873106	0.0492969
SN-38	0.842097	0.444637
SN-38	0.83721	0.503909
5-Fluorouracil	0.78879	0.315956
5-Fluorouracil	0.787716	0.0496147
5-Fluorouracil	0.846286	0.326556
5-Fluorouracil	0.75892	0.0489814
5-Fluorouracil	0.780003	0.392489
5-Fluorouracil	0.759917	0.0955687
