# Supplementary material for: A systematic analysis of genomics-based modeling approaches for prediction of drug response to cytotoxic chemotherapies
Source: BMC Med Genomics. 2019 Jun 17;12:87. doi: 10.1186/s12920-019-0519-2 (PMC6580596; doi:10.1186/s12920-019-0519-2)
Supplement: Supplementary file 16 — Spearman Correlations for PCR CTR1 models from 10 to 1000 genes presented in figure for section E and Fig. 6. (XLSX 39 kb) [file 12920_2019_519_MOESM16_ESM.xlsx]

## Sheet: 10
	Test	Train	P Test	P Train
Bleomycin	0.0476802	0.0433229	0.551903	0.346623
Bleomycin	0.154894	0.062521	0.0519832	0.174174
Bleomycin	0.223189	0.152237	0.00482025	0.000883939
Bleomycin	0.0741102	0.26877	0.354744	2.75034e-09
Bleomycin	0.152929	0.0836809	0.0550706	0.0687217
Bleomycin	0.152837	0.0435231	0.0552176	0.344398
Bortezomib	0.210696	0.321287	0.0558829	2.31794e-07
Bortezomib	0.144263	0.328864	0.193194	1.15193e-07
Bortezomib	0.165547	0.239139	0.134738	0.000143382
Bortezomib	0.0597582	0.0539816	0.591512	0.397315
Bortezomib	-0.064355	0.20162	0.563258	0.00141335
Bortezomib	0.129151	0.251822	0.244563	6.05962e-05
Cisplatin	0.0265529	0.261709	0.876034	0.00597951
Cisplatin	-0.0476529	0.128626	0.779423	0.182547
Cisplatin	-0.307255	0.100315	0.0643365	0.299332
Cisplatin	0.0519203	0.175211	0.760225	0.0684111
Cisplatin	-0.229493	0.111806	0.171828	0.247082
Cisplatin	-0.151968	0.0924289	0.369246	0.339118
Cytarabine	0.206211	0.326867	0.0190492	4.61718e-11
Cytarabine	0.0702426	0.176947	0.428935	0.000478005
Cytarabine	0.118549	0.103419	0.180873	0.042283
Cytarabine	0.0927605	0.253571	0.295765	4.45347e-07
Cytarabine	0.141637	0.188284	0.109353	0.000198812
Cytarabine	0.220002	0.155448	0.0122383	0.00219268
Docetaxel	0.0678851	0.213424	0.427171	1.13042e-05
Docetaxel	0.13808	0.158393	0.105014	0.00118957
Docetaxel	0.122561	0.210889	0.150618	1.44282e-05
Docetaxel	0.255503	0.107244	0.0023999	0.0287358
Docetaxel	0.0714733	0.33206	0.403089	3.639e-12
Docetaxel	0.131355	0.305202	0.12323	2.03691e-10
Doxorubicin	0.152557	0.23706	0.0381646	1.67405e-08
Doxorubicin	-0.0707403	0.0491691	0.338643	0.248361
Doxorubicin	0.0374266	0.00284609	0.613009	0.946759
Doxorubicin	-0.0285338	0.0522452	0.69983	0.219953
Doxorubicin	0.15192	0.0367356	0.0389867	0.388573
Doxorubicin	-0.152923	0.0426587	0.037699	0.31666
Etoposide	0.149419	0.211443	0.0585206	2.82544e-06
Etoposide	0.0654417	0.218644	0.409499	1.25653e-06
Etoposide	0.000399701	0.0113177	0.995985	0.804261
Etoposide	0.199747	0.221621	0.0110722	8.91551e-07
Etoposide	0.172124	0.112942	0.0290124	0.0130984
Etoposide	0.0562629	0.224248	0.478389	6.55984e-07
Gemcitabine	0.0461435	0.075549	0.580225	0.114785
Gemcitabine	0.0925048	0.106586	0.266777	0.0258743
Gemcitabine	0.266158	0.0975028	0.00116573	0.041623
Gemcitabine	0.0870446	0.175239	0.296158	0.000232021
Gemcitabine	0.0264506	0.167477	0.75131	0.000438317
Gemcitabine	-0.00203021	0.19882	0.980597	2.83662e-05
Methotrexate	0.435487	0.270042	0.000997519	0.000510384
Methotrexate	-0.00834763	0.222709	0.952229	0.00439204
Methotrexate	0.162645	0.0707561	0.239966	0.370933
Methotrexate	0.459424	0.331651	0.000474712	1.62371e-05
Methotrexate	0.161426	0.39129	0.243557	2.62539e-07
Methotrexate	0.482447	0.33219	0.000220422	1.56998e-05
Mitomycin	0.0772428	0.0964856	0.289474	0.0213435
Mitomycin	0.0240908	0.170811	0.741457	4.20964e-05
Mitomycin	0.0906078	0.180407	0.213772	1.49456e-05
Mitomycin	0.120548	0.00587309	0.0975749	0.888827
Mitomycin	-0.205485	0.00948662	0.00445318	0.821358
Mitomycin	0.0106155	0.0906375	0.884424	0.0306383
Paclitaxel	0.205319	0.190462	0.0881742	0.00597974
Paclitaxel	0.164693	0.245508	0.173062	0.000363045
Paclitaxel	0.223515	0.36628	0.0628861	5.70674e-08
Paclitaxel	0.0674132	0.109383	0.57924	0.116665
Paclitaxel	-0.136488	0.22528	0.259884	0.00109988
Paclitaxel	0.138868	0.184239	0.251589	0.00787296
Vinblastine	0.179606	0.291626	0.015842	5.00487e-12
Vinblastine	0.0872373	0.182301	0.24423	2.06011e-05
Vinblastine	0.163421	0.256747	0.0283794	1.46134e-09
Vinblastine	0.199134	0.191102	0.00736352	7.90875e-06
Vinblastine	0.131837	0.0885023	0.0777033	0.0399792
Vinblastine	0.14897	0.169601	0.0459487	7.58697e-05
Vorinostat	0.411011	0.363036	8.2453e-09	1.87975e-18
Vorinostat	0.458731	0.459432	7.38873e-11	7.27926e-30
Vorinostat	0.420631	0.358743	3.37765e-09	5.01248e-18
Vorinostat	0.34012	0.377162	2.63148e-06	6.70885e-20
Vorinostat	0.353962	0.460337	9.48907e-07	5.45129e-30
Vorinostat	0.396137	0.436162	3.10344e-08	9.20999e-27
SN-38	0.209205	0.244042	0.00546099	1.57307e-08
SN-38	0.0615361	0.190537	0.418527	1.1479e-05
SN-38	0.0191379	0.172806	0.801521	7.11538e-05
SN-38	0.0820466	0.153126	0.280402	0.000441013
SN-38	0.216823	0.236814	0.00395028	4.23058e-08
SN-38	0.238867	0.17091	0.00145516	8.56008e-05
5-Fluorouracil	0.18462	0.27567	0.0619154	9.69447e-07
5-Fluorouracil	0.237271	0.369238	0.0158124	2.56219e-11
5-Fluorouracil	0.285804	0.251727	0.00342807	8.29688e-06
5-Fluorouracil	0.180831	0.302397	0.0675594	6.85345e-08
5-Fluorouracil	0.189562	0.323246	0.0551374	7.14569e-09
5-Fluorouracil	0.205476	0.233025	0.0373264	3.84834e-05

## Sheet: 55
	Test	Train	P Test	P Train
Bleomycin	0.0519427	0.107818	0.51688	0.0188739
Bleomycin	0.0675384	0.0246349	0.399135	0.592646
Bleomycin	0.0185028	0.174793	0.817509	0.000130804
Bleomycin	0.118576	0.2132	0.13784	2.82157e-06
Bleomycin	-0.0372719	0.243748	0.641973	7.69987e-08
Bleomycin	0.0284274	0.109939	0.722918	0.016644
Bortezomib	0.21481	0.459667	0.0511562	2.27966e-14
Bortezomib	0.378888	0.388057	0.000412199	2.45069e-10
Bortezomib	0.228454	0.23535	0.0377733	0.000183846
Bortezomib	0.215062	0.354583	0.0508778	9.27566e-09
Bortezomib	0.346039	0.406931	0.0013536	2.61559e-11
Bortezomib	0.334327	0.415305	0.00200779	9.25709e-12
Cisplatin	0.0341394	0.181688	0.841017	0.0586533
Cisplatin	0.0111427	0.170031	0.947812	0.0771277
Cisplatin	-0.0104315	0.0670188	0.951139	0.48868
Cisplatin	0.000474158	0.27586	0.997778	0.0036912
Cisplatin	0.0194405	0.0303401	0.909076	0.754144
Cisplatin	-0.220721	0.105801	0.18926	0.273544
Cytarabine	0.0300704	0.406101	0.735147	9.27581e-17
Cytarabine	0.0324352	0.398676	0.715184	3.71238e-16
Cytarabine	0.293649	0.219977	0.00073139	1.29248e-05
Cytarabine	0.370136	0.261238	1.57892e-05	1.92375e-07
Cytarabine	0.226319	0.332202	0.00990788	2.13189e-11
Cytarabine	0.262343	0.178381	0.0026695	0.000429022
Docetaxel	0.223665	0.292447	0.00812626	1.19985e-09
Docetaxel	0.132745	0.258165	0.119278	9.26846e-08
Docetaxel	0.172327	0.175178	0.0425034	0.000330688
Docetaxel	0.28092	0.423981	0.000808689	1.40268e-19
Docetaxel	0.117481	0.404608	0.168406	8.11184e-18
Docetaxel	0.209652	0.383762	0.013248	4.79671e-16
Doxorubicin	0.0267465	0.0550351	0.717807	0.196269
Doxorubicin	0.20352	0.113657	0.00546031	0.00746458
Doxorubicin	0.0755411	0.0464266	0.306796	0.275765
Doxorubicin	0.155294	0.172341	0.0347958	4.61913e-05
Doxorubicin	0.118754	0.201299	0.107401	1.82445e-06
Doxorubicin	0.111628	0.250944	0.130345	2.17934e-09
Etoposide	0.19805	0.138352	0.0117891	0.00233292
Etoposide	0.266704	0.11546	0.000626473	0.0111882
Etoposide	0.162836	0.179468	0.0390311	7.42916e-05
Etoposide	0.18645	0.190115	0.0178767	2.65243e-05
Etoposide	0.0888601	0.150353	0.262312	0.000928957
Etoposide	0.033526	0.228601	0.672878	3.91353e-07
Gemcitabine	0.179852	0.159938	0.0298386	0.000792263
Gemcitabine	0.054245	0.105769	0.515505	0.0270414
Gemcitabine	0.0981616	0.21012	0.2385	9.4487e-06
Gemcitabine	0.0921963	0.313113	0.268382	2.14439e-11
Gemcitabine	0.0828839	0.158856	0.319933	0.000860739
Gemcitabine	0.0888338	0.270838	0.286303	8.746e-09
Methotrexate	0.480541	0.460611	0.000235362	6.93989e-10
Methotrexate	0.154031	0.418492	0.266113	2.99432e-08
Methotrexate	0.346446	0.413318	0.0102793	4.59371e-08
Methotrexate	0.497999	0.385569	0.000127206	4.04584e-07
Methotrexate	0.359024	0.470623	0.00767426	2.62351e-10
Methotrexate	0.447303	0.380734	0.000696085	5.79398e-07
Mitomycin	0.0204272	0.225118	0.779677	5.70148e-08
Mitomycin	0.0116093	0.280893	0.87369	8.88729e-12
Mitomycin	0.10549	0.211803	0.14747	3.41176e-07
Mitomycin	0.0960665	0.3029	0.187337	1.54117e-13
Mitomycin	0.145767	0.189533	0.0447787	5.30212e-06
Mitomycin	0.101492	0.241581	0.163517	5.32779e-09
Paclitaxel	0.290806	0.240008	0.0145948	0.00049534
Paclitaxel	-0.0271017	0.323232	0.823763	2.02931e-06
Paclitaxel	0.0687079	0.105998	0.571958	0.128487
Paclitaxel	0.296474	0.308017	0.0126981	6.33119e-06
Paclitaxel	0.232963	0.197546	0.0522816	0.00432873
Paclitaxel	0.184813	0.244879	0.12561	0.000376315
Vinblastine	0.257983	0.39551	0.000471454	1.25633e-21
Vinblastine	0.167242	0.135998	0.0248337	0.00155212
Vinblastine	0.294814	0.34573	5.88333e-05	1.40673e-16
Vinblastine	0.245942	0.29754	0.000874929	1.7624e-12
Vinblastine	0.35485	0.188453	1.02045e-06	1.06002e-05
Vinblastine	0.188804	0.328281	0.0111393	5.21547e-15
Vorinostat	0.4115	0.593407	7.88445e-09	3.04381e-53
Vorinostat	0.467682	0.507962	2.80457e-11	3.72928e-37
Vorinostat	0.482562	0.493924	5.26038e-12	6.33776e-35
Vorinostat	0.391184	0.481243	4.75694e-08	5.36542e-33
Vorinostat	0.363378	0.51062	4.60973e-07	1.37261e-37
Vorinostat	0.368938	0.530552	2.97691e-07	5.72366e-41
SN-38	0.23481	0.245616	0.00176103	1.26287e-08
SN-38	0.239785	0.296428	0.00139306	4.54972e-12
SN-38	0.0731773	0.386088	0.335849	4.89959e-20
SN-38	0.184384	0.340095	0.0145789	1.25696e-15
SN-38	0.182716	0.366344	0.0155122	4.6821e-18
SN-38	0.183623	0.266809	0.0149986	5.65225e-10
5-Fluorouracil	0.355643	0.476696	0.00022725	9.12151e-19
5-Fluorouracil	0.212911	0.318861	0.0308296	1.16652e-08
5-Fluorouracil	0.283794	0.360549	0.00367229	7.96901e-11
5-Fluorouracil	0.267902	0.469773	0.00622052	3.33903e-18
5-Fluorouracil	0.359278	0.318755	0.000193757	1.1803e-08
5-Fluorouracil	0.229517	0.287695	0.0196932	3.04452e-07

## Sheet: 250
	Test	Train	P Test	P Train
Bleomycin	0.0848258	0.166843	0.289286	0.000263845
Bleomycin	0.160824	0.413374	0.0435255	5.46992e-21
Bleomycin	-0.0344363	0.244695	0.667525	6.83145e-08
Bleomycin	0.0896725	0.115046	0.262512	0.0121953
Bleomycin	0.122896	0.239521	0.123962	1.30611e-07
Bleomycin	0.142103	0.244918	0.0748994	6.64078e-08
Bortezomib	0.287582	0.405938	0.00838389	2.95275e-11
Bortezomib	0.437681	0.390687	3.5074e-05	1.8094e-10
Bortezomib	0.35454	0.437963	0.00100706	4.80353e-13
Bortezomib	0.355317	0.41003	0.000979815	1.78704e-11
Bortezomib	0.300281	0.352552	0.00581271	1.14128e-08
Bortezomib	0.305109	0.519882	0.0050359	1.42545e-18
Cisplatin	-0.0109056	0.133157	0.948921	0.167485
Cisplatin	-0.0877193	0.264368	0.605674	0.00547164
Cisplatin	0.132053	0.112093	0.435921	0.245862
Cisplatin	-0.0486012	0.466722	0.775145	3.12964e-07
Cisplatin	0.169275	0.0353628	0.316552	0.715069
Cisplatin	-0.0737316	0.140061	0.664514	0.146337
Cytarabine	0.0738316	0.451269	0.405669	9.19149e-21
Cytarabine	0.00422071	0.335168	0.962137	1.37835e-11
Cytarabine	0.170735	0.208874	0.0530485	3.53215e-05
Cytarabine	0.288344	0.227054	0.000920515	6.62409e-06
Cytarabine	0.209727	0.452424	0.0170582	7.12774e-21
Cytarabine	0.20123	0.45349	0.0222116	5.63201e-21
Docetaxel	0.299039	0.371702	0.000348932	4.46449e-15
Docetaxel	0.227781	0.431125	0.00700118	2.93674e-20
Docetaxel	0.219617	0.356812	0.00938631	6.18589e-14
Docetaxel	0.454837	0.525362	1.8557e-08	6.84374e-31
Docetaxel	0.380652	0.389628	3.79097e-06	1.56666e-16
Docetaxel	0.206394	0.512539	0.0147816	3.04394e-29
Doxorubicin	0.0482923	0.302693	0.513901	3.50761e-13
Doxorubicin	0.128206	0.202343	0.0820077	1.60865e-06
Doxorubicin	0.181153	0.248721	0.0135984	3.04603e-09
Doxorubicin	-0.00821045	0.0875021	0.91168	0.0396875
Doxorubicin	0.122871	0.0732698	0.0956709	0.0851737
Doxorubicin	0.294919	0.294112	4.59845e-05	1.69686e-12
Etoposide	0.174057	0.174683	0.0272297	0.000115821
Etoposide	0.248232	0.241994	0.00149832	7.48145e-08
Etoposide	0.0433977	0.405543	0.584638	1.65986e-20
Etoposide	0.237868	0.289277	0.00237819	9.58466e-11
Etoposide	0.183635	0.311162	0.0197123	2.79054e-12
Etoposide	0.120186	0.243332	0.128858	6.3064e-08
Gemcitabine	0.253225	0.147483	0.00204338	0.00199381
Gemcitabine	0.121788	0.242328	0.143092	2.93023e-07
Gemcitabine	0.125875	0.269206	0.130049	1.08166e-08
Gemcitabine	0.12375	0.218387	0.13671	4.06672e-06
Gemcitabine	0.0776551	0.327826	0.351516	2.08648e-12
Gemcitabine	0.0302295	0.275431	0.717197	4.773e-09
Methotrexate	0.535354	0.381216	3.0314e-05	5.59139e-07
Methotrexate	0.229884	0.51793	0.094476	1.68596e-12
Methotrexate	0.365733	0.574301	0.00653586	1.34906e-15
Methotrexate	0.486564	0.504269	0.000191058	7.84786e-12
Methotrexate	0.266933	0.608872	0.0510309	8.26922e-18
Methotrexate	0.469335	0.503817	0.000343463	8.2476e-12
Mitomycin	0.209591	0.252139	0.00370486	1.06025e-09
Mitomycin	0.0122059	0.2047	0.867258	8.46415e-07
Mitomycin	0.0782681	0.219575	0.283101	1.21737e-07
Mitomycin	0.130425	0.200057	0.0728793	1.50693e-06
Mitomycin	0.149675	0.32735	0.0392895	1.11797e-15
Mitomycin	0.0979438	0.227918	0.178823	3.85752e-08
Paclitaxel	0.280623	0.313418	0.0186187	4.25781e-06
Paclitaxel	-0.00544134	0.468938	0.964342	1.02926e-12
Paclitaxel	0.233418	0.328069	0.0518104	1.39484e-06
Paclitaxel	0.301408	0.302222	0.0112247	9.60729e-06
Paclitaxel	0.167457	0.520279	0.165862	9.38165e-16
Paclitaxel	0.323804	0.265532	0.00624853	0.000110251
Vinblastine	0.245473	0.386312	0.000895725	1.25589e-20
Vinblastine	0.350299	0.305552	1.431e-06	4.12269e-13
Vinblastine	0.240353	0.341023	0.00115411	3.81391e-16
Vinblastine	0.286383	0.410545	9.72236e-05	2.48795e-23
Vinblastine	0.438612	0.315157	7.34225e-10	6.8055e-14
Vinblastine	0.320734	0.478724	1.13531e-05	3.17209e-32
Vorinostat	0.415135	0.535882	5.64329e-09	6.53476e-42
Vorinostat	0.479029	0.603239	7.88493e-12	2.04845e-55
Vorinostat	0.461934	0.573891	5.24135e-11	3.80344e-49
Vorinostat	0.351954	0.519221	1.10361e-06	5.0881e-39
Vorinostat	0.405162	0.5499	1.39932e-08	1.7966e-44
Vorinostat	0.394594	0.526883	3.54771e-08	2.49319e-40
SN-38	0.308818	0.483452	3.20916e-05	5.47421e-32
SN-38	0.195842	0.437382	0.00939379	7.53721e-26
SN-38	0.182461	0.41843	0.0156595	1.38886e-23
SN-38	0.251305	0.494805	0.000794699	1.19326e-33
SN-38	0.361491	0.428972	8.87606e-07	7.94629e-25
SN-38	0.31811	0.340191	1.78658e-05	1.23256e-15
5-Fluorouracil	0.338323	0.476981	0.000473408	8.64189e-19
5-Fluorouracil	0.414499	0.543486	1.34386e-05	6.47241e-25
5-Fluorouracil	0.583106	0.517068	1.0272e-10	2.54838e-22
5-Fluorouracil	0.349383	0.556641	0.000297732	2.69745e-26
5-Fluorouracil	0.267122	0.431432	0.00637855	2.6503e-15
5-Fluorouracil	0.255085	0.377455	0.00931141	8.48918e-12

## Sheet: 500
	Test	Train	P Test	P Train
Bleomycin	0.202986	0.313723	0.0105298	2.76024e-12
Bleomycin	0.163787	0.185487	0.0397504	4.84505e-05
Bleomycin	0.162351	0.35058	0.0415439	3.73678e-15
Bleomycin	0.149865	0.240478	0.0601841	1.15981e-07
Bleomycin	0.045517	0.321559	0.570109	7.29747e-13
Bleomycin	0.098596	0.615685	0.217763	8.55583e-51
Bortezomib	0.361614	0.481478	0.000782454	8.505e-16
Bortezomib	0.430146	0.413134	4.93682e-05	1.2152e-11
Bortezomib	0.437891	0.432877	3.47376e-05	9.51377e-13
Bortezomib	0.518198	0.539207	5.23086e-07	4.15809e-20
Bortezomib	0.388901	0.502479	0.000279648	2.85174e-17
Bortezomib	0.171613	0.473899	0.120831	2.7386e-15
Cisplatin	0.0912755	0.110045	0.591078	0.254651
Cisplatin	-0.0545282	0.274673	0.748562	0.00384723
Cisplatin	-0.13395	0.842702	0.4293	1.53269e-30
Cisplatin	0.201517	0.55335	0.231686	4.37306e-10
Cisplatin	0.0694642	0.0197294	0.682888	0.838646
Cisplatin	0.241821	0.105319	0.149316	0.275747
Cytarabine	0.134151	0.571162	0.129596	8.41663e-35
Cytarabine	0.0972663	0.401653	0.272824	2.13763e-16
Cytarabine	0.202929	0.485055	0.0210853	3.57123e-24
Cytarabine	0.257849	0.232073	0.0031762	4.06973e-06
Cytarabine	0.260616	0.535278	0.0028549	5.33525e-30
Cytarabine	0.242928	0.442749	0.00553787	5.82372e-20
Docetaxel	0.43691	0.447895	7.56036e-08	6.4423e-22
Docetaxel	0.271598	0.346172	0.00121985	3.7262e-13
Docetaxel	0.226453	0.513292	0.00734787	2.44649e-29
Docetaxel	0.300862	0.476657	0.000319645	5.50984e-25
Docetaxel	0.347411	0.412184	2.7871e-05	1.71252e-18
Docetaxel	0.235261	0.43513	0.00530546	1.2024e-20
Doxorubicin	0.108411	0.296917	0.141862	1.01939e-12
Doxorubicin	0.231161	0.316016	0.00154655	2.73045e-14
Doxorubicin	0.163017	0.345271	0.0266167	6.30113e-17
Doxorubicin	0.156901	0.319499	0.0329374	1.37098e-14
Doxorubicin	0.192406	0.34931	0.00869491	2.58696e-17
Doxorubicin	0.0947178	0.25934	0.199683	5.97622e-10
Etoposide	0.20052	0.368754	0.0107583	5.68329e-17
Etoposide	0.237834	0.46934	0.00238178	8.94727e-28
Etoposide	0.159294	0.486643	0.0435529	5.0275e-30
Etoposide	0.225696	0.213044	0.00399338	2.36532e-06
Etoposide	0.236755	0.293768	0.0024963	4.75269e-11
Etoposide	0.181458	0.288615	0.0212413	1.06177e-10
Gemcitabine	0.172911	0.148745	0.0368806	0.00182139
Gemcitabine	0.0604379	0.214085	0.468661	6.33232e-06
Gemcitabine	0.148194	0.193604	0.0742431	4.61665e-05
Gemcitabine	0.149146	0.253129	0.0723809	8.14042e-08
Gemcitabine	0.162049	0.257636	0.0506838	4.68601e-08
Gemcitabine	0.0690638	0.216166	0.40749	5.1169e-06
Methotrexate	0.588794	0.419539	2.8258e-06	2.74345e-08
Methotrexate	0.243225	0.546786	0.0763568	5.17619e-14
Methotrexate	0.406594	0.508587	0.00228139	4.86202e-12
Methotrexate	0.543587	0.544638	2.15889e-05	6.78657e-14
Methotrexate	0.387993	0.579723	0.00374422	6.31204e-16
Methotrexate	0.519954	0.574939	5.58808e-05	1.23463e-15
Mitomycin	0.263454	0.238069	0.000240106	8.9664e-09
Mitomycin	0.0105578	0.397434	0.885048	5.6814e-23
Mitomycin	0.0499792	0.175986	0.493471	2.42481e-05
Mitomycin	0.233196	0.190762	0.00120397	4.59383e-06
Mitomycin	0.0941735	0.305909	0.196219	8.61165e-14
Mitomycin	0.191376	0.241368	0.00816845	5.49967e-09
Paclitaxel	0.321424	0.469639	0.0066635	9.42649e-13
Paclitaxel	0.0550258	0.402852	0.650957	1.7672e-09
Paclitaxel	0.278698	0.391519	0.0194773	5.43012e-09
Paclitaxel	0.342175	0.349212	0.00373924	2.50755e-07
Paclitaxel	0.232228	0.425194	0.0530502	1.7018e-10
Paclitaxel	0.372093	0.333941	0.00151484	8.77131e-07
Vinblastine	0.307092	0.404563	2.75123e-05	1.21338e-22
Vinblastine	0.345698	0.465415	2.00339e-06	2.50577e-30
Vinblastine	0.295003	0.338341	5.81628e-05	6.68069e-16
Vinblastine	0.25322	0.417333	0.000604247	3.96356e-24
Vinblastine	0.363863	0.59081	5.14272e-07	5.01337e-52
Vinblastine	0.259817	0.393724	0.000427972	1.97573e-21
Vorinostat	0.439484	0.555846	5.40562e-10	1.35319e-45
Vorinostat	0.464239	0.541334	4.08466e-11	6.81616e-43
Vorinostat	0.470109	0.556869	2.1464e-11	8.62604e-46
Vorinostat	0.439942	0.571823	5.16306e-10	9.96433e-49
Vorinostat	0.333696	0.563285	4.15579e-06	4.941e-47
Vorinostat	0.430715	0.555586	1.28541e-09	1.51654e-45
SN-38	0.200056	0.387885	0.00794461	3.18535e-20
SN-38	0.230188	0.472856	0.00218005	1.71399e-30
SN-38	0.162642	0.369639	0.0315177	2.23557e-18
SN-38	0.352463	0.344741	1.72141e-06	4.85127e-16
SN-38	0.37833	0.47491	2.44144e-07	8.87515e-31
SN-38	0.381668	0.543928	1.87364e-07	1.32264e-41
5-Fluorouracil	0.364484	0.480102	0.000153689	4.76541e-19
5-Fluorouracil	0.305309	0.676437	0.00171289	2.81145e-42
5-Fluorouracil	0.360827	0.461542	0.000180928	1.50406e-17
5-Fluorouracil	0.266804	0.469526	0.00644412	3.49543e-18
5-Fluorouracil	0.321179	0.487206	0.000939882	1.20146e-19
5-Fluorouracil	0.301498	0.631654	0.00196892	1.76981e-35

## Sheet: 1000
	Test	Train	P Test	P Train
Bleomycin	0.264861	0.370224	0.000770757	7.61066e-17
Bleomycin	0.177688	0.530175	0.0255109	1.03227e-35
Bleomycin	0.237987	0.24157	0.00260317	1.01216e-07
Bleomycin	0.247072	0.404926	0.00175012	3.96115e-20
Bleomycin	0.035489	0.217625	0.657992	1.72719e-06
Bleomycin	0.0768302	0.52344	0.337311	1.06176e-34
Bortezomib	0.35729	0.441513	0.000913586	2.9607e-13
Bortezomib	0.464863	0.489795	9.53575e-06	2.27921e-16
Bortezomib	0.434868	0.453514	3.98851e-05	5.52939e-14
Bortezomib	0.412367	0.486389	0.000107181	3.92519e-16
Bortezomib	0.343101	0.507384	0.00149647	1.24709e-17
Bortezomib	0.378175	0.486772	0.000423558	3.69346e-16
Cisplatin	0.0104315	0.069734	0.951139	0.471199
Cisplatin	0.00640114	0.180549	0.970006	0.0602825
Cisplatin	0.0156472	0.955342	0.926764	1.80098e-58
Cisplatin	-0.291844	0.441238	0.0796583	1.56814e-06
Cisplatin	0.0580844	0.650616	0.732746	1.89845e-14
Cisplatin	-0.0739687	0.602437	0.663498	4.20315e-12
Cytarabine	0.0931015	0.481946	0.293985	7.63178e-24
Cytarabine	0.141413	0.458941	0.109919	1.6667e-21
Cytarabine	0.238411	0.517666	0.00651194	7.60452e-28
Cytarabine	0.251739	0.377587	0.00400372	1.58452e-14
Cytarabine	0.331764	0.584346	0.00012263	1.01962e-36
Cytarabine	0.37415	0.478403	1.25451e-05	1.79712e-23
Docetaxel	0.431936	0.430365	1.10062e-07	3.47474e-20
Docetaxel	0.368801	0.438026	7.91956e-06	6.25716e-21
Docetaxel	0.311435	0.378168	0.000190076	1.36553e-15
Docetaxel	0.395813	0.456117	1.41497e-06	9.15095e-23
Docetaxel	0.403007	0.428329	8.71173e-07	5.4398e-20
Docetaxel	0.284079	0.406119	0.000701233	5.96688e-18
Doxorubicin	0.168684	0.460541	0.0217176	2.20378e-30
Doxorubicin	0.187773	0.233213	0.0104825	2.88143e-08
Doxorubicin	0.143768	0.286308	0.0508954	6.80367e-12
Doxorubicin	0.0492968	0.229232	0.505174	5.0041e-08
Doxorubicin	0.170215	0.337022	0.0205355	3.73031e-16
Doxorubicin	0.230122	0.280641	0.0016261	1.8159e-11
Etoposide	0.188377	0.345537	0.0167077	5.80205e-15
Etoposide	0.155078	0.300272	0.0494965	1.68333e-11
Etoposide	0.139007	0.65826	0.0786449	3.50898e-61
Etoposide	0.211039	0.386561	0.00720414	1.2572e-18
Etoposide	0.359711	0.483888	2.77931e-06	1.17024e-29
Etoposide	0.0672504	0.403741	0.396648	2.5336e-20
Gemcitabine	0.14524	0.144341	0.0802657	0.00248968
Gemcitabine	0.121529	0.329704	0.143948	1.53552e-12
Gemcitabine	0.2181	0.209956	0.00817925	9.6045e-06
Gemcitabine	0.106248	0.203077	0.201822	1.88806e-05
Gemcitabine	0.124097	0.460519	0.135604	2.51607e-24
Gemcitabine	0.0777323	0.214927	0.351036	5.81043e-06
Methotrexate	0.66396	0.507475	4.42484e-08	5.50354e-12
Methotrexate	0.216848	0.493819	0.115252	2.43209e-11
Methotrexate	0.386468	0.454111	0.0038946	1.28362e-09
Methotrexate	0.610673	0.611861	9.41414e-07	5.16835e-18
Methotrexate	0.387993	0.625974	0.00374422	5.24548e-19
Methotrexate	0.4579	0.68554	0.000498515	8.02678e-24
Mitomycin	0.292061	0.400486	4.33759e-05	2.48117e-23
Mitomycin	0.012967	0.270855	0.859064	5.03535e-11
Mitomycin	0.114796	0.384882	0.114766	1.56897e-21
Mitomycin	0.231835	0.261953	0.00128861	2.21036e-10
Mitomycin	0.145648	0.302343	0.0449554	1.71533e-13
Mitomycin	0.173538	0.263654	0.0166447	1.67338e-10
Paclitaxel	0.334231	0.40242	0.00468626	1.84583e-09
Paclitaxel	0.0841396	0.443995	0.488613	2.07038e-11
Paclitaxel	0.2478	0.631995	0.0386128	1.75967e-24
Paclitaxel	0.334896	0.405046	0.00459955	1.41495e-09
Paclitaxel	0.248675	0.684872	0.0379097	5.31639e-30
Paclitaxel	0.421433	0.425066	0.000279861	1.72573e-10
Vinblastine	0.208309	0.400598	0.00501394	3.40737e-22
Vinblastine	0.340303	0.411572	2.95249e-06	1.88947e-23
Vinblastine	0.31232	0.388715	1.96979e-05	6.93128e-21
Vinblastine	0.3063	0.564003	2.89251e-05	1.37369e-46
Vinblastine	0.443499	0.580423	4.51229e-10	7.36093e-50
Vinblastine	0.319428	0.522862	1.23808e-05	3.77106e-39
Vorinostat	0.431653	0.535888	1.17308e-09	6.51697e-42
Vorinostat	0.45418	0.532598	1.19619e-10	2.49952e-41
Vorinostat	0.457915	0.59546	8.05978e-11	1.087e-53
Vorinostat	0.434408	0.510086	8.95215e-10	1.67958e-37
Vorinostat	0.366887	0.571189	3.5012e-07	1.33676e-48
Vorinostat	0.47066	0.527113	2.01924e-11	2.27474e-40
SN-38	0.205685	0.429118	0.00631961	7.63227e-25
SN-38	0.290844	0.522827	9.43486e-05	4.99187e-38
SN-38	0.151352	0.444603	0.0455663	9.4562e-27
SN-38	0.350625	0.497222	1.96508e-06	5.18638e-34
SN-38	0.31582	0.605676	2.06783e-05	1.1304e-53
SN-38	0.335107	0.380287	5.81379e-06	1.93238e-19
5-Fluorouracil	0.448271	0.732703	2.05026e-06	9.62176e-53
5-Fluorouracil	0.332195	0.653235	0.000607689	1.30454e-38
5-Fluorouracil	0.425603	0.46573	7.40449e-06	7.02843e-18
5-Fluorouracil	0.390568	0.60422	4.52912e-05	7.75665e-32
5-Fluorouracil	0.288692	0.550835	0.00310257	1.11572e-25
5-Fluorouracil	0.38869	0.689231	4.96288e-05	1.9036e-44
