# Supplementary material for: A systematic analysis of genomics-based modeling approaches for prediction of drug response to cytotoxic chemotherapies
Source: BMC Med Genomics. 2019 Jun 17;12:87. doi: 10.1186/s12920-019-0519-2 (PMC6580596; doi:10.1186/s12920-019-0519-2)
Supplement: Supplementary file 17 — MAD values for PCR CTR1 models discussed in section E. (XLSX 25 kb) [file 12920_2019_519_MOESM17_ESM.xlsx]

## Sheet: 10
	MAD TEST	MAD TRAIN
Bleomycin	1.33803	1.27198
Bleomycin	1.37807	1.26872
Bleomycin	1.25064	1.29196
Bleomycin	1.21374	1.27106
Bleomycin	1.25585	1.31325
Bleomycin	1.26323	1.30269
Bortezomib	0.826476	0.806599
Bortezomib	0.895778	0.775805
Bortezomib	0.68307	0.865354
Bortezomib	0.874695	0.83941
Bortezomib	0.937948	0.821284
Bortezomib	0.822071	0.827962
Cisplatin	0.429098	0.383461
Cisplatin	0.381023	0.420084
Cisplatin	0.411846	0.411479
Cisplatin	0.389342	0.409424
Cisplatin	0.451937	0.384281
Cisplatin	0.32232	0.436362
Cytarabine	0.845475	0.804913
Cytarabine	0.800186	0.880358
Cytarabine	0.853696	0.861509
Cytarabine	0.882344	0.825513
Cytarabine	0.871071	0.836666
Cytarabine	0.807081	0.866802
Docetaxel	0.819757	0.698842
Docetaxel	0.726236	0.731011
Docetaxel	0.708228	0.730705
Docetaxel	0.703644	0.745615
Docetaxel	0.734452	0.700137
Docetaxel	0.719199	0.707042
Doxorubicin	1.04211	0.970918
Doxorubicin	1.05245	1.01081
Doxorubicin	1.04019	1.01512
Doxorubicin	1.01902	1.02219
Doxorubicin	0.958399	1.04067
Doxorubicin	1.03148	1.01992
Etoposide	1.052	1.06364
Etoposide	1.05023	1.07035
Etoposide	1.00895	1.10952
Etoposide	1.10531	1.04209
Etoposide	1.07883	1.0769
Etoposide	1.12784	1.04368
Gemcitabine	1.40223	1.31457
Gemcitabine	1.40392	1.31179
Gemcitabine	1.38081	1.31441
Gemcitabine	1.27111	1.35128
Gemcitabine	1.35935	1.31432
Gemcitabine	1.29421	1.33519
Methotrexate	0.835397	0.815976
Methotrexate	0.833951	0.837152
Methotrexate	0.699394	0.917758
Methotrexate	0.744544	0.803771
Methotrexate	0.887311	0.759028
Methotrexate	0.712703	0.806198
Mitomycin	1.07612	1.0673
Mitomycin	1.11156	1.04582
Mitomycin	1.06697	1.07098
Mitomycin	1.11755	1.0649
Mitomycin	1.0959	1.07376
Mitomycin	1.08197	1.0774
Paclitaxel	0.799649	0.922975
Paclitaxel	0.764425	0.910151
Paclitaxel	0.874633	0.825713
Paclitaxel	0.923532	0.892243
Paclitaxel	0.895661	0.891972
Paclitaxel	0.990578	0.831601
Vinblastine	0.799017	0.847465
Vinblastine	0.988519	0.818676
Vinblastine	0.914439	0.816538
Vinblastine	0.792652	0.870249
Vinblastine	0.917118	0.855011
Vinblastine	0.776366	0.883633
Vorinostat	0.657291	0.66543
Vorinostat	0.623389	0.620544
Vorinostat	0.657322	0.67221
Vorinostat	0.670533	0.66939
Vorinostat	0.664298	0.633003
Vorinostat	0.692364	0.636498
SN-38	0.905556	0.956718
SN-38	0.96087	0.952262
SN-38	1.01582	0.949985
SN-38	0.991117	0.959189
SN-38	0.909852	0.943782
SN-38	0.940438	0.950947
5-Fluorouracil	0.836778	0.861224
5-Fluorouracil	0.863943	0.808267
5-Fluorouracil	0.954557	0.807593
5-Fluorouracil	0.957252	0.842682
5-Fluorouracil	0.78894	0.851928
5-Fluorouracil	0.842342	0.850108

## Sheet: 55
	MAD TEST	MAD TRAIN
Bleomycin	1.34011	1.27306
Bleomycin	1.38323	1.27118
Bleomycin	1.27647	1.27831
Bleomycin	1.17898	1.29113
Bleomycin	1.29622	1.25389
Bleomycin	1.2764	1.29573
Bortezomib	0.852182	0.72867
Bortezomib	0.831975	0.751344
Bortezomib	0.656775	0.877447
Bortezomib	0.832897	0.764634
Bortezomib	0.848571	0.74183
Bortezomib	0.758359	0.781969
Cisplatin	0.405935	0.395669
Cisplatin	0.388614	0.415973
Cisplatin	0.392534	0.415894
Cisplatin	0.409046	0.409411
Cisplatin	0.460393	0.39309
Cisplatin	0.327583	0.43319
Cytarabine	0.883787	0.787872
Cytarabine	0.862172	0.773904
Cytarabine	0.829812	0.836266
Cytarabine	0.810726	0.825534
Cytarabine	0.854229	0.804922
Cytarabine	0.801685	0.879954
Docetaxel	0.785526	0.678957
Docetaxel	0.717498	0.717106
Docetaxel	0.702646	0.731108
Docetaxel	0.692373	0.674824
Docetaxel	0.751137	0.678605
Docetaxel	0.673641	0.689758
Doxorubicin	1.05332	1.0092
Doxorubicin	1.02577	1.00506
Doxorubicin	1.03754	1.01191
Doxorubicin	1.0169	1.00288
Doxorubicin	0.95676	1.01222
Doxorubicin	1.02827	0.982227
Etoposide	1.06034	1.07783
Etoposide	1.01924	1.08974
Etoposide	0.996413	1.08369
Etoposide	1.08698	1.04084
Etoposide	1.06485	1.07275
Etoposide	1.1133	1.02925
Gemcitabine	1.37756	1.30047
Gemcitabine	1.40021	1.30753
Gemcitabine	1.38411	1.28746
Gemcitabine	1.27291	1.3045
Gemcitabine	1.34774	1.32828
Gemcitabine	1.29851	1.3012
Methotrexate	0.768932	0.729983
Methotrexate	0.866927	0.721856
Methotrexate	0.633916	0.800202
Methotrexate	0.747577	0.785194
Methotrexate	0.851281	0.708091
Methotrexate	0.742684	0.801002
Mitomycin	1.1145	1.04427
Mitomycin	1.124	1.01384
Mitomycin	1.04005	1.0684
Mitomycin	1.09994	1.01615
Mitomycin	1.06894	1.05286
Mitomycin	1.08199	1.04594
Paclitaxel	0.780656	0.897337
Paclitaxel	0.794823	0.902126
Paclitaxel	0.91398	0.892783
Paclitaxel	0.877397	0.858044
Paclitaxel	0.81391	0.898075
Paclitaxel	1.01988	0.838157
Vinblastine	0.797728	0.817055
Vinblastine	0.977274	0.817648
Vinblastine	0.878624	0.788649
Vinblastine	0.790926	0.845299
Vinblastine	0.867422	0.841677
Vinblastine	0.785396	0.84659
Vorinostat	0.649179	0.565085
Vorinostat	0.640504	0.599007
Vorinostat	0.63097	0.615531
Vorinostat	0.6589	0.618758
Vorinostat	0.661798	0.598656
Vorinostat	0.712695	0.591841
SN-38	0.901549	0.945232
SN-38	0.931961	0.911167
SN-38	1.00415	0.882283
SN-38	0.953062	0.885267
SN-38	0.954764	0.886306
SN-38	0.96167	0.916315
5-Fluorouracil	0.776347	0.770024
5-Fluorouracil	0.834091	0.832191
5-Fluorouracil	0.928782	0.764788
5-Fluorouracil	0.894871	0.743039
5-Fluorouracil	0.73708	0.856115
5-Fluorouracil	0.858113	0.833312

## Sheet: 250
	MAD TEST	MAD TRAIN
Bleomycin	1.33843	1.26128
Bleomycin	1.33936	1.1169
Bleomycin	1.30224	1.24827
Bleomycin	1.20099	1.31537
Bleomycin	1.21758	1.24215
Bleomycin	1.24435	1.24344
Bortezomib	0.81887	0.77121
Bortezomib	0.786628	0.775856
Bortezomib	0.671096	0.801625
Bortezomib	0.802794	0.76962
Bortezomib	0.869174	0.770962
Bortezomib	0.807198	0.726631
Cisplatin	0.403549	0.398587
Cisplatin	0.416697	0.405215
Cisplatin	0.383788	0.413045
Cisplatin	0.412692	0.369586
Cisplatin	0.435546	0.390102
Cisplatin	0.337038	0.428396
Cytarabine	0.869718	0.750765
Cytarabine	0.850604	0.813848
Cytarabine	0.85342	0.845608
Cytarabine	0.868947	0.840197
Cytarabine	0.870714	0.731494
Cytarabine	0.842334	0.763025
Docetaxel	0.768777	0.658293
Docetaxel	0.700848	0.657857
Docetaxel	0.697963	0.69057
Docetaxel	0.630884	0.622213
Docetaxel	0.658599	0.665338
Docetaxel	0.697526	0.636909
Doxorubicin	1.08605	0.957221
Doxorubicin	1.02029	0.986551
Doxorubicin	1.02027	0.972647
Doxorubicin	1.02137	1.01762
Doxorubicin	0.95066	1.03562
Doxorubicin	0.957619	0.965516
Etoposide	1.05867	1.06969
Etoposide	1.00936	1.05226
Etoposide	1.0473	1.00345
Etoposide	1.07778	0.999406
Etoposide	1.03535	1.02092
Etoposide	1.11293	1.02417
Gemcitabine	1.37039	1.29553
Gemcitabine	1.38893	1.26948
Gemcitabine	1.39999	1.27112
Gemcitabine	1.25651	1.335
Gemcitabine	1.38146	1.25481
Gemcitabine	1.29378	1.30815
Methotrexate	0.705821	0.763569
Methotrexate	0.790439	0.706465
Methotrexate	0.646698	0.711849
Methotrexate	0.723087	0.709206
Methotrexate	0.898467	0.631349
Methotrexate	0.712629	0.722647
Mitomycin	1.076	1.03248
Mitomycin	1.11506	1.04609
Mitomycin	1.04852	1.06007
Mitomycin	1.10693	1.04971
Mitomycin	1.0716	1.01584
Mitomycin	1.08588	1.04662
Paclitaxel	0.778317	0.87333
Paclitaxel	0.832325	0.824892
Paclitaxel	0.888854	0.851414
Paclitaxel	0.880917	0.843109
Paclitaxel	0.868012	0.747992
Paclitaxel	0.969204	0.824925
Vinblastine	0.803077	0.799313
Vinblastine	0.935429	0.790186
Vinblastine	0.894839	0.796176
Vinblastine	0.766299	0.798162
Vinblastine	0.842151	0.817376
Vinblastine	0.765109	0.770128
Vorinostat	0.627907	0.594005
Vorinostat	0.618838	0.561785
Vorinostat	0.630786	0.574965
Vorinostat	0.657727	0.594101
Vorinostat	0.64395	0.591418
Vorinostat	0.692731	0.58201
SN-38	0.877726	0.820493
SN-38	0.951877	0.854141
SN-38	0.973621	0.866173
SN-38	0.959265	0.794521
SN-38	0.850629	0.863879
SN-38	0.921011	0.896564
5-Fluorouracil	0.782501	0.740848
5-Fluorouracil	0.80133	0.708584
5-Fluorouracil	0.802383	0.653969
5-Fluorouracil	0.811509	0.705393
5-Fluorouracil	0.76469	0.772655
5-Fluorouracil	0.826739	0.789534

## Sheet: 500
	MAD TEST	MAD TRAIN
Bleomycin	1.25966	1.21293
Bleomycin	1.3483	1.23822
Bleomycin	1.23366	1.20019
Bleomycin	1.16459	1.28173
Bleomycin	1.27367	1.22501
Bleomycin	1.3135	0.998381
Bortezomib	0.81126	0.726391
Bortezomib	0.803469	0.755777
Bortezomib	0.626328	0.813718
Bortezomib	0.752782	0.691449
Bortezomib	0.838788	0.725516
Bortezomib	0.812508	0.744997
Cisplatin	0.402283	0.398979
Cisplatin	0.433756	0.412448
Cisplatin	0.51358	0.191564
Cisplatin	0.426158	0.321595
Cisplatin	0.452031	0.391181
Cisplatin	0.298613	0.432624
Cytarabine	0.88284	0.674899
Cytarabine	0.832559	0.782118
Cytarabine	0.853011	0.741894
Cytarabine	0.850523	0.825427
Cytarabine	0.877098	0.684923
Cytarabine	0.819452	0.763101
Docetaxel	0.707766	0.626372
Docetaxel	0.688951	0.684174
Docetaxel	0.695949	0.627369
Docetaxel	0.672813	0.638042
Docetaxel	0.674737	0.671738
Docetaxel	0.680112	0.669467
Doxorubicin	1.06066	0.941861
Doxorubicin	1.01993	0.957174
Doxorubicin	1.0305	0.934749
Doxorubicin	1.01114	0.960167
Doxorubicin	0.972982	0.959749
Doxorubicin	1.03	0.981146
Etoposide	1.02611	0.97834
Etoposide	0.977217	0.939077
Etoposide	0.998371	0.92827
Etoposide	1.09048	1.03852
Etoposide	1.03467	1.02338
Etoposide	1.06236	1.0252
Gemcitabine	1.39511	1.29964
Gemcitabine	1.41227	1.29156
Gemcitabine	1.35566	1.28953
Gemcitabine	1.24221	1.32432
Gemcitabine	1.34018	1.2723
Gemcitabine	1.2755	1.30975
Methotrexate	0.715155	0.753895
Methotrexate	0.84323	0.678751
Methotrexate	0.634113	0.757827
Methotrexate	0.717199	0.693856
Methotrexate	0.850375	0.656607
Methotrexate	0.687743	0.661031
Mitomycin	1.05267	1.04403
Mitomycin	1.17486	0.961175
Mitomycin	1.04558	1.07471
Mitomycin	1.08595	1.04926
Mitomycin	1.07822	1.01299
Mitomycin	1.04753	1.0409
Paclitaxel	0.784635	0.809091
Paclitaxel	0.805914	0.841696
Paclitaxel	0.878255	0.815406
Paclitaxel	0.862611	0.823639
Paclitaxel	0.82978	0.813487
Paclitaxel	0.96492	0.792568
Vinblastine	0.798786	0.803292
Vinblastine	0.90711	0.725583
Vinblastine	0.876355	0.802294
Vinblastine	0.779594	0.805448
Vinblastine	0.834136	0.666203
Vinblastine	0.756937	0.816526
Vorinostat	0.606535	0.58289
Vorinostat	0.600552	0.582542
Vorinostat	0.612009	0.585283
Vorinostat	0.632855	0.573446
Vorinostat	0.656865	0.577669
Vorinostat	0.684773	0.568569
SN-38	0.900335	0.876875
SN-38	0.927185	0.830396
SN-38	0.974807	0.871925
SN-38	0.92516	0.893237
SN-38	0.874478	0.835369
SN-38	0.872349	0.786933
5-Fluorouracil	0.775698	0.717285
5-Fluorouracil	0.846567	0.60567
5-Fluorouracil	0.91465	0.708889
5-Fluorouracil	0.852012	0.71501
5-Fluorouracil	0.747931	0.743554
5-Fluorouracil	0.81705	0.627913

## Sheet: 1000
	MAD TEST	MAD TRAIN
Bleomycin	1.23429	1.18708
Bleomycin	1.34362	1.05846
Bleomycin	1.19734	1.25262
Bleomycin	1.13654	1.16642
Bleomycin	1.27072	1.25369
Bleomycin	1.32221	1.0731
Bortezomib	0.795261	0.749344
Bortezomib	0.799984	0.730324
Bortezomib	0.60691	0.807685
Bortezomib	0.790657	0.735024
Bortezomib	0.861215	0.716078
Bortezomib	0.765713	0.740716
Cisplatin	0.402726	0.40073
Cisplatin	0.412976	0.417031
Cisplatin	0.522158	0.0891603
Cisplatin	0.476614	0.367707
Cisplatin	0.413332	0.276242
Cisplatin	0.382813	0.315566
Cytarabine	0.883891	0.727872
Cytarabine	0.806659	0.758425
Cytarabine	0.856662	0.705546
Cytarabine	0.826294	0.780803
Cytarabine	0.859081	0.666537
Cytarabine	0.736953	0.752137
Docetaxel	0.71148	0.630352
Docetaxel	0.66047	0.650394
Docetaxel	0.660754	0.677746
Docetaxel	0.647833	0.64415
Docetaxel	0.653638	0.662274
Docetaxel	0.662417	0.681712
Doxorubicin	1.07044	0.870297
Doxorubicin	1.01066	0.983002
Doxorubicin	1.02695	0.953246
Doxorubicin	1.02617	0.980162
Doxorubicin	0.973705	0.959152
Doxorubicin	1.00111	0.972432
Etoposide	1.04211	1.00171
Etoposide	1.03781	1.01855
Etoposide	1.04349	0.812614
Etoposide	1.08997	0.95634
Etoposide	0.959554	0.904278
Etoposide	1.11676	0.962756
Gemcitabine	1.39497	1.29793
Gemcitabine	1.3869	1.2312
Gemcitabine	1.36355	1.30266
Gemcitabine	1.24874	1.34077
Gemcitabine	1.36766	1.13782
Gemcitabine	1.2842	1.32496
Methotrexate	0.674896	0.712759
Methotrexate	0.806456	0.700339
Methotrexate	0.616573	0.777756
Methotrexate	0.655833	0.623375
Methotrexate	0.808747	0.626113
Methotrexate	0.721775	0.573802
Mitomycin	1.01987	0.948338
Mitomycin	1.14246	1.02486
Mitomycin	1.06636	0.986469
Mitomycin	1.06632	1.02321
Mitomycin	1.06441	1.02123
Mitomycin	1.05516	1.03323
Paclitaxel	0.759724	0.836678
Paclitaxel	0.804553	0.836525
Paclitaxel	0.887178	0.680859
Paclitaxel	0.866289	0.796341
Paclitaxel	0.833733	0.660842
Paclitaxel	0.931776	0.776497
Vinblastine	0.808603	0.802739
Vinblastine	0.934616	0.753734
Vinblastine	0.872625	0.781977
Vinblastine	0.786534	0.713606
Vinblastine	0.805707	0.66048
Vinblastine	0.758903	0.742198
Vorinostat	0.623437	0.591779
Vorinostat	0.595252	0.595038
Vorinostat	0.625627	0.558149
Vorinostat	0.629157	0.59195
Vorinostat	0.657085	0.568113
Vorinostat	0.66043	0.572807
SN-38	0.921872	0.849923
SN-38	0.899618	0.78587
SN-38	0.964945	0.850365
SN-38	0.883054	0.806016
SN-38	0.861779	0.723216
SN-38	0.888515	0.872497
5-Fluorouracil	0.742652	0.539731
5-Fluorouracil	0.814824	0.618478
5-Fluorouracil	0.861286	0.688969
5-Fluorouracil	0.76698	0.648663
5-Fluorouracil	0.753063	0.702067
5-Fluorouracil	0.793361	0.580503
