# Supplementary material for: A systematic analysis of genomics-based modeling approaches for prediction of drug response to cytotoxic chemotherapies
Source: BMC Med Genomics. 2019 Jun 17;12:87. doi: 10.1186/s12920-019-0519-2 (PMC6580596; doi:10.1186/s12920-019-0519-2)
Supplement: Supplementary file 18 — Spearman Correlations for NLSVR CTR2 models from 10 to 1000 genes presented in figure for section E and Fig. 6. (XLSX 36 kb) [file 12920_2019_519_MOESM18_ESM.xlsx]

## Sheet: 10
	Test	Train	P Test	P Train
Bleomycin	0.0131998	0.117331	0.869252	0.0105712
Bleomycin	-0.0586088	0.951644	0.464486	4.47428e-244
Bleomycin	0.000330109	0.16056	0.996716	0.000449447
Bleomycin	0.0519214	0.0461628	0.517052	0.315901
Bleomycin	-0.0208547	0.137373	0.794798	0.00272517
Bleomycin	0.0298361	0.120017	0.70979	0.00890907
Bortezomib	0.1531	0.303457	0.167028	1.11581e-06
Bortezomib	0.130683	0.99996	0.238964	0
Bortezomib	0.0358927	0.174725	0.747345	0.00579924
Bortezomib	0.354645	0.235241	0.00100334	0.000185149
Bortezomib	0.0861845	0.714218	0.438509	5.40744e-40
Bortezomib	0.0107468	0.249167	0.923182	7.28411e-05
Cisplatin	0.0279753	0.879316	0.869449	2.93872e-36
Cisplatin	0.172594	0.993615	0.307016	3.13113e-103
Cisplatin	0.0602181	0.250913	0.723307	0.00849724
Cisplatin	0.080844	0.0295895	0.634319	0.76004
Cisplatin	-0.0175439	0.647243	0.917915	2.85944e-14
Cisplatin	0.0334282	0.740589	0.844288	3.45965e-20
Cytarabine	0.0959135	0.161145	0.279582	0.0014906
Cytarabine	0.0797071	0.02407	0.36923	0.63733
Cytarabine	0.128695	0.281187	0.146079	1.90595e-08
Cytarabine	0.115491	0.212351	0.192465	2.59275e-05
Cytarabine	0.076856	0.0535867	0.386654	0.293648
Cytarabine	-0.00895013	0.466826	0.919815	2.75394e-22
Docetaxel	0.170857	0.153864	0.0443264	0.00164648
Docetaxel	0.0730015	0.172365	0.393081	0.00041326
Docetaxel	0.187953	0.412438	0.0267115	1.62437e-18
Docetaxel	0.0709102	0.177125	0.406813	0.000282844
Docetaxel	0.185585	0.740527	0.0287213	1.8228e-73
Docetaxel	-0.0343179	0.61113	0.688371	5.90112e-44
Doxorubicin	0.0684205	0.0553741	0.35476	0.193523
Doxorubicin	0.0619802	0.0189258	0.401966	0.656977
Doxorubicin	-0.0314526	0.079335	0.670832	0.0622716
Doxorubicin	-0.0337762	0.0695012	0.648086	0.10254
Doxorubicin	0.149797	0.0561764	0.0418358	0.187138
Doxorubicin	0.0374057	0.941034	0.613207	1.62356e-261
Etoposide	0.0418737	0.743561	0.597909	6.16823e-86
Etoposide	0.00659363	0.723779	0.933841	2.28013e-79
Etoposide	0.0290545	0.517304	0.714466	2.42131e-34
Etoposide	-0.087037	0.128993	0.272267	0.00456137
Etoposide	0.171391	0.115494	0.0297144	0.0111639
Etoposide	-0.0443841	0.120988	0.576122	0.00783499
Gemcitabine	0.117272	0.12051	0.15863	0.0116963
Gemcitabine	-0.100749	0.27315	0.226289	6.4575e-09
Gemcitabine	-0.0205277	0.132138	0.805736	0.00566586
Gemcitabine	0.0450599	0.695431	0.589159	2.03831e-64
Gemcitabine	0.0356897	0.0902715	0.668891	0.0593581
Gemcitabine	0.0136755	0.132593	0.869866	0.00550097
Methotrexate	-0.0360206	0.912787	0.795954	4.15211e-64
Methotrexate	0.0319802	0.292956	0.81843	0.000154832
Methotrexate	0.173394	0.130201	0.209881	0.0986597
Methotrexate	0.30284	0.906021	0.0260215	1.24232e-61
Methotrexate	0.111797	0.11672	0.42091	0.139099
Methotrexate	0.245664	0.20581	0.0733631	0.00860301
Mitomycin	0.174999	0.125413	0.015738	0.00272803
Mitomycin	-0.00251064	0.56167	0.972575	1.27922e-48
Mitomycin	0.0993382	0.338369	0.172686	1.04393e-16
Mitomycin	-0.00706391	0.0191387	0.922942	0.648701
Mitomycin	0.0452939	0.0655739	0.534908	0.118188
Mitomycin	-0.0426573	0.1376	0.558968	0.000999347
Paclitaxel	-0.0851544	0.12119	0.483366	0.0819503
Paclitaxel	-0.164483	0.781583	0.173618	6.84989e-44
Paclitaxel	0.108075	0.135585	0.373172	0.0514237
Paclitaxel	0.22579	0.144043	0.0601864	0.0383892
Paclitaxel	0.196046	0.0470987	0.103837	0.500373
Paclitaxel	-0.016254	0.780364	0.893757	1.13145e-43
Vinblastine	0.00297746	0.251903	0.968357	3.01854e-09
Vinblastine	-0.0473718	0.163941	0.527722	0.000131741
Vinblastine	0.0838771	0.608461	0.262943	6.7999e-56
Vinblastine	0.0404025	0.403908	0.590232	1.4405e-22
Vinblastine	0.104398	0.0865644	0.163104	0.0445565
Vinblastine	0.105125	0.0724857	0.160181	0.0927317
Vorinostat	0.0269216	0.0831096	0.718282	0.0522704
Vorinostat	0.34769	0.321302	1.51554e-06	1.40909e-14
Vorinostat	0.264657	0.293249	0.000305713	2.73315e-12
Vorinostat	0.0551859	0.527076	0.45934	2.30898e-40
Vorinostat	0.123933	0.740451	0.0955431	6.18438e-96
Vorinostat	0.119565	0.639772	0.107905	3.44319e-64
SN-38	0.168354	0.110545	0.0259421	0.011413
SN-38	0.0540752	0.185174	0.477244	2.03e-05
SN-38	0.127535	0.122994	0.0925863	0.0048512
SN-38	0.101478	0.274312	0.181465	1.7584e-10
SN-38	0.00861621	0.0955741	0.909898	0.0288538
SN-38	0.24766	0.239359	0.000951841	2.99717e-08
5-Fluorouracil	0.0435795	0.184731	0.662043	0.00116945
5-Fluorouracil	0.233065	0.142544	0.0178263	0.0125585
5-Fluorouracil	0.00255898	0.1041	0.979533	0.0689874
5-Fluorouracil	-0.0278193	0.151056	0.780289	0.00812592
5-Fluorouracil	0.0837543	0.142241	0.400281	0.0127497
5-Fluorouracil	0.0738809	0.382717	0.458286	4.11562e-12

## Sheet: 55
	Test	Train	P Test	P Train
Bleomycin	0.0275519	0.999998	0.731119	0
Bleomycin	0.0731153	0.0997193	0.361258	0.029952
Bleomycin	0.139892	0.999952	0.0795885	0
Bleomycin	0.0667413	0.170006	0.404736	0.000200314
Bleomycin	-0.0375913	0.899704	0.63912	4.81709e-172
Bleomycin	-0.044662	0.999922	0.577381	0
Bortezomib	0.333277	0.988462	0.00207847	1.1718e-203
Bortezomib	0.275303	0.981154	0.0117697	1.22568e-177
Bortezomib	0.362831	0.985365	0.000748761	4.89861e-191
Bortezomib	0.235506	0.999997	0.0320913	0
Bortezomib	0.23876	0.999977	0.0297231	0
Bortezomib	0.124575	1	0.261821	0
Cisplatin	0.0148536	1	0.930469	0
Cisplatin	0.0665975	1	0.695333	0
Cisplatin	0.0912755	0.999861	0.591078	4.38394e-192
Cisplatin	-0.0336652	0.999351	0.843198	2.67931e-156
Cisplatin	0.19447	0.997933	0.248759	2.15737e-129
Cisplatin	-0.000955134	1	0.995524	0
Cytarabine	-0.0472384	1	0.595003	0
Cytarabine	0.0875208	0.999455	0.324004	0
Cytarabine	0.0500894	1	0.572942	0
Cytarabine	0.104029	0.999963	0.240705	0
Cytarabine	0.230311	0.998125	0.00864546	0
Cytarabine	0.172043	1	0.0512271	0
Docetaxel	0.28731	0.999958	0.000605054	0
Docetaxel	0.34014	0.999165	4.18866e-05	0
Docetaxel	0.161437	0.988663	0.057617	0
Docetaxel	0.307775	0.977	0.00022805	5.65787e-280
Docetaxel	0.209799	0.762221	0.013182	3.25602e-80
Docetaxel	0.115814	0.969682	0.174569	1.81145e-255
Doxorubicin	0.0835009	0.980538	0.258471	0
Doxorubicin	0.183678	0.160298	0.0123256	0.000153379
Doxorubicin	0.0784485	0.131498	0.288499	0.00194331
Doxorubicin	0.0985482	0.963096	0.182018	3.02733e-316
Doxorubicin	0.162871	0.999817	0.0267544	0
Doxorubicin	-0.0115651	0.150088	0.875842	0.000397761
Etoposide	0.068599	0.999999	0.387225	0
Etoposide	0.0210174	0.999798	0.791293	0
Etoposide	0.150227	0.170455	0.0571547	0.000169856
Etoposide	0.061201	0.999988	0.440573	0
Etoposide	0.171141	0.932885	0.0299572	5.22097e-215
Etoposide	0.0740798	0.198876	0.350341	1.08804e-05
Gemcitabine	0.135122	0.999886	0.103925	0
Gemcitabine	0.041535	1	0.618646	0
Gemcitabine	0.214814	1	0.00922056	0
Gemcitabine	-0.0293272	0.183739	0.725294	0.000112042
Gemcitabine	0.137428	0.901052	0.0981008	6.45818e-160
Gemcitabine	0.177265	0.927944	0.0323169	1.46663e-188
Methotrexate	0.343854	1	0.0109021	0
Methotrexate	0.175453	0.999277	0.204437	3.80867e-229
Methotrexate	0.0672765	1	0.62884	0
Methotrexate	0.441357	0.318969	0.000835597	3.51935e-05
Methotrexate	0.345531	0.974571	0.0104955	7.48883e-106
Methotrexate	0.491366	0.377155	0.000161334	7.5305e-07
Mitomycin	-0.0538143	0.731518	0.460868	2.24746e-96
Mitomycin	0.0813019	0.768354	0.264799	5.65587e-112
Mitomycin	0.147455	0.175778	0.0423336	2.48004e-05
Mitomycin	0.0852157	0.946717	0.242406	3.58111e-281
Mitomycin	0.069326	0.767899	0.341893	9.17768e-112
Mitomycin	-0.0136721	0.304651	0.851487	1.09927e-13
Paclitaxel	0.199125	0.0968208	0.0984126	0.165187
Paclitaxel	0.308897	0.999689	0.00927233	0
Paclitaxel	0.210918	0.976176	0.0796595	5.27314e-138
Paclitaxel	0.316	0.948585	0.00770105	2.24317e-104
Paclitaxel	0.120672	0.958325	0.319699	1.65595e-113
Paclitaxel	0.0701076	0.236047	0.564135	0.000616895
Vinblastine	0.21441	0.97096	0.00384923	0
Vinblastine	0.206939	0.999953	0.00531547	0
Vinblastine	0.13598	0.964919	0.0687422	0
Vinblastine	0.0453142	0.758857	0.545825	4.37801e-102
Vinblastine	0.26049	0.97415	0.000412967	0
Vinblastine	0.137807	0.999616	0.0650663	0
Vorinostat	0.358893	0.999167	6.52049e-07	0
Vorinostat	0.358196	0.999531	6.87814e-07	0
Vorinostat	0.351044	0.978589	1.18134e-06	0
Vorinostat	0.258176	0.999299	0.000433458	0
Vorinostat	0.29572	0.976868	5.05614e-05	0
Vorinostat	0.282998	0.983977	0.000108397	0
SN-38	0.240873	0.999718	0.0013226	0
SN-38	0.0133968	0.999701	0.860325	0
SN-38	-0.0740416	0.958642	0.330157	1.69721e-286
SN-38	0.179138	0.96079	0.0176916	2.07702e-292
SN-38	0.24652	0.221751	0.00100654	3.00638e-07
SN-38	0.282969	0.962971	0.000148031	9.30646e-299
5-Fluorouracil	0.215141	0.999591	0.0290787	0
5-Fluorouracil	0.302926	0.999455	0.00186921	0
5-Fluorouracil	0.184137	0.965448	0.062613	1.34818e-179
5-Fluorouracil	0.163621	0.999998	0.098646	0
5-Fluorouracil	0.301245	0.998814	0.00198706	0
5-Fluorouracil	0.398223	0.956177	3.10178e-05	3.25795e-164

## Sheet: 250
	Test	Train	P Test	P Train
Bleomycin	0.285845	0.999999	0.00027184	0
Bleomycin		1		0
Bleomycin	0.211679	0.910888	0.00758603	1.4502e-183
Bleomycin	-0.0583654	0.999997	0.466346	0
Bleomycin	0.078324	0.888113	0.327973	1.86377e-161
Bleomycin	-0.0469865	0.254347	0.557711	1.95984e-08
Bortezomib	0.283112	0.970101	0.00950199	2.79441e-153
Bortezomib	0.372004	0.999211	0.000534428	0
Bortezomib	0.40034	0.94607	0.000176781	2.04763e-122
Bortezomib	0.25849	0.999187	0.0182997	0
Bortezomib	0.361614	0.999212	0.000782454	0
Bortezomib	0.29369	0.960207	0.00704367	2.83462e-138
Cisplatin	0.0889047	0.999935	0.600791	8.60116e-210
Cisplatin	0.0376956	0.99393	0.824702	2.10581e-104
Cisplatin	0.384542	0.998378	0.0187753	5.09234e-135
Cisplatin	0.161214	0.992262	0.340477	8.83093e-99
Cisplatin	0.101707	0.997674	0.549185	1.1996e-126
Cisplatin	0.0130394	0.999981	0.938945	6.72102e-239
Cytarabine	0.161829	0.999495	0.0669168	0
Cytarabine	0.151906	0.999616	0.0857021	0
Cytarabine	0.183503	1	0.0373775	0
Cytarabine		1		0
Cytarabine	0.288763	0.999973	0.000904079	0
Cytarabine	0.285135	0.999998	0.00105565	0
Docetaxel	0.390004	0.998969	2.07613e-06	0
Docetaxel	0.37062	0.999181	7.08617e-06	0
Docetaxel	0.3269	0.952281	8.57389e-05	1.7585e-215
Docetaxel	0.332294	0.999164	6.4292e-05	0
Docetaxel	0.287256	1	0.000606546	0
Docetaxel	0.216002	0.915727	0.010654	4.918e-166
Doxorubicin	0.139515	0.999061	0.0582219	0
Doxorubicin		0.999964		0
Doxorubicin	0.185994	0.929056	0.0112512	4.01283e-240
Doxorubicin	0.1436	0.760816	0.0511707	1.52846e-105
Doxorubicin	0.1735	0.252806	0.0181865	1.64236e-09
Doxorubicin	0.0646696	0.332204	0.381815	1.02853e-15
Etoposide	0.166002	0.913366	0.0353308	1.89274e-189
Etoposide	0.236781	0.723268	0.00249349	3.31175e-79
Etoposide	0.228445	0.90963	0.00356033	2.99223e-185
Etoposide	0.291494	0.913903	0.000175687	4.55263e-190
Etoposide	0.149344	0.99965	0.0586483	0
Etoposide	0.18861	0.750077	0.016571	3.10689e-88
Gemcitabine		1		0
Gemcitabine	0.00359577	1	0.965642	0
Gemcitabine	0.150241	0.743847	0.0702866	3.86165e-78
Gemcitabine	-0.00969413	0.999995	0.907549	0
Gemcitabine	0.181206	0.225219	0.0286078	1.97616e-06
Gemcitabine	0.017894	0.999878	0.830256	0
Methotrexate	0.538174	0.95914	2.70131e-05	1.22018e-89
Methotrexate	0.131618	0.999393	0.342775	3.30076e-235
Methotrexate	0.302687	0.999687	0.0261004	3.58386e-258
Methotrexate	0.57408	0.999963	5.66244e-06	0
Methotrexate	0.325405	0.963885	0.0163493	7.58039e-94
Methotrexate	0.457747	1	0.000500954	0
Mitomycin	0.141646	0.216502	0.0512456	1.83821e-07
Mitomycin	0.0572172	0.936128	0.432968	1.60554e-259
Mitomycin	0.183157	0.999989	0.0114252	0
Mitomycin	0.201232	0.928067	0.00536896	2.13023e-245
Mitomycin		0.999911		0
Mitomycin	0.097048	0.999986	0.182849	0
Paclitaxel	0.276669	0.99965	0.0204192	0
Paclitaxel	0.241711	0.999997	0.0438119	0
Paclitaxel	0.199335	0.999463	0.098051	2.64025e-306
Paclitaxel	0.333672	0.935861	0.00476039	8.10428e-95
Paclitaxel	0.408171	0.999532	0.000452158	0
Paclitaxel	0.392599	0.957067	0.000774822	3.27422e-112
Vinblastine	0.202056	0.999421	0.00652644	0
Vinblastine	0.298196	0.956969	4.78799e-05	1.03811e-290
Vinblastine	0.304686	0.949035	3.2016e-05	1.89963e-271
Vinblastine	0.237658	0.701913	0.00131608	3.61059e-81
Vinblastine	0.321475	0.999959	1.08068e-05	0
Vinblastine	0.389251	0.951587	6.64612e-08	2.75506e-277
Vorinostat	0.498835	0.999998	7.67227e-13	0
Vorinostat	0.560682	0.999208	1.85484e-16	0
Vorinostat	0.453259	0.996586	1.31766e-10	0
Vorinostat	0.366097	1	3.72598e-07	0
Vorinostat	0.419186	0.999032	3.86918e-09	0
Vorinostat	0.433432	0.999945	9.854e-10	0
SN-38	0.25925	0.941742	0.000531416	1.04421e-248
SN-38	0.260298	0.921355	0.000503467	6.03954e-216
SN-38	0.1285	0.936406	0.0901241	4.20682e-239
SN-38	0.231449	0.999583	0.00205758	0
SN-38	0.25328	0.903266	0.000719895	1.3827e-193
SN-38	0.286117	0.93123	0.000123834	1.49844e-230
5-Fluorouracil	0.177734	0.999655	0.0724764	0
5-Fluorouracil	0.2776	1	0.00452598	0
5-Fluorouracil	0.443153	0.998166	2.76216e-06	0
5-Fluorouracil	0.30979	0.999504	0.00145066	0
5-Fluorouracil	0.352172	0.99965	0.000264146	0
5-Fluorouracil	0.315051	0.999531	0.00118963	0

## Sheet: 500
	Test	Train	P Test	P Train
Bleomycin	0.188757	0.999855	0.01754	0
Bleomycin	0.185459	1	0.0196509	0
Bleomycin	0.23716	1	0.0026971	0
Bleomycin	0.187068	0.999942	0.0185948	0
Bleomycin	0.127381	0.999999	0.110725	0
Bleomycin	0.0863957	0.999921	0.280421	0
Bortezomib	0.257714	0.999997	0.0186649	0
Bortezomib	0.45462	0.999999	1.57826e-05	0
Bortezomib	0.320201	0.746454	0.00316703	2.07016e-45
Bortezomib	0.382813	0.999997	0.00035456	0
Bortezomib	0.327883	1	0.00247832	0
Bortezomib	0.324021	0.999998	0.00280566	0
Cisplatin	0.203177	0.999926	0.227784	1.08899e-206
Cisplatin	0.185159	1	0.27258	0
Cisplatin	0.26586	1	0.111737	0
Cisplatin	0.290659	0.999778	0.0809451	3.64208e-181
Cisplatin	0.231863	0.999935	0.16732	8.60116e-210
Cisplatin		0.999954		1.31055e-217
Cytarabine	0.196718	0.999998	0.0254551	0
Cytarabine	0.26108	0.999999	0.00280399	0
Cytarabine	0.167157	0.999989	0.0583046	0
Cytarabine	0.356938	0.999682	3.29301e-05	0
Cytarabine	0.358799	0.99974	2.9745e-05	0
Cytarabine	0.306932	0.999696	0.000403262	0
Docetaxel	0.401796	0.999319	9.46034e-07	0
Docetaxel	0.413128	0.999999	4.31808e-07	0
Docetaxel	0.34418	0.999412	3.34436e-05	0
Docetaxel	0.462728	0.999998	9.74204e-09	0
Docetaxel	0.297292	0.999998	0.00037931	0
Docetaxel	0.217016	0.999973	0.0102839	0
Doxorubicin	0.123456	0.999991	0.0940881	0
Doxorubicin	0.292299	1	5.40737e-05	0
Doxorubicin	0.218328	0.800541	0.00283068	1.26083e-124
Doxorubicin	0.134011	0.999994	0.0689714	0
Doxorubicin	0.235946	0.999813	0.00122395	0
Doxorubicin	0.171616	1	0.0195035	0
Etoposide	0.219956	0.999882	0.00505347	0
Etoposide	0.221877	1	0.00467353	0
Etoposide	0.198879	0.999986	0.0114343	0
Etoposide	0.227838	0.999999	0.00365209	0
Etoposide	0.216635	0.999309	0.00577608	0
Etoposide	0.141434	0.999835	0.0735155	0
Gemcitabine	0.207766	0.938888	0.0118564	1.36274e-203
Gemcitabine	0.129523	0.938626	0.119198	3.35795e-203
Gemcitabine	0.113482	0.999998	0.172622	0
Gemcitabine	0.115136	0.999931	0.166407	0
Gemcitabine	0.197995	1	0.016594	0
Gemcitabine	0.118564	0.999999	0.154061	0
Methotrexate	0.528797	0.999887	3.94735e-05	1.24942e-293
Methotrexate	0.29171	0.99978	0.0323346	1.98454e-270
Methotrexate	0.437012	0.999997	0.000952955	0
Methotrexate	0.589556	0.992557	2.7233e-06	3.13539e-148
Methotrexate	0.407357	0.759044	0.00223418	1.24204e-31
Methotrexate	0.563026	0.999619	9.34036e-06	2.25978e-251
Mitomycin	0.256697	1	0.000350142	0
Mitomycin	0.032871	1	0.652546	0
Mitomycin	0.13722	0.999873	0.0590386	0
Mitomycin	0.165952	0.999799	0.0221213	0
Mitomycin	0.138662	1	0.0563998	0
Mitomycin	0.0879922	1	0.227344	0
Paclitaxel	0.366705	0.999544	0.001794	0
Paclitaxel	0.180299	0.999993	0.13528	0
Paclitaxel	0.192407	0.998864	0.110544	5.90414e-273
Paclitaxel	0.336401	0.999828	0.00440855	0
Paclitaxel	0.273939	0.999997	0.0217469	0
Paclitaxel	0.392074	0.410531	0.000788661	8.06033e-10
Vinblastine	0.222025	0.999999	0.00273987	0
Vinblastine	0.341698	0.999975	2.67263e-06	0
Vinblastine	0.308061	0.999656	2.58724e-05	0
Vinblastine	0.282356	1	0.000122906	0
Vinblastine	0.40427	0.999645	1.82132e-08	0
Vinblastine	0.299962	1	4.29552e-05	0
Vorinostat	0.39968	0.999999	2.27648e-08	0
Vorinostat	0.530465	1	1.34076e-14	0
Vorinostat	0.514734	1	1.05731e-13	0
Vorinostat	0.444623	0.999976	3.2159e-10	0
Vorinostat	0.378425	1	1.38473e-07	0
Vorinostat	0.477968	0.999967	8.8959e-12	0
SN-38	0.310779	0.999483	2.84055e-05	0
SN-38	0.337172	0.700609	5.04935e-06	2.13611e-78
SN-38	0.206995	1	0.00598694	0
SN-38	0.274899	0.999993	0.000231682	0
SN-38	0.358276	1	1.12639e-06	0
SN-38	0.385161	0.999846	1.41589e-07	0
5-Fluorouracil	0.375214	1	9.41417e-05	0
5-Fluorouracil	0.328076	0.999999	0.000716667	0
5-Fluorouracil	0.405977	0.999999	2.09372e-05	0
5-Fluorouracil	0.374368	0.999999	9.79105e-05	0
5-Fluorouracil	0.460319	0.99979	9.96966e-07	0
5-Fluorouracil	0.340619	1	0.000430567	0

## Sheet: 1000
	Test	Train	P Test	P Train
Bleomycin		0.99999		0
Bleomycin	0.150714	0.999985	0.0587298	0
Bleomycin	0.0856777	0.999996	0.284453	0
Bleomycin	0.118603	0.462886	0.137749	1.51818e-26
Bleomycin	0.161657	0.75741	0.0424343	2.01709e-89
Bleomycin	0.150315	0.561248	0.059409	1.0883e-40
Bortezomib	0.404202	0.89436	0.00015085	6.49931e-88
Bortezomib	0.389467	0.902225	0.000273473	7.89798e-92
Bortezomib	0.309916	0.876794	0.0043554	3.47328e-80
Bortezomib	0.437366	0.521679	3.55844e-05	1.03589e-18
Bortezomib	0.331325	0.901246	0.00221591	2.52662e-91
Bortezomib	0.292662	0.895204	0.00725518	2.55669e-88
Cisplatin	0.396871	0.999991	0.0150145	5.27757e-255
Cisplatin	0.133239	1	0.431776	0
Cisplatin		0.998621		8.90378e-139
Cisplatin	0.0623518	0.999935	0.713909	8.60116e-210
Cisplatin	0.347084	0.998378	0.0353182	5.09234e-135
Cisplatin		0.999954		1.31055e-217
Cytarabine	0.0454271	0.858947	0.609215	1.13745e-113
Cytarabine	0.221836	0.833233	0.0115169	7.4369e-101
Cytarabine	0.186136	0.598568	0.0346852	6.92294e-39
Cytarabine	0.345265	1	6.14346e-05	0
Cytarabine	0.332944	1	0.000115589	0
Cytarabine	0.274128	0.999899	0.00166863	0
Docetaxel	0.437665	0.869843	7.13754e-08	4.09409e-129
Docetaxel	0.330605	0.852471	7.03981e-05	1.10663e-118
Docetaxel	0.349627	0.886955	2.45665e-05	5.63511e-141
Docetaxel	0.430287	0.583997	1.24491e-07	2.12248e-39
Docetaxel	0.437088	0.8929	7.45817e-08	1.49283e-145
Docetaxel	0.265611	0.872568	0.00157667	6.91188e-131
Doxorubicin	0.120865	0.584175	0.101251	6.58832e-52
Doxorubicin		0.999964		0
Doxorubicin	0.130689	0.348544	0.0762082	3.06583e-17
Doxorubicin	0.141039	0.972444	0.0555029	0
Doxorubicin		0.869129		1.31376e-170
Doxorubicin	0.160314	0.636195	0.0292687	4.54218e-64
Etoposide	0.204011	0.52764	0.009437	6.71401e-36
Etoposide	0.287742	0.571454	0.000214607	3.92697e-43
Etoposide	0.243375	0.828396	0.00186499	6.6954e-123
Etoposide	0.179103	1	0.0230097	0
Etoposide	0.219381	0.849862	0.00517249	1.26708e-135
Etoposide	0.108946	0.999985	0.168916	0
Gemcitabine	0.173112	1	0.0366591	0
Gemcitabine		1		0
Gemcitabine	0.266984	1	0.00112365	0
Gemcitabine	0.0791089	0.541493	0.342545	1.16535e-34
Gemcitabine	0.157017	0.242208	0.0583994	2.97131e-07
Gemcitabine	0.00739784	0.563683	0.929383	5.1715e-38
Methotrexate	0.599314	0.515305	1.68278e-06	2.27772e-12
Methotrexate	0.183076	0.852628	0.185144	5.80338e-47
Methotrexate	0.28988	0.585447	0.0334853	2.78773e-16
Methotrexate	0.597561	0.503106	1.83697e-06	8.91758e-12
Methotrexate	0.279055	0.869804	0.0410097	5.89505e-51
Methotrexate	0.418639	0.865107	0.0016302	8.25497e-50
Mitomycin	0.388443	0.64642	3.05932e-08	1.2559e-68
Mitomycin	0.0262218	0.582979	0.719506	4.20449e-53
Mitomycin	0.191457	0.815946	0.00814113	4.79089e-137
Mitomycin	0.235123	0.42131	0.00109287	6.88077e-26
Mitomycin		0.899535		4.34707e-206
Mitomycin	0.153614	0.619589	0.0343432	1.25803e-61
Paclitaxel	0.326498	0.873747	0.00580624	4.30121e-66
Paclitaxel	0.151885	0.605072	0.209414	4.63876e-22
Paclitaxel	0.249095	0.600428	0.037576	1.15117e-21
Paclitaxel	0.386055	0.873367	0.000964177	5.73573e-66
Paclitaxel	0.243146	0.997907	0.0425375	8.59789e-246
Paclitaxel	0.410935	0.569284	0.000409795	3.54726e-19
Vinblastine	0.294972	0.861121	5.82717e-05	6.81437e-160
Vinblastine	0.342418	0.881489	2.53823e-06	3.97215e-177
Vinblastine	0.32195	0.845166	1.04695e-05	3.30525e-148
Vinblastine	0.373349	0.882337	2.44339e-07	6.51038e-178
Vinblastine	0.432762	0.849946	1.30182e-09	1.45045e-151
Vinblastine	0.328905	0.48488	6.54266e-06	3.93669e-33
Vorinostat	0.428241	0.996137	1.63406e-09	0
Vorinostat	0.514268	0.886466	1.12217e-13	3.60652e-184
Vorinostat	0.506423	0.886966	3.01775e-13	1.1668e-184
Vorinostat	0.400542	0.893752	2.11002e-08	1.49332e-191
Vorinostat	0.387882	0.998865	6.29978e-08	0
Vorinostat	0.354235	0.910265	9.29572e-07	1.72811e-210
SN-38	0.365927	0.799355	6.36239e-07	2.40356e-117
SN-38	0.293003	0.845345	8.31972e-05	5.73431e-144
SN-38	0.231879	0.824903	0.00201727	3.57748e-131
SN-38	0.412262	0.859211	1.43821e-08	9.36015e-154
SN-38	0.271988	0.853273	0.000271401	1.93326e-149
SN-38	0.363077	0.8715	7.88479e-07	2.38424e-163
5-Fluorouracil	0.447942	0.872806	2.09028e-06	1.03893e-96
5-Fluorouracil	0.475816	0.999999	3.78382e-07	0
5-Fluorouracil	0.434477	0.875426	4.52837e-06	5.41719e-98
5-Fluorouracil	0.395236	0.866058	3.59956e-05	1.56398e-93
5-Fluorouracil	0.450083	0.852831	1.84277e-06	8.86797e-88
5-Fluorouracil	0.364561	0.999998	0.00015316	0
