# Supplementary material for: A systematic analysis of genomics-based modeling approaches for prediction of drug response to cytotoxic chemotherapies
Source: BMC Med Genomics. 2019 Jun 17;12:87. doi: 10.1186/s12920-019-0519-2 (PMC6580596; doi:10.1186/s12920-019-0519-2)
Supplement: Supplementary file 19 — MAD values for NLSVR CTR2 models discussed in section E. (XLSX 26 kb) [file 12920_2019_519_MOESM19_ESM.xlsx]

## Sheet: 10
	MAD TEST	MAD TRAIN
Bleomycin	1.33636	1.27221
Bleomycin	1.38881	0.532003
Bleomycin	1.25016	1.30006
Bleomycin	1.19104	1.32598
Bleomycin	1.24929	1.29045
Bleomycin	1.2676	1.29325
Bortezomib	0.856982	0.812239
Bortezomib	0.917319	0.00999423
Bortezomib	0.684928	0.887013
Bortezomib	0.859977	0.825924
Bortezomib	0.897653	0.74827
Bortezomib	0.807726	0.851952
Cisplatin	0.391419	0.299018
Cisplatin	0.3754	0.0955229
Cisplatin	0.359869	0.393221
Cisplatin	0.330906	0.40264
Cisplatin	0.42048	0.363321
Cisplatin	0.303029	0.343206
Cytarabine	0.818394	0.844951
Cytarabine	0.7803	0.880259
Cytarabine	0.871076	0.778493
Cytarabine	0.881504	0.811761
Cytarabine	0.881797	0.847422
Cytarabine	0.830137	0.855369
Docetaxel	0.814951	0.708955
Docetaxel	0.726592	0.719574
Docetaxel	0.699414	0.644954
Docetaxel	0.719682	0.722161
Docetaxel	0.712449	0.646865
Docetaxel	0.702037	0.64738
Doxorubicin	1.06068	1.00812
Doxorubicin	1.04985	1.01112
Doxorubicin	1.04405	1.0119
Doxorubicin	1.01629	1.02141
Doxorubicin	0.971817	1.03919
Doxorubicin	1.02863	0.369632
Etoposide	1.06604	0.993585
Etoposide	1.04366	1.00738
Etoposide	1.01682	1.02057
Etoposide	1.1519	1.04085
Etoposide	1.07689	1.07452
Etoposide	1.10957	1.072
Gemcitabine	1.38196	1.29735
Gemcitabine	1.41946	1.27062
Gemcitabine	1.3843	1.31857
Gemcitabine	1.25818	1.27203
Gemcitabine	1.32017	1.33728
Gemcitabine	1.26132	1.34145
Methotrexate	0.907609	0.329784
Methotrexate	0.895255	0.84067
Methotrexate	0.704157	0.905562
Methotrexate	0.7943	0.317447
Methotrexate	0.883982	0.845743
Methotrexate	0.816682	0.830823
Mitomycin	1.08802	1.06875
Mitomycin	1.11483	0.98431
Mitomycin	1.04749	1.03608
Mitomycin	1.12357	1.06487
Mitomycin	1.09815	1.07264
Mitomycin	1.0767	1.07092
Paclitaxel	0.820662	0.930802
Paclitaxel	0.762097	0.860631
Paclitaxel	0.916437	0.899732
Paclitaxel	0.916783	0.899253
Paclitaxel	0.840121	0.92708
Paclitaxel	1.02757	0.774377
Vinblastine	0.830882	0.858536
Vinblastine	1.01453	0.806266
Vinblastine	0.931006	0.765652
Vinblastine	0.81512	0.821397
Vinblastine	0.919225	0.856921
Vinblastine	0.788124	0.900819
Vorinostat	0.713527	0.736988
Vorinostat	0.686961	0.691414
Vorinostat	0.714401	0.69817
Vorinostat	0.720739	0.656403
Vorinostat	0.736718	0.648959
Vorinostat	0.762548	0.631773
SN-38	0.918507	0.984136
SN-38	0.959424	0.972917
SN-38	0.973035	0.964765
SN-38	0.98456	0.922926
SN-38	0.957015	0.979648
SN-38	0.959036	0.932875
5-Fluorouracil	0.861103	0.876769
5-Fluorouracil	0.890882	0.880274
5-Fluorouracil	1.02708	0.832638
5-Fluorouracil	0.909465	0.874379
5-Fluorouracil	0.776402	0.918076
5-Fluorouracil	0.87152	0.785368

## Sheet: 55
	MAD TEST	MAD TRAIN
Bleomycin	1.34041	0.00992344
Bleomycin	1.36747	1.2684
Bleomycin	1.25538	0.0497077
Bleomycin	1.18894	1.31989
Bleomycin	1.28003	0.621262
Bleomycin	1.2857	0.0496254
Bortezomib	0.81574	0.250286
Bortezomib	0.843119	0.266036
Bortezomib	0.630381	0.264646
Bortezomib	0.828364	0.00100263
Bortezomib	0.871223	0.0099639
Bortezomib	0.781817	0.000102466
Cisplatin	0.402684	9.77907e-05
Cisplatin	0.38511	0.000100402
Cisplatin	0.411269	0.00983479
Cisplatin	0.389701	0.0487586
Cisplatin	0.466027	0.0938627
Cisplatin	0.318791	0.00993076
Cytarabine	0.906046	9.94377e-05
Cytarabine	0.779067	0.0966499
Cytarabine	0.898999	0.000102811
Cytarabine	0.892941	0.0489728
Cytarabine	0.866103	0.0965026
Cytarabine	0.7947	0.000100444
Docetaxel	0.767373	0.00998725
Docetaxel	0.682229	0.0490799
Docetaxel	0.691406	0.196769
Docetaxel	0.684731	0.145713
Docetaxel	0.713189	0.652141
Docetaxel	0.68981	0.188465
Doxorubicin	1.05868	0.330662
Doxorubicin	1.05042	1.01122
Doxorubicin	1.04283	1.0137
Doxorubicin	1.00375	0.295997
Doxorubicin	0.938641	0.0491467
Doxorubicin	1.02342	1.01335
Etoposide	1.10723	0.00100168
Etoposide	1.09704	0.0495001
Etoposide	1.00395	1.09937
Etoposide	1.12005	0.0494764
Etoposide	1.07063	0.379963
Etoposide	1.11217	1.06706
Gemcitabine	1.39934	0.049589
Gemcitabine	1.41336	0.00999959
Gemcitabine	1.41589	0.00100041
Gemcitabine	1.2608	1.36372
Gemcitabine	1.33151	0.627501
Gemcitabine	1.25041	0.595491
Methotrexate	0.803876	0.000100795
Methotrexate	0.85451	0.0992409
Methotrexate	0.695962	0.000100795
Methotrexate	0.756585	0.798573
Methotrexate	0.85846	0.172145
Methotrexate	0.815693	0.823204
Mitomycin	1.09704	0.979526
Mitomycin	1.10557	0.97501
Mitomycin	1.04402	1.09116
Mitomycin	1.12645	0.42423
Mitomycin	1.09511	1.06445
Mitomycin	1.08429	1.04605
Paclitaxel	0.818783	0.932399
Paclitaxel	0.732996	0.0494384
Paclitaxel	0.877422	0.245983
Paclitaxel	0.851406	0.241023
Paclitaxel	0.828624	0.253662
Paclitaxel	1.02356	0.858993
Vinblastine	0.798729	0.288477
Vinblastine	0.997645	0.0489922
Vinblastine	0.916042	0.234332
Vinblastine	0.805217	0.805916
Vinblastine	0.87892	0.222171
Vinblastine	0.782918	0.0496205
Vorinostat	0.66566	0.0486232
Vorinostat	0.666926	0.0489355
Vorinostat	0.675054	0.207492
Vorinostat	0.706803	0.0489002
Vorinostat	0.697541	0.199741
Vorinostat	0.727104	0.14903
SN-38	0.875762	0.0490871
SN-38	0.992962	0.0488449
SN-38	1.00962	0.30936
SN-38	0.956692	0.336222
SN-38	0.92259	0.921028
SN-38	0.949768	0.287404
5-Fluorouracil	0.835367	0.0492689
5-Fluorouracil	0.828707	0.0493279
5-Fluorouracil	1.00618	0.243347
5-Fluorouracil	0.854565	0.000998717
5-Fluorouracil	0.730616	0.0971767
5-Fluorouracil	0.790653	0.306628

## Sheet: 250
	MAD TEST	MAD TRAIN
Bleomycin	1.20105	0.00100228
Bleomycin	1.38583	0.000100246
Bleomycin	1.21968	0.631866
Bleomycin	1.20682	0.0496655
Bleomycin	1.27841	0.614225
Bleomycin	1.27192	1.27542
Bortezomib	0.788253	0.207012
Bortezomib	0.80426	0.0495003
Bortezomib	0.5972	0.27378
Bortezomib	0.820524	0.0486107
Bortezomib	0.844195	0.0495034
Bortezomib	0.756513	0.264642
Cisplatin	0.396897	0.041336
Cisplatin	0.400179	0.0916223
Cisplatin	0.360165	0.0477891
Cisplatin	0.360995	0.0955868
Cisplatin	0.439277	0.0804864
Cisplatin	0.32954	0.00999689
Cytarabine	0.852992	0.0496612
Cytarabine	0.789319	0.0496777
Cytarabine	0.828522	0.000101985
Cytarabine	0.89191	0.000998096
Cytarabine	0.823777	0.00999111
Cytarabine	0.772081	0.0010002
Docetaxel	0.739079	0.0485708
Docetaxel	0.655629	0.0492418
Docetaxel	0.642964	0.212623
Docetaxel	0.673252	0.0487432
Docetaxel	0.705765	0.000103653
Docetaxel	0.685943	0.247784
Doxorubicin	1.06546	0.0971985
Doxorubicin	1.04679	0.0490723
Doxorubicin	1.01905	0.422835
Doxorubicin	1.01029	0.93595
Doxorubicin	0.968692	1.03879
Doxorubicin	1.02297	0.992446
Etoposide	1.04619	0.445338
Etoposide	1.02775	1.01084
Etoposide	0.961976	0.544632
Etoposide	1.06384	0.415827
Etoposide	1.06773	0.0490872
Etoposide	1.10153	0.984322
Gemcitabine	1.41467	9.86784e-05
Gemcitabine	1.41334	0.0100007
Gemcitabine	1.37396	1.22486
Gemcitabine	1.2904	0.0494218
Gemcitabine	1.31702	1.31736
Gemcitabine	1.27579	0.0977141
Methotrexate	0.790926	0.277549
Methotrexate	0.871554	0.0487618
Methotrexate	0.673647	0.0488012
Methotrexate	0.693472	0.0100004
Methotrexate	0.840697	0.283046
Methotrexate	0.732315	9.60388e-05
Mitomycin	1.09187	1.07495
Mitomycin	1.12088	0.412115
Mitomycin	1.02125	0.0099582
Mitomycin	1.09945	0.425241
Mitomycin	1.09526	0.0972261
Mitomycin	1.10091	0.00998572
Paclitaxel	0.779381	0.0495794
Paclitaxel	0.75296	0.00100071
Paclitaxel	0.886931	0.0492259
Paclitaxel	0.85044	0.285242
Paclitaxel	0.779273	0.0490738
Paclitaxel	0.928655	0.272929
Vinblastine	0.80393	0.0490841
Vinblastine	0.943996	0.234814
Vinblastine	0.881597	0.249354
Vinblastine	0.788802	0.804665
Vinblastine	0.86905	0.009975
Vinblastine	0.724671	0.342225
Vorinostat	0.601884	0.00100246
Vorinostat	0.614673	0.0492733
Vorinostat	0.632138	0.0958523
Vorinostat	0.671588	0.000104226
Vorinostat	0.646361	0.0486244
Vorinostat	0.677897	0.00996388
SN-38	0.875968	0.335231
SN-38	0.920904	0.341157
SN-38	0.94969	0.370544
SN-38	0.952522	0.0492784
SN-38	0.910714	0.405257
SN-38	0.899612	0.3581
5-Fluorouracil	0.841548	0.0494328
5-Fluorouracil	0.810247	9.9036e-05
5-Fluorouracil	0.868648	0.0957987
5-Fluorouracil	0.818549	0.049076
5-Fluorouracil	0.722863	0.0492971
5-Fluorouracil	0.804596	0.0491604

## Sheet: 500
	MAD TEST	MAD TRAIN
Bleomycin	1.30589	0.0494252
Bleomycin	1.35774	0.00100097
Bleomycin	1.23609	0.000999619
Bleomycin	1.17998	0.0494276
Bleomycin	1.24487	0.000997974
Bleomycin	1.27587	0.0490579
Bortezomib	0.806421	0.00100392
Bortezomib	0.821053	0.000100825
Bortezomib	0.675014	0.615883
Bortezomib	0.826178	0.00100008
Bortezomib	0.863413	9.96747e-05
Bortezomib	0.774689	0.000101125
Cisplatin	0.395243	0.0412672
Cisplatin	0.376059	0.00999899
Cisplatin	0.403072	0.000100406
Cisplatin	0.370656	0.0488965
Cisplatin	0.447903	0.00987936
Cisplatin	0.320496	0.0488041
Cytarabine	0.822599	0.000998231
Cytarabine	0.751083	0.000999892
Cytarabine	0.836866	0.00996711
Cytarabine	0.851614	0.0494259
Cytarabine	0.833716	0.0486593
Cytarabine	0.791392	0.0492723
Docetaxel	0.754677	0.0488486
Docetaxel	0.665578	0.00100047
Docetaxel	0.663447	0.0489939
Docetaxel	0.65703	0.000998305
Docetaxel	0.691707	0.000998992
Docetaxel	0.681974	0.00989458
Doxorubicin	1.04889	0.00996731
Doxorubicin	1.01694	9.96806e-05
Doxorubicin	1.04044	0.91757
Doxorubicin	0.99914	0.0099899
Doxorubicin	0.94182	0.0492344
Doxorubicin	1.01442	0.00100001
Etoposide	1.04563	0.0494377
Etoposide	1.03104	0.000100842
Etoposide	0.975798	0.00997819
Etoposide	1.08509	0.000998604
Etoposide	1.06203	0.0976373
Etoposide	1.10178	0.0494024
Gemcitabine	1.38991	0.524386
Gemcitabine	1.38483	0.536249
Gemcitabine	1.3989	0.00995571
Gemcitabine	1.26973	0.0495717
Gemcitabine	1.33249	0.00100101
Gemcitabine	1.25798	0.000999459
Methotrexate	0.824603	0.0495606
Methotrexate	0.831915	0.0491644
Methotrexate	0.647834	0.000103452
Methotrexate	0.786951	0.18262
Methotrexate	0.823678	0.502415
Methotrexate	0.760233	0.0969539
Mitomycin	1.06734	0.000101102
Mitomycin	1.11283	0.00099907
Mitomycin	1.03908	0.049223
Mitomycin	1.10681	0.049318
Mitomycin	1.07803	9.90424e-05
Mitomycin	1.08653	0.00100186
Paclitaxel	0.798624	0.0977823
Paclitaxel	0.752362	0.00990469
Paclitaxel	0.903251	0.0962107
Paclitaxel	0.876375	0.0484474
Paclitaxel	0.813516	0.00100058
Paclitaxel	0.995607	0.813049
Vinblastine	0.807298	0.00100021
Vinblastine	0.950522	0.00998413
Vinblastine	0.894072	0.0486666
Vinblastine	0.769733	0.00010044
Vinblastine	0.86835	0.0491891
Vinblastine	0.74847	0.000999913
Vorinostat	0.65638	0.000999103
Vorinostat	0.652748	0.000101152
Vorinostat	0.645026	9.97887e-05
Vorinostat	0.661545	0.00997313
Vorinostat	0.685284	9.98098e-05
Vorinostat	0.698724	0.00989892
SN-38	0.88246	0.0969554
SN-38	0.884693	0.661414
SN-38	0.949229	0.000100485
SN-38	0.936117	0.00997758
SN-38	0.881653	0.00100019
SN-38	0.909367	0.049313
5-Fluorouracil	0.82549	0.000998654
5-Fluorouracil	0.878767	0.000999015
5-Fluorouracil	0.931166	0.00100046
5-Fluorouracil	0.882867	0.000999622
5-Fluorouracil	0.749576	0.0496126
5-Fluorouracil	0.819154	0.000999251

## Sheet: 1000
	MAD TEST	MAD TRAIN
Bleomycin	1.34059	0.0491233
Bleomycin	1.38445	0.0495991
Bleomycin	1.25599	0.0495876
Bleomycin	1.16706	1.22747
Bleomycin	1.25655	0.814162
Bleomycin	1.26312	1.22531
Bortezomib	0.767827	0.408145
Bortezomib	0.77844	0.370161
Bortezomib	0.635468	0.441205
Bortezomib	0.8144	0.746709
Bortezomib	0.854093	0.408095
Bortezomib	0.769332	0.410207
Cisplatin	0.405072	0.0493744
Cisplatin	0.384763	0.000999332
Cisplatin	0.396714	0.134714
Cisplatin	0.384039	0.0491367
Cisplatin	0.454776	0.124726
Cisplatin	0.320496	0.0488041
Cytarabine	0.849994	0.444648
Cytarabine	0.763337	0.465794
Cytarabine	0.860872	0.781746
Cytarabine	0.88626	0.000999601
Cytarabine	0.883898	0.000999344
Cytarabine	0.8264	0.0488229
Docetaxel	0.713583	0.327948
Docetaxel	0.670702	0.344568
Docetaxel	0.655833	0.329187
Docetaxel	0.679727	0.674396
Docetaxel	0.656504	0.339967
Docetaxel	0.680892	0.354066
Doxorubicin	1.05356	0.938188
Doxorubicin	1.04679	0.0490723
Doxorubicin	1.04018	1.00232
Doxorubicin	1.01171	0.287976
Doxorubicin	0.968465	1.0291
Doxorubicin	1.01434	0.949428
Etoposide	1.05358	1.02256
Etoposide	1.02142	1.03149
Etoposide	0.959353	0.641664
Etoposide	1.11762	9.82863e-05
Etoposide	1.0393	0.648332
Etoposide	1.11204	0.0492998
Gemcitabine	1.41257	9.92526e-05
Gemcitabine	1.4133	0.000999547
Gemcitabine	1.41283	0.000101061
Gemcitabine	1.25977	1.35669
Gemcitabine	1.31815	1.34359
Gemcitabine	1.25634	1.28179
Methotrexate	0.80064	0.740926
Methotrexate	0.824756	0.412685
Methotrexate	0.686861	0.819165
Methotrexate	0.72428	0.737152
Methotrexate	0.828884	0.394652
Methotrexate	0.726117	0.387453
Mitomycin	1.07041	1.01435
Mitomycin	1.10793	1.00632
Mitomycin	1.00853	0.637429
Mitomycin	1.0858	0.993097
Mitomycin	1.0952	0.979565
Mitomycin	1.06982	1.01975
Paclitaxel	0.782069	0.466957
Paclitaxel	0.742055	0.878699
Paclitaxel	0.8977	0.812665
Paclitaxel	0.82821	0.424619
Paclitaxel	0.844593	0.0959738
Paclitaxel	0.993425	0.791504
Vinblastine	0.769512	0.447979
Vinblastine	0.922466	0.432033
Vinblastine	0.861091	0.440684
Vinblastine	0.734864	0.452026
Vinblastine	0.815981	0.448182
Vinblastine	0.751562	0.810411
Vorinostat	0.647074	0.0947212
Vorinostat	0.604687	0.334596
Vorinostat	0.614275	0.341804
Vorinostat	0.644986	0.30587
Vorinostat	0.673311	0.0488556
Vorinostat	0.702628	0.283022
SN-38	0.859675	0.542154
SN-38	0.898469	0.498626
SN-38	0.951181	0.55083
SN-38	0.879125	0.506076
SN-38	0.885328	0.506269
SN-38	0.886633	0.501958
5-Fluorouracil	0.757609	0.437199
5-Fluorouracil	0.773231	0.000104638
5-Fluorouracil	0.91057	0.42148
5-Fluorouracil	0.793295	0.433941
5-Fluorouracil	0.670223	0.477991
5-Fluorouracil	0.778273	0.00100472
