# Supplementary material for: A systematic analysis of genomics-based modeling approaches for prediction of drug response to cytotoxic chemotherapies
Source: BMC Med Genomics. 2019 Jun 17;12:87. doi: 10.1186/s12920-019-0519-2 (PMC6580596; doi:10.1186/s12920-019-0519-2)
Supplement: Supplementary file 20 — Spearman Correlations for PCR CTR2 models from 10 to 1000 genes presented in figure for section E and Fig. 6. (XLSX 38 kb) [file 12920_2019_519_MOESM20_ESM.xlsx]

## Sheet: 10
	Test	Train	P Test	P Train
Bleomycin	-0.0320905	0.0703733	0.688956	0.12602
Bleomycin	0.162576	0.0522078	0.0412583	0.25662
Bleomycin	0.121436	0.136801	0.128527	0.00283991
Bleomycin	0.0970718	-0.000219107	0.224995	0.996204
Bleomycin	0.0230513	0.116304	0.773739	0.0112759
Bleomycin	0.0551769	0.0352667	0.491088	0.443663
Bortezomib	0.0146929	0.112836	0.895114	0.0761227
Bortezomib	0.142584	0.0530533	0.198483	0.405494
Bortezomib	-0.100395	0.155182	0.366498	0.0144331
Bortezomib	0.342387	0.23166	0.00153316	0.000233292
Bortezomib	0.183557	0.0810031	0.0967006	0.203628
Bortezomib	0.0418118	0.206043	0.707429	0.00110062
Cisplatin	0.036036	-0.0877491	0.832307	0.364239
Cisplatin	-0.0146989	0.120804	0.931192	0.210831
Cisplatin	0.133239	0.292809	0.431776	0.002003
Cisplatin	-0.129208	0.00909091	0.445958	0.925252
Cisplatin	0.0969654	-0.0116764	0.568053	0.904084
Cisplatin	0.0675676	0.0981651	0.691113	0.309861
Cytarabine	0.160113	0.185736	0.069902	0.000243244
Cytarabine	0.0752851	0.0231306	0.396463	0.650526
Cytarabine	0.114384	0.140436	0.196791	0.00571175
Cytarabine	0.121869	0.109505	0.168874	0.031482
Cytarabine	0.179852	0.0529288	0.0413991	0.299624
Cytarabine	0.0549475	0.0633345	0.536262	0.214408
Docetaxel	0.199495	0.137993	0.0185481	0.0048092
Docetaxel	-0.0172707	0.166677	0.840077	0.000641963
Docetaxel	0.094477	0.0525688	0.268603	0.284749
Docetaxel	-0.0888869	0.000878945	0.29808	0.98574
Docetaxel	0.193083	0.100718	0.0227665	0.0400441
Docetaxel	-0.106309	0.0835566	0.212917	0.0887411
Doxorubicin	0.120289	0.0469078	0.102901	0.270813
Doxorubicin	-0.102481	0.0120652	0.165106	0.777105
Doxorubicin	-0.0534305	0.0784234	0.470095	0.0653484
Doxorubicin	-0.0382927	0.0437133	0.604809	0.304832
Doxorubicin	0.108847	0.0204128	0.140257	0.631946
Doxorubicin	-0.0768413	0.0450225	0.298522	0.290563
Etoposide	0.0809294	0.0276063	0.307467	0.545428
Etoposide	-0.00311422	0.109279	0.968725	0.0163894
Etoposide	0.105688	0.0726401	0.182099	0.111218
Etoposide	0.0338624	0.0802839	0.669787	0.0782622
Etoposide	0.159219	0.116308	0.0436528	0.0106028
Etoposide	0.0283644	0.115624	0.720964	0.0110727
Gemcitabine	0.130248	0.07637	0.117127	0.110883
Gemcitabine	0.00350322	0.106275	0.966526	0.0263129
Gemcitabine	-0.0323079	0.135901	0.698664	0.00442678
Gemcitabine	0.0443003	0.0972238	0.595459	0.0422131
Gemcitabine	0.0519507	0.0415386	0.53345	0.386362
Gemcitabine	0.0152295	0.208346	0.855232	1.12731e-05
Methotrexate	0.215247	0.114521	0.118027	0.146751
Methotrexate	0.134439	0.240376	0.332439	0.00206238
Methotrexate	0.0831332	0.0459819	0.550078	0.56122
Methotrexate	0.212274	0.184609	0.123315	0.0186854
Methotrexate	-0.198704	-0.0117379	0.149751	0.882148
Methotrexate	0.337145	0.237805	0.0126672	0.00231019
Mitomycin	0.202549	0.0726749	0.00506873	0.0832653
Mitomycin	0.0230437	0.109191	0.752321	0.0091425
Mitomycin	-0.0257459	0.10379	0.724389	0.013248
Mitomycin	0.0166621	0.00889069	0.819513	0.832408
Mitomycin	-0.186007	-0.0131819	0.0101853	0.753703
Mitomycin	-0.0410162	0.0644894	0.574202	0.124409
Paclitaxel	0.0757414	0.148792	0.533164	0.0323791
Paclitaxel	0.0912781	0.0676108	0.452347	0.333061
Paclitaxel	0.190307	0.0820643	0.114563	0.239781
Paclitaxel	0.170711	0.169624	0.15767	0.0145487
Paclitaxel	0.259872	-0.000711649	0.0298124	0.99188
Paclitaxel	0.241081	0.015084	0.0443813	0.829207
Vinblastine	0.0825828	0.0620329	0.270405	0.150371
Vinblastine	0.0854882	0.116496	0.253851	0.00677811
Vinblastine	0.106332	0.156188	0.155406	0.000272563
Vinblastine	-0.0404704	0.00557697	0.589607	0.897217
Vinblastine	0.00200418	0.0605053	0.978698	0.160695
Vinblastine	0.119874	0.0457154	0.108966	0.289401
Vorinostat	-0.139187	-0.0051314	0.060941	0.904777
Vorinostat	0.216182	0.0425042	0.00337759	0.321514
Vorinostat	0.0536213	0.109216	0.472187	0.0106555
Vorinostat	-0.00261861	0.104703	0.972013	0.0143782
Vorinostat	0.0601325	0.0509421	0.420028	0.23468
Vorinostat	-0.0202174	0.0567438	0.786471	0.185523
SN-38	0.137866	0.0824688	0.0688466	0.0594712
SN-38	0.0413524	0.033726	0.586886	0.441501
SN-38	0.128296	0.116084	0.0906396	0.00787521
SN-38	0.0933005	0.116995	0.219415	0.00739764
SN-38	-0.0233677	0.0800601	0.75888	0.0673296
SN-38	0.183025	0.0926061	0.0153355	0.0342334
5-Fluorouracil	0.0217678	0.137414	0.827235	0.0161571
5-Fluorouracil	0.258061	0.121791	0.00849315	0.0331974
5-Fluorouracil	-0.0602403	0.06212	0.545538	0.278695
5-Fluorouracil	0.119877	0.209609	0.227771	0.000221837
5-Fluorouracil	-0.0558472	-0.101853	0.57527	0.0752326
5-Fluorouracil	0.0646444	0.235825	0.516506	3.08248e-05

## Sheet: 55
	Test	Train	P Test	P Train
Bleomycin	0.0196346	0.13062	0.806559	0.00439247
Bleomycin	0.10406	0.0844491	0.193201	0.0662076
Bleomycin	0.123788	0.107626	0.121238	0.0190882
Bleomycin	0.0493535	0.088241	0.538017	0.054881
Bleomycin	0.035349	0.144825	0.659256	0.00156999
Bleomycin	0.129252	0.136995	0.10554	0.00280047
Bortezomib	0.0757315	0.362052	0.496212	4.27335e-09
Bortezomib	0.463771	0.160526	1.00695e-05	0.0113531
Bortezomib	0.0824692	0.108868	0.458572	0.0871028
Bortezomib	0.13994	0.123002	0.207023	0.0530392
Bortezomib	0.22371	0.0434062	0.0420493	0.496233
Bortezomib	-0.226775	0.0572403	0.0392434	0.369397
Cisplatin	0.164296	0.0581225	0.331202	0.548287
Cisplatin	-0.0846373	0.110981	0.618446	0.250608
Cisplatin	-0.215742	0.112418	0.199691	0.24449
Cisplatin	0.0564248	0.0955796	0.740113	0.322838
Cisplatin	-0.0426743	0.0730145	0.801983	0.450541
Cisplatin	0.267662	0.326985	0.109239	0.000519725
Cytarabine	-0.0471825	0.138423	0.59544	0.00645179
Cytarabine	0.100811	0.109827	0.255646	0.0309829
Cytarabine	0.0781809	0.0685996	0.378496	0.178631
Cytarabine	0.119494	0.107712	0.177397	0.0343877
Cytarabine	0.0319656	0.128091	0.719133	0.011775
Cytarabine	0.210297	0.203493	0.0167529	5.64332e-05
Docetaxel	0.0821082	0.202437	0.33659	3.18746e-05
Docetaxel	-0.0634747	-0.0156623	0.457877	0.7501
Docetaxel	0.108825	0.226076	0.202226	3.19871e-06
Docetaxel	0.0433531	0.0764373	0.612331	0.119563
Docetaxel	0.0987578	0.167255	0.247414	0.000614281
Docetaxel	0.207239	0.189346	0.0143698	0.00010212
Doxorubicin	-0.051647	0.00276378	0.485064	0.948297
Doxorubicin	0.137337	0.0941952	0.0622973	0.0267598
Doxorubicin	0.0942857	0.053117	0.201752	0.212342
Doxorubicin	-0.121129	0.0317086	0.100504	0.456781
Doxorubicin	0.0554035	0.0628269	0.453835	0.140065
Doxorubicin	0.120632	0.0384027	0.101916	0.367394
Etoposide	0.1223	0.0978855	0.122219	0.0316653
Etoposide	0.0370888	0.189975	0.64043	2.6896e-05
Etoposide	0.142613	0.120405	0.0711234	0.00814035
Etoposide	0.139447	-0.0103764	0.0776942	0.820251
Etoposide	0.0950339	0.101476	0.230464	0.025892
Etoposide	-0.0059265	0.0866202	0.940522	0.0573887
Gemcitabine	0.149806	0.124579	0.0711139	0.0091349
Gemcitabine	-0.104532	0.0876305	0.209243	0.0672274
Gemcitabine	0.175703	0.191233	0.0338957	5.73697e-05
Gemcitabine	-0.00741326	0.134611	0.929236	0.00482103
Gemcitabine	0.126793	0.120258	0.12725	0.0118738
Gemcitabine	0.0567438	0.0828795	0.496319	0.0835276
Methotrexate	0.277301	0.223121	0.0423503	0.00431797
Methotrexate	0.349724	0.233777	0.00953584	0.002753
Methotrexate	0.141071	0.0951605	0.308916	0.228376
Methotrexate	0.432514	0.209161	0.00108984	0.0075586
Methotrexate	0.425348	0.274939	0.00134463	0.00039893
Methotrexate	0.462245	0.23348	0.00043337	0.00278844
Mitomycin	-0.0229553	-0.000653026	0.75324	0.987599
Mitomycin	0.100512	0.0905594	0.167642	0.0307828
Mitomycin	0.128348	0.158952	0.0775998	0.000140388
Mitomycin	0.124543	0.196347	0.0868884	2.36627e-06
Mitomycin	-0.181734	0.0139211	0.0120923	0.740375
Mitomycin	-0.00192891	0.0934533	0.978928	0.0258015
Paclitaxel	0.192966	0.161523	0.109491	0.0200653
Paclitaxel	-0.0158341	0.184113	0.896487	0.0079162
Paclitaxel	0.0590849	0.271903	0.627064	7.39397e-05
Paclitaxel	0.169137	0.0593361	0.161596	0.395727
Paclitaxel	0.0663984	0.0194161	0.584977	0.781255
Paclitaxel	0.114513	0.0363536	0.345198	0.603034
Vinblastine	0.0761793	0.212946	0.309434	6.04754e-07
Vinblastine	0.0678828	0.0537682	0.365231	0.212652
Vinblastine	0.0407482	0.101291	0.587053	0.0186622
Vinblastine	0.105964	0.101132	0.156851	0.01885
Vinblastine	0.27057	0.1346	0.000239205	0.00173663
Vinblastine	0.250218	0.246151	0.000704849	7.00539e-09
Vorinostat	0.156638	0.186711	0.0347161	1.12576e-05
Vorinostat	0.0650055	0.168207	0.383289	7.8279e-05
Vorinostat	0.144312	0.151498	0.0519375	0.000381727
Vorinostat	0.0923979	0.232094	0.21476	4.11323e-08
Vorinostat	0.166362	0.268549	0.0247973	1.79123e-10
Vorinostat	-0.00830969	0.161856	0.911352	0.000145606
SN-38	0.184037	0.166225	0.0147689	0.000134026
SN-38	-0.2977	0.038891	6.30531e-05	0.374748
SN-38	0.0164801	0.178087	0.828627	4.20806e-05
SN-38	0.166225	0.172967	0.027913	7.00367e-05
SN-38	0.221847	0.201776	0.00317168	3.29798e-06
SN-38	0.1544	0.208717	0.0413372	1.47276e-06
5-Fluorouracil	0.206058	0.193052	0.0367794	0.000685782
5-Fluorouracil	0.0854896	0.24558	0.390556	1.39254e-05
5-Fluorouracil	0.253284	0.0965022	0.00983957	0.0919645
5-Fluorouracil	0.204334	0.14861	0.0384196	0.00922908
5-Fluorouracil	0.152869	0.118474	0.123173	0.0383332
5-Fluorouracil	0.118855	0.149914	0.231786	0.00862533

## Sheet: 250
	Test	Train	P Test	P Train
Bleomycin	0.0959765	0.136855	0.230296	0.00282897
Bleomycin	0.0336909	0.0412603	0.674307	0.370087
Bleomycin	-0.058694	0.0715346	0.463836	0.119875
Bleomycin	-0.0251689	-0.00187044	0.753593	0.967603
Bleomycin	0.0338978	0.186858	0.672422	4.24819e-05
Bleomycin	-0.0137809	0.211966	0.863551	3.22981e-06
Bortezomib	0.2659	0.26872	0.015114	1.79001e-05
Bortezomib	0.385437	0.308927	0.000320261	6.96573e-07
Bortezomib	0.281243	0.281772	0.0100065	6.58802e-06
Bortezomib	0.283825	0.276987	0.0093152	9.56039e-06
Bortezomib	0.22031	0.218061	0.0453556	0.000543414
Bortezomib	0.378678	0.283643	0.00041551	5.68466e-06
Cisplatin	-0.0765766	0.0387174	0.65237	0.689369
Cisplatin	-0.105974	0.0637383	0.532461	0.510252
Cisplatin	-0.109531	0.0633954	0.518715	0.512535
Cisplatin	-0.0891418	0.146993	0.599817	0.127195
Cisplatin	0.0229967	0.108609	0.892533	0.260942
Cisplatin	0.205311	0.106932	0.222833	0.268421
Cytarabine	-0.0594644	0.256918	0.503237	3.09749e-07
Cytarabine	-0.118409	0.169458	0.181391	0.000829574
Cytarabine	0.113506	0.156441	0.200271	0.0020519
Cytarabine	0.256161	0.0829163	0.00338788	0.10383
Cytarabine	0.221584	0.142601	0.0116136	0.00500165
Cytarabine	0.236538	0.128728	0.00695855	0.0113593
Docetaxel	0.12938	0.212531	0.129019	1.23231e-05
Docetaxel	0.12274	0.104111	0.150019	0.0337676
Docetaxel	0.193932	0.204814	0.0221645	2.55892e-05
Docetaxel	0.258805	0.195634	0.00209585	5.89345e-05
Docetaxel	0.321248	0.283381	0.000115272	4.01648e-09
Docetaxel	0.169118	0.324058	0.0465655	1.25913e-11
Doxorubicin	0.164569	0.153871	0.0251887	0.000281358
Doxorubicin	0.100629	0.0988247	0.172917	0.0201046
Doxorubicin	0.122167	0.0390517	0.0975992	0.359347
Doxorubicin	-0.0551856	0.00131274	0.455616	0.975429
Doxorubicin	-0.00162238	0.0353457	0.982514	0.406784
Doxorubicin	0.0830332	0.126635	0.261157	0.00285234
Etoposide	0.182206	0.0780049	0.020705	0.087133
Etoposide	0.149623	0.0933865	0.058173	0.0404219
Etoposide	0.130305	0.0992262	0.0994473	0.0293924
Etoposide	0.164041	0.113532	0.0375862	0.0126266
Etoposide	0.196176	0.112731	0.0126285	0.0132703
Etoposide	0.116721	0.131215	0.140338	0.00390461
Gemcitabine	0.137713	0.107018	0.0973984	0.0252749
Gemcitabine	0.158035	0.109549	0.0567651	0.021998
Gemcitabine	0.172055	0.172244	0.0378391	0.000297529
Gemcitabine	0.0534854	0.050832	0.521412	0.289025
Gemcitabine	0.10732	0.115687	0.197283	0.0155384
Gemcitabine	-0.0407257	0.0732447	0.625505	0.12631
Methotrexate	0.435792	0.333336	0.00098846	1.46129e-05
Methotrexate	0.19352	0.365853	0.160887	1.68855e-06
Methotrexate	0.317324	0.384293	0.0193838	4.45048e-07
Methotrexate	0.495559	0.452595	0.000138905	1.47881e-09
Methotrexate	0.367181	0.333443	0.00631039	1.45149e-05
Methotrexate	0.562112	0.262494	9.72755e-06	0.000739488
Mitomycin	0.0428287	0.0220641	0.557387	0.599433
Mitomycin	0.0166787	0.164579	0.819336	8.00961e-05
Mitomycin	0.0458345	0.140293	0.530039	0.000791486
Mitomycin	0.0787615	0.0389269	0.280068	0.353999
Mitomycin	0.140513	0.0567811	0.0531553	0.176198
Mitomycin	0.00896744	0.0681028	0.90227	0.104628
Paclitaxel	0.359916	0.307346	0.00221104	6.64748e-06
Paclitaxel	0.00617619	0.22501	0.95953	0.0011156
Paclitaxel	-0.0359199	0.178571	0.767833	0.0100426
Paclitaxel	0.354667	0.269427	0.00259093	8.64605e-05
Paclitaxel	0.273764	0.174005	0.0218345	0.012159
Paclitaxel	0.323419	0.255956	0.00631407	0.00019729
Vinblastine	0.147607	0.152179	0.0479953	0.000391862
Vinblastine	0.288499	0.252395	8.58374e-05	2.80587e-09
Vinblastine	0.260319	0.309945	0.000416729	1.8235e-13
Vinblastine	0.175612	0.205274	0.0183723	1.54033e-06
Vinblastine	0.348912	0.162123	1.58464e-06	0.000156695
Vinblastine	0.17433	0.160287	0.0192556	0.000186345
Vorinostat	0.263078	0.324167	0.000333119	7.96933e-15
Vorinostat	0.360687	0.299998	5.67973e-07	8.10117e-13
Vorinostat	0.409299	0.269818	9.63616e-09	1.45956e-10
Vorinostat	0.232187	0.37022	0.00161048	3.52347e-19
Vorinostat	0.182649	0.31536	0.0135913	4.50865e-14
Vorinostat	0.180469	0.234033	0.0147712	3.14712e-08
SN-38	0.0864622	0.0105451	0.255237	0.809875
SN-38	0.270766	0.0740328	0.000289899	0.0907715
SN-38	0.0172257	0.25088	0.821	5.99172e-09
SN-38	0.131285	0.104915	0.0833095	0.0163856
SN-38	0.0722682	0.0051872	0.341903	0.905795
SN-38	0.23768	0.212555	0.00153918	9.31872e-07
5-Fluorouracil	0.0119053	0.194309	0.904994	0.000631428
5-Fluorouracil	0.203916	0.124448	0.0388256	0.0295172
5-Fluorouracil	0.312107	0.356446	0.00132986	1.34583e-10
5-Fluorouracil	0.163105	0.159318	0.0997283	0.00521608
5-Fluorouracil	0.349822	0.493238	0.000292194	3.63623e-20
5-Fluorouracil	0.301915	0.402876	0.00193929	2.27346e-13

## Sheet: 500
	Test	Train	P Test	P Train
Bleomycin	0.252719	0.273931	0.00135736	1.32331e-09
Bleomycin	0.0567163	0.0347346	0.479055	0.450576
Bleomycin	-0.093868	0.0825416	0.240745	0.0725937
Bleomycin	0.0212106	0.0239882	0.791374	0.602397
Bleomycin	-0.00937539	0.159862	0.906928	0.000476283
Bleomycin	0.0554902	0.092978	0.488625	0.0430407
Bortezomib	0.213509	0.355087	0.0526145	8.80827e-09
Bortezomib	0.266068	0.396082	0.0150478	9.62985e-11
Bortezomib	0.226481	0.240457	0.0395055	0.000131385
Bortezomib	0.181604	0.415468	0.100363	9.07026e-12
Bortezomib	0.276437	0.279373	0.0114138	7.947e-06
Bortezomib	0.261114	0.401824	0.0171113	4.85964e-11
Cisplatin	-0.0789474	0.0488926	0.642317	0.61365
Cisplatin	-0.0625889	0.15778	0.712868	0.101306
Cisplatin	-0.0422001	0.0653508	0.80414	0.499588
Cisplatin	0.00829777	-0.00845149	0.961125	0.930496
Cisplatin	0.0104315	0.00205727	0.951139	0.983061
Cisplatin	0.154576	0.0719025	0.360989	0.457486
Cytarabine	0.101403	0.348808	0.252848	1.74448e-12
Cytarabine	0.0564736	0.110403	0.524984	0.0301075
Cytarabine	0.122384	0.159189	0.167069	0.0017042
Cytarabine	0.202052	0.135134	0.0216607	0.00784757
Cytarabine	0.206138	0.13849	0.0190924	0.00642592
Cytarabine	0.268459	0.12068	0.00209723	0.0176933
Docetaxel	0.287654	0.247295	0.00059556	3.25192e-07
Docetaxel	0.251843	0.35285	0.00278307	1.21684e-13
Docetaxel	0.277322	0.286497	0.000949313	2.66463e-09
Docetaxel	0.28802	0.331834	0.000585602	3.77064e-12
Docetaxel	0.208477	0.206719	0.0137844	2.14186e-05
Docetaxel	0.258778	0.33767	0.00209817	1.49128e-12
Doxorubicin	0.0807286	0.200774	0.274671	1.943e-06
Doxorubicin	0.162511	0.170919	0.0270969	5.34542e-05
Doxorubicin	0.116095	0.198629	0.11556	2.50954e-06
Doxorubicin	0.0652193	0.214092	0.377774	3.73049e-07
Doxorubicin	0.0326276	0.0133977	0.65929	0.753247
Doxorubicin	-0.126182	0.041194	0.086994	0.333576
Etoposide	0.171181	0.0915314	0.029918	0.0445873
Etoposide	0.0178744	0.0863157	0.821939	0.0582736
Etoposide	0.11493	0.103912	0.146572	0.0225134
Etoposide	0.266969	0.147324	0.000618414	0.00117973
Etoposide	0.0942978	0.118592	0.234111	0.00915848
Etoposide	0.0312687	0.125353	0.693758	0.00585497
Gemcitabine	0.127907	0.113965	0.123914	0.0171566
Gemcitabine	-0.00270502	0.148609	0.97415	0.00183937
Gemcitabine	0.179578	0.162596	0.0300929	0.000644897
Gemcitabine	0.160796	0.172455	0.0525215	0.000292392
Gemcitabine	0.163545	0.151705	0.0485599	0.0014694
Gemcitabine	0.000811699	0.111429	0.992242	0.0198085
Methotrexate	0.538327	0.324769	2.68445e-05	2.48119e-05
Methotrexate	0.249781	0.367233	0.0685232	1.53248e-06
Methotrexate	0.350943	0.317496	0.00927134	3.84176e-05
Methotrexate	0.549381	0.26272	1.69103e-05	0.000731444
Methotrexate	0.450048	0.376717	0.000639087	7.77406e-07
Methotrexate	0.442729	0.306163	0.000801338	7.42577e-05
Mitomycin	0.0185866	0.0138155	0.799086	0.742274
Mitomycin	0.0229667	0.207843	0.753121	5.68405e-07
Mitomycin	0.101291	0.207013	0.164358	6.31828e-07
Mitomycin	0.0319131	0.0866266	0.662038	0.0388562
Mitomycin	0.1707	0.00431329	0.0185368	0.918231
Mitomycin	0.034534	0.198218	0.6362	1.88676e-06
Paclitaxel	0.29273	0.246122	0.0139252	0.000350508
Paclitaxel	0.15514	0.287588	0.199703	2.64899e-05
Paclitaxel	0.163083	0.262991	0.177359	0.000128936
Paclitaxel	0.15171	0.267058	0.209945	0.00010028
Paclitaxel	0.276879	0.477559	0.02032	3.44233e-13
Paclitaxel	0.29182	0.165335	0.0142384	0.0172767
Vinblastine	0.0487525	0.177811	0.515748	3.3005e-05
Vinblastine	0.241835	0.347738	0.00107307	9.14632e-17
Vinblastine	0.335609	0.321232	4.11305e-06	2.10505e-14
Vinblastine	0.0433923	0.107922	0.563004	0.0121739
Vinblastine	0.332938	0.192204	4.95503e-06	6.99309e-06
Vinblastine	0.12723	0.114952	0.0887544	0.00755266
Vorinostat	0.224371	0.248566	0.00232679	3.92113e-09
Vorinostat	0.44285	0.387506	3.85087e-10	5.25892e-21
Vorinostat	0.341392	0.341213	2.40089e-06	2.36096e-16
Vorinostat	0.264082	0.471411	0.000315449	1.47777e-31
Vorinostat	0.266705	0.504729	0.000273268	1.24314e-36
Vorinostat	0.331873	0.430119	4.72257e-06	5.38874e-26
SN-38	0.239064	0.331204	0.00144162	7.43809e-15
SN-38	0.304192	0.457823	4.26468e-05	1.85506e-28
SN-38	-0.00824899	0.24466	0.913723	1.44338e-08
SN-38	0.0988648	0.10606	0.193027	0.0152429
SN-38	0.0904165	0.0641429	0.23406	0.14295
SN-38	0.214601	0.195826	0.00434631	6.43948e-06
5-Fluorouracil	0.399409	0.312563	2.92263e-05	2.32618e-08
5-Fluorouracil	0.145961	0.258794	0.14125	4.49881e-06
5-Fluorouracil	0.205641	0.173669	0.0371709	0.00229806
5-Fluorouracil	0.26855	0.356779	0.00609184	1.2901e-10
5-Fluorouracil	0.321981	0.33259	0.000911017	2.44928e-09
5-Fluorouracil	0.269461	0.443365	0.00591482	3.62814e-16

## Sheet: 1000
	Test	Train	P Test	P Train
Bleomycin	0.0508535	0.100653	0.52572	0.0284415
Bleomycin	0.126283	0.39185	0.11386	7.60336e-19
Bleomycin	0.0461985	0.103041	0.564343	0.0248698
Bleomycin	0.232066	0.26525	0.0033459	4.49063e-09
Bleomycin	0.0579273	0.298481	0.469704	3.28882e-11
Bleomycin	0.0628561	0.069182	0.432693	0.132575
Bortezomib	0.418853	0.339068	8.11835e-05	4.35705e-08
Bortezomib	0.444377	0.340592	2.57094e-05	3.75646e-08
Bortezomib	0.453193	0.311791	1.6909e-05	5.42174e-07
Bortezomib	0.421498	0.354833	7.23703e-05	9.04087e-09
Bortezomib	0.358885	0.329145	0.000863044	1.12195e-07
Bortezomib	0.32824	0.376598	0.00244988	8.91071e-10
Cisplatin	-0.0279753	0.0740617	0.869449	0.444054
Cisplatin	-0.100759	0.11302	0.552935	0.241955
Cisplatin	-0.11522	0.0166528	0.497093	0.863542
Cisplatin	-0.11285	0.160977	0.506046	0.0944859
Cisplatin	0.0756283	-0.0160875	0.656408	0.868131
Cisplatin	0.275012	0.0863405	0.0994852	0.372019
Cytarabine	0.0643225	0.360884	0.468942	2.56969e-13
Cytarabine	0.0183084	0.217268	0.836841	1.6598e-05
Cytarabine	0.131904	0.147397	0.136203	0.00370358
Cytarabine	0.292179	0.135958	0.000779869	0.00747488
Cytarabine	0.183195	0.316626	0.0377031	1.95247e-10
Cytarabine	0.258609	0.409249	0.00308483	5.09758e-17
Docetaxel	0.233442	0.260466	0.00567994	7.05334e-08
Docetaxel	0.341762	0.385604	3.82808e-05	3.38359e-16
Docetaxel	0.262742	0.350759	0.00177927	1.73255e-13
Docetaxel	0.359574	0.257189	1.37799e-05	1.03996e-07
Docetaxel	0.326552	0.279757	8.73328e-05	6.4328e-09
Docetaxel	0.21475	0.313199	0.0111266	6.40706e-11
Doxorubicin	0.166677	0.174019	0.0233555	3.88181e-05
Doxorubicin	-0.072266	0.0226104	0.328301	0.595718
Doxorubicin	0.0679049	0.215467	0.358406	3.12641e-07
Doxorubicin	0.100986	0.195692	0.171393	3.54567e-06
Doxorubicin	0.0547875	0.0162355	0.458877	0.703237
Doxorubicin	-0.117435	0.0155674	0.11139	0.714905
Etoposide	0.210651	0.160321	0.00731396	0.000410097
Etoposide	0.204147	0.0915047	0.00938886	0.04465
Etoposide	0.106303	0.102913	0.179553	0.0238495
Etoposide	0.182922	0.0795898	0.0202023	0.0808827
Etoposide	0.107307	0.0891501	0.175457	0.0504581
Etoposide	0.0570451	0.0999222	0.472285	0.0282686
Gemcitabine	0.123168	0.114262	0.13858	0.0168671
Gemcitabine	0.0683543	0.140514	0.412337	0.00324425
Gemcitabine	0.252357	0.169438	0.00211967	0.00037422
Gemcitabine	0.0378761	0.129281	0.64991	0.0068063
Gemcitabine	0.126519	0.178221	0.12808	0.000180414
Gemcitabine	0.0299326	0.115772	0.719858	0.0154621
Methotrexate	0.553878	0.264857	1.39455e-05	0.000659215
Methotrexate	0.355365	0.323096	0.00836509	2.74653e-05
Methotrexate	0.320983	0.312991	0.0179552	5.00831e-05
Methotrexate	0.523004	0.303247	4.96229e-05	8.76025e-05
Methotrexate	0.332495	0.329814	0.0140302	1.82019e-05
Methotrexate	0.491748	0.222689	0.000159166	0.00439562
Mitomycin	0.404233	0.228211	7.29636e-09	3.70201e-08
Mitomycin	0.0043442	0.218409	0.952565	1.42449e-07
Mitomycin	0.113335	0.175799	0.119488	2.47424e-05
Mitomycin	0.185356	0.211526	0.0104575	3.53696e-07
Mitomycin	0.191927	0.210164	0.007983	4.21969e-07
Mitomycin	0.139019	0.174081	0.0557618	2.97642e-05
Paclitaxel	0.36702	0.290446	0.0017765	2.18233e-05
Paclitaxel	0.138308	0.316756	0.253524	3.319e-06
Paclitaxel	0.113988	0.299684	0.347428	1.15007e-05
Paclitaxel	0.309877	0.224218	0.0090402	0.00116278
Paclitaxel	0.450722	0.316919	9.02204e-05	3.27845e-06
Paclitaxel	0.361316	0.271159	0.00211855	7.75115e-05
Vinblastine	0.266553	0.462875	0.000298109	5.6456e-30
Vinblastine	0.23503	0.180872	0.00149374	2.39657e-05
Vinblastine	0.226252	0.257411	0.0022578	1.32136e-09
Vinblastine	0.336899	0.469699	3.75684e-06	6.26877e-31
Vinblastine	0.463105	0.290922	5.91138e-11	5.65794e-12
Vinblastine	0.301059	0.336282	4.01402e-05	1.02377e-15
Vorinostat	0.384968	0.361454	8.05148e-08	2.70307e-18
Vorinostat	0.366895	0.340063	3.499e-07	3.01485e-16
Vorinostat	0.384432	0.335085	8.42057e-08	8.58008e-16
Vorinostat	0.323069	0.494683	8.65626e-06	4.83041e-35
Vorinostat	0.317616	0.482648	1.24802e-05	3.31097e-33
Vorinostat	0.345277	0.532845	1.80975e-06	2.26071e-41
SN-38	0.168289	0.303686	0.0260004	1.27745e-12
SN-38	0.225768	0.259999	0.00266358	1.58117e-09
SN-38	0.0587662	0.268888	0.439818	4.10407e-10
SN-38	0.295618	0.408394	7.13404e-05	1.92868e-22
SN-38	0.0791872	0.0232922	0.297561	0.595093
SN-38	0.181319	0.453817	0.0163337	6.21787e-28
5-Fluorouracil	0.296248	0.363078	0.00237829	5.74826e-11
5-Fluorouracil	0.421957	0.269257	9.02634e-06	1.75863e-06
5-Fluorouracil	0.413775	0.463652	1.39616e-05	1.02642e-17
5-Fluorouracil	0.340904	0.353889	0.000425494	1.85865e-10
5-Fluorouracil	0.32991	0.301965	0.000666098	7.16916e-08
5-Fluorouracil	0.260258	0.380859	0.00793056	5.32216e-12
