# Supplementary material for: A systematic analysis of genomics-based modeling approaches for prediction of drug response to cytotoxic chemotherapies
Source: BMC Med Genomics. 2019 Jun 17;12:87. doi: 10.1186/s12920-019-0519-2 (PMC6580596; doi:10.1186/s12920-019-0519-2)
Supplement: Supplementary file 21 — MAD values for PCR CTR2 models discussed in section E. (XLSX 25 kb) [file 12920_2019_519_MOESM21_ESM.xlsx]

## Sheet: 10
	MAD TEST	MAD TRAIN
Bleomycin	1.34156	1.27867
Bleomycin	1.36881	1.26801
Bleomycin	1.24549	1.28067
Bleomycin	1.20378	1.33205
Bleomycin	1.26026	1.29436
Bleomycin	1.26994	1.3006
Bortezomib	0.868745	0.856298
Bortezomib	0.904193	0.832155
Bortezomib	0.707808	0.886948
Bortezomib	0.848748	0.825794
Bortezomib	0.895998	0.833012
Bortezomib	0.79731	0.849275
Cisplatin	0.400479	0.405229
Cisplatin	0.391504	0.417671
Cisplatin	0.468712	0.392648
Cisplatin	0.397896	0.425977
Cisplatin	0.429584	0.393026
Cisplatin	0.322301	0.433538
Cytarabine	0.82611	0.849572
Cytarabine	0.774518	0.886165
Cytarabine	0.866728	0.855973
Cytarabine	0.884755	0.853057
Cytarabine	0.882689	0.853144
Cytarabine	0.831752	0.871765
Docetaxel	0.802676	0.709201
Docetaxel	0.741363	0.729722
Docetaxel	0.722614	0.75212
Docetaxel	0.735331	0.748375
Docetaxel	0.699136	0.745473
Docetaxel	0.715118	0.757076
Doxorubicin	1.04973	1.00915
Doxorubicin	1.0503	1.01263
Doxorubicin	1.05032	1.01163
Doxorubicin	1.01996	1.02171
Doxorubicin	0.96247	1.03975
Doxorubicin	1.03458	1.02092
Etoposide	1.06871	1.08786
Etoposide	1.06498	1.09333
Etoposide	1.00395	1.10554
Etoposide	1.12857	1.06043
Etoposide	1.07185	1.07372
Etoposide	1.11769	1.06669
Gemcitabine	1.39114	1.31644
Gemcitabine	1.40764	1.31281
Gemcitabine	1.42495	1.30779
Gemcitabine	1.28728	1.36516
Gemcitabine	1.34003	1.34512
Gemcitabine	1.29314	1.31996
Methotrexate	0.864676	0.855559
Methotrexate	0.859063	0.816845
Methotrexate	0.701278	0.919473
Methotrexate	0.824096	0.813278
Methotrexate	0.916963	0.852529
Methotrexate	0.767074	0.828566
Mitomycin	1.0725	1.06959
Mitomycin	1.11208	1.05888
Mitomycin	1.05723	1.08286
Mitomycin	1.12049	1.06576
Mitomycin	1.09647	1.07367
Mitomycin	1.08137	1.07583
Paclitaxel	0.816224	0.908704
Paclitaxel	0.741593	0.945995
Paclitaxel	0.912392	0.901177
Paclitaxel	0.913238	0.890161
Paclitaxel	0.84631	0.925625
Paclitaxel	1.01442	0.865978
Vinblastine	0.809164	0.889083
Vinblastine	0.998527	0.827695
Vinblastine	0.930231	0.840693
Vinblastine	0.813995	0.895125
Vinblastine	0.921189	0.857205
Vinblastine	0.785879	0.901658
Vorinostat	0.714012	0.738951
Vorinostat	0.72098	0.737143
Vorinostat	0.733883	0.729085
Vorinostat	0.725807	0.726791
Vorinostat	0.744244	0.727488
Vorinostat	0.766502	0.719556
SN-38	0.918853	0.982592
SN-38	0.957958	0.980652
SN-38	0.975068	0.962663
SN-38	0.979743	0.963331
SN-38	0.944875	0.979106
SN-38	0.966184	0.959767
5-Fluorouracil	0.856805	0.892073
5-Fluorouracil	0.884306	0.883894
5-Fluorouracil	1.01954	0.841486
5-Fluorouracil	0.941774	0.839845
5-Fluorouracil	0.8077	0.929812
5-Fluorouracil	0.886868	0.86403

## Sheet: 55
	MAD TEST	MAD TRAIN
Bleomycin	1.33455	1.26765
Bleomycin	1.37375	1.26471
Bleomycin	1.24903	1.30303
Bleomycin	1.2015	1.31655
Bleomycin	1.26247	1.28233
Bleomycin	1.25004	1.28285
Bortezomib	0.867635	0.792074
Bortezomib	0.855623	0.824879
Bortezomib	0.663183	0.902538
Bortezomib	0.871786	0.838205
Bortezomib	0.893088	0.832073
Bortezomib	0.81737	0.861463
Cisplatin	0.398902	0.403573
Cisplatin	0.378879	0.418262
Cisplatin	0.404716	0.41526
Cisplatin	0.372807	0.420553
Cisplatin	0.454498	0.390693
Cisplatin	0.333926	0.350783
Cytarabine	0.884251	0.854409
Cytarabine	0.767995	0.889309
Cytarabine	0.868324	0.864168
Cytarabine	0.877226	0.851149
Cytarabine	0.889209	0.843847
Cytarabine	0.814695	0.853676
Docetaxel	0.813929	0.697262
Docetaxel	0.735477	0.74516
Docetaxel	0.71293	0.730296
Docetaxel	0.730041	0.745706
Docetaxel	0.711228	0.740614
Docetaxel	0.685766	0.739472
Doxorubicin	1.05629	1.00904
Doxorubicin	1.03872	1.0109
Doxorubicin	1.03412	1.01448
Doxorubicin	1.01889	1.02304
Doxorubicin	0.959513	1.03714
Doxorubicin	1.02402	1.02026
Etoposide	1.06217	1.08496
Etoposide	1.06374	1.06873
Etoposide	0.995601	1.09738
Etoposide	1.11397	1.07078
Etoposide	1.0663	1.05755
Etoposide	1.12487	1.07277
Gemcitabine	1.3889	1.30265
Gemcitabine	1.41584	1.30964
Gemcitabine	1.37536	1.29194
Gemcitabine	1.2891	1.36056
Gemcitabine	1.33691	1.33109
Gemcitabine	1.27782	1.36534
Methotrexate	0.824058	0.828332
Methotrexate	0.807417	0.822124
Methotrexate	0.701986	0.921991
Methotrexate	0.7543	0.822982
Methotrexate	0.819322	0.792435
Methotrexate	0.739669	0.832339
Mitomycin	1.09039	1.07567
Mitomycin	1.10392	1.06639
Mitomycin	1.04537	1.07839
Mitomycin	1.0959	1.04485
Mitomycin	1.0974	1.07381
Mitomycin	1.09117	1.07314
Paclitaxel	0.805653	0.919879
Paclitaxel	0.80621	0.923892
Paclitaxel	0.954271	0.85986
Paclitaxel	0.907507	0.903145
Paclitaxel	0.847409	0.928569
Paclitaxel	1.01534	0.867036
Vinblastine	0.818302	0.864503
Vinblastine	0.994857	0.833058
Vinblastine	0.929339	0.846108
Vinblastine	0.813646	0.886203
Vinblastine	0.892933	0.843338
Vinblastine	0.7614	0.85331
Vorinostat	0.709638	0.723647
Vorinostat	0.72596	0.722184
Vorinostat	0.717061	0.719219
Vorinostat	0.726525	0.70927
Vorinostat	0.71539	0.704504
Vorinostat	0.781674	0.709068
SN-38	0.904814	0.971333
SN-38	0.968341	0.978789
SN-38	0.99462	0.949022
SN-38	0.961759	0.946679
SN-38	0.921713	0.944355
SN-38	0.937283	0.93871
5-Fluorouracil	0.840831	0.875647
5-Fluorouracil	0.912145	0.839486
5-Fluorouracil	0.97908	0.833489
5-Fluorouracil	0.904263	0.8701
5-Fluorouracil	0.788992	0.916116
5-Fluorouracil	0.868719	0.878845

## Sheet: 250
	MAD TEST	MAD TRAIN
Bleomycin	1.33077	1.27271
Bleomycin	1.38363	1.2691
Bleomycin	1.26676	1.30181
Bleomycin	1.20622	1.33203
Bleomycin	1.27858	1.28129
Bleomycin	1.31434	1.26015
Bortezomib	0.826355	0.814962
Bortezomib	0.83692	0.811706
Bortezomib	0.655291	0.870163
Bortezomib	0.841903	0.807595
Bortezomib	0.884797	0.822511
Bortezomib	0.750186	0.814168
Cisplatin	0.403692	0.401724
Cisplatin	0.398941	0.417932
Cisplatin	0.395815	0.415548
Cisplatin	0.391137	0.414438
Cisplatin	0.452373	0.390632
Cisplatin	0.305429	0.435385
Cytarabine	0.918357	0.837749
Cytarabine	0.816102	0.879145
Cytarabine	0.853362	0.85363
Cytarabine	0.856364	0.858295
Cytarabine	0.860847	0.845434
Cytarabine	0.801889	0.872314
Docetaxel	0.796047	0.694929
Docetaxel	0.714705	0.731432
Docetaxel	0.717279	0.721844
Docetaxel	0.702639	0.726667
Docetaxel	0.676121	0.705482
Docetaxel	0.698014	0.706314
Doxorubicin	1.0442	0.997286
Doxorubicin	1.04687	1.01014
Doxorubicin	1.03581	1.01298
Doxorubicin	1.01708	1.02398
Doxorubicin	0.963511	1.04024
Doxorubicin	1.02232	1.01597
Etoposide	1.06129	1.08225
Etoposide	1.0422	1.09365
Etoposide	1.00565	1.10477
Etoposide	1.10215	1.06155
Etoposide	1.06152	1.07562
Etoposide	1.10456	1.06512
Gemcitabine	1.39662	1.31386
Gemcitabine	1.39364	1.30636
Gemcitabine	1.36671	1.3111
Gemcitabine	1.29068	1.3669
Gemcitabine	1.34263	1.32918
Gemcitabine	1.29016	1.35576
Methotrexate	0.795027	0.810693
Methotrexate	0.81017	0.776423
Methotrexate	0.671396	0.830739
Methotrexate	0.733761	0.732776
Methotrexate	0.85864	0.784599
Methotrexate	0.722346	0.824735
Mitomycin	1.08663	1.07526
Mitomycin	1.12592	1.05068
Mitomycin	1.04439	1.08009
Mitomycin	1.11453	1.06625
Mitomycin	1.0785	1.07465
Mitomycin	1.07685	1.08156
Paclitaxel	0.763946	0.878497
Paclitaxel	0.784868	0.925806
Paclitaxel	0.942099	0.881241
Paclitaxel	0.87836	0.860155
Paclitaxel	0.793336	0.909871
Paclitaxel	0.98727	0.81754
Vinblastine	0.806785	0.871069
Vinblastine	0.946989	0.802565
Vinblastine	0.888699	0.807242
Vinblastine	0.792147	0.875903
Vinblastine	0.874024	0.848263
Vinblastine	0.778523	0.888749
Vorinostat	0.673496	0.700478
Vorinostat	0.679037	0.695121
Vorinostat	0.680494	0.696176
Vorinostat	0.714341	0.677242
Vorinostat	0.721849	0.686268
Vorinostat	0.749127	0.69258
SN-38	0.926712	0.986536
SN-38	0.938187	0.97633
SN-38	0.993673	0.9291
SN-38	0.980943	0.965115
SN-38	0.943093	0.983315
SN-38	0.909744	0.943674
5-Fluorouracil	0.879631	0.875592
5-Fluorouracil	0.897793	0.871972
5-Fluorouracil	0.912699	0.750241
5-Fluorouracil	0.901272	0.865827
5-Fluorouracil	0.718095	0.746889
5-Fluorouracil	0.802943	0.781241

## Sheet: 500
	MAD TEST	MAD TRAIN
Bleomycin	1.23885	1.2279
Bleomycin	1.38191	1.26972
Bleomycin	1.27253	1.2984
Bleomycin	1.20592	1.33068
Bleomycin	1.28544	1.27919
Bleomycin	1.26805	1.29259
Bortezomib	0.84433	0.77608
Bortezomib	0.852923	0.773682
Bortezomib	0.673591	0.858397
Bortezomib	0.868537	0.753322
Bortezomib	0.872694	0.795338
Bortezomib	0.798985	0.780556
Cisplatin	0.402456	0.402762
Cisplatin	0.407619	0.413171
Cisplatin	0.390077	0.415814
Cisplatin	0.374625	0.425873
Cisplatin	0.451955	0.391411
Cisplatin	0.312227	0.43211
Cytarabine	0.861907	0.798443
Cytarabine	0.790493	0.886657
Cytarabine	0.869084	0.852044
Cytarabine	0.875697	0.853817
Cytarabine	0.863217	0.857175
Cytarabine	0.800418	0.873954
Docetaxel	0.76752	0.686763
Docetaxel	0.681578	0.687985
Docetaxel	0.670406	0.710148
Docetaxel	0.682441	0.704887
Docetaxel	0.701259	0.72386
Docetaxel	0.686467	0.714442
Doxorubicin	1.04847	0.977758
Doxorubicin	1.01943	0.996829
Doxorubicin	1.02492	0.991861
Doxorubicin	1.01872	0.991693
Doxorubicin	0.963029	1.03974
Doxorubicin	1.03232	1.02064
Etoposide	1.0617	1.08659
Etoposide	1.05288	1.09245
Etoposide	1.00535	1.10415
Etoposide	1.08933	1.05752
Etoposide	1.08263	1.07944
Etoposide	1.11895	1.06223
Gemcitabine	1.39388	1.30414
Gemcitabine	1.4119	1.30297
Gemcitabine	1.36421	1.30439
Gemcitabine	1.2578	1.33903
Gemcitabine	1.3431	1.31791
Gemcitabine	1.27892	1.35014
Methotrexate	0.781187	0.796709
Methotrexate	0.790574	0.771349
Methotrexate	0.644116	0.851678
Methotrexate	0.749074	0.822867
Methotrexate	0.822739	0.751268
Methotrexate	0.750064	0.803701
Mitomycin	1.08781	1.07588
Mitomycin	1.12069	1.04659
Mitomycin	1.04216	1.0666
Mitomycin	1.11163	1.06374
Mitomycin	1.0885	1.07425
Mitomycin	1.07916	1.05886
Paclitaxel	0.767015	0.89945
Paclitaxel	0.780898	0.888944
Paclitaxel	0.915059	0.86119
Paclitaxel	0.913939	0.860605
Paclitaxel	0.80186	0.803524
Paclitaxel	0.997863	0.846878
Vinblastine	0.816962	0.867012
Vinblastine	0.965199	0.782893
Vinblastine	0.883501	0.804072
Vinblastine	0.812146	0.885034
Vinblastine	0.87458	0.838489
Vinblastine	0.781932	0.896432
Vorinostat	0.688645	0.711529
Vorinostat	0.640882	0.657939
Vorinostat	0.671016	0.66556
Vorinostat	0.710573	0.62797
Vorinostat	0.705862	0.613627
Vorinostat	0.728157	0.653442
SN-38	0.881872	0.915321
SN-38	0.911625	0.831975
SN-38	1.01222	0.931541
SN-38	0.984011	0.963404
SN-38	0.939413	0.979093
SN-38	0.939392	0.944027
5-Fluorouracil	0.755696	0.811877
5-Fluorouracil	0.916353	0.8355
5-Fluorouracil	0.999154	0.827764
5-Fluorouracil	0.861191	0.786255
5-Fluorouracil	0.753224	0.831918
5-Fluorouracil	0.850013	0.733886

## Sheet: 1000
	MAD TEST	MAD TRAIN
Bleomycin	1.33105	1.27401
Bleomycin	1.38029	1.14879
Bleomycin	1.26539	1.28872
Bleomycin	1.15057	1.2674
Bleomycin	1.28192	1.22645
Bleomycin	1.26638	1.29461
Bortezomib	0.789618	0.783981
Bortezomib	0.804972	0.785395
Bortezomib	0.601592	0.846169
Bortezomib	0.803416	0.787491
Bortezomib	0.859187	0.783889
Bortezomib	0.77201	0.792453
Cisplatin	0.403738	0.400706
Cisplatin	0.394223	0.417071
Cisplatin	0.398366	0.414548
Cisplatin	0.384318	0.416385
Cisplatin	0.456834	0.392618
Cisplatin	0.302007	0.435895
Cytarabine	0.873307	0.787828
Cytarabine	0.826364	0.872071
Cytarabine	0.861047	0.85887
Cytarabine	0.863129	0.856426
Cytarabine	0.859	0.797861
Cytarabine	0.795965	0.794332
Docetaxel	0.789338	0.68546
Docetaxel	0.67644	0.673303
Docetaxel	0.682932	0.690267
Docetaxel	0.681346	0.713772
Docetaxel	0.67624	0.710441
Docetaxel	0.667043	0.709187
Doxorubicin	1.03577	0.98737
Doxorubicin	1.04937	1.01294
Doxorubicin	1.04529	0.987658
Doxorubicin	1.01383	0.99807
Doxorubicin	0.963087	1.03995
Doxorubicin	1.03096	1.02192
Etoposide	1.04542	1.06633
Etoposide	1.03432	1.09056
Etoposide	1.00529	1.10331
Etoposide	1.10811	1.06609
Etoposide	1.07624	1.08072
Etoposide	1.11917	1.07417
Gemcitabine	1.39466	1.30428
Gemcitabine	1.40008	1.30178
Gemcitabine	1.37511	1.30887
Gemcitabine	1.27647	1.35379
Gemcitabine	1.34267	1.31958
Gemcitabine	1.26422	1.35133
Methotrexate	0.760013	0.814122
Methotrexate	0.763126	0.794989
Methotrexate	0.658535	0.85777
Methotrexate	0.74464	0.802213
Methotrexate	0.863518	0.774728
Methotrexate	0.729934	0.837247
Mitomycin	1.02396	1.0445
Mitomycin	1.13402	1.04401
Mitomycin	1.03658	1.07137
Mitomycin	1.07885	1.03963
Mitomycin	1.06422	1.05343
Mitomycin	1.06656	1.06255
Paclitaxel	0.770135	0.886618
Paclitaxel	0.780096	0.888566
Paclitaxel	0.908559	0.84082
Paclitaxel	0.889413	0.870184
Paclitaxel	0.770084	0.859172
Paclitaxel	0.971067	0.822041
Vinblastine	0.797406	0.767025
Vinblastine	0.968455	0.814596
Vinblastine	0.904706	0.825667
Vinblastine	0.749618	0.766904
Vinblastine	0.835248	0.816997
Vinblastine	0.749153	0.849258
Vorinostat	0.641852	0.671904
Vorinostat	0.666775	0.675464
Vorinostat	0.665264	0.668476
Vorinostat	0.692011	0.615733
Vorinostat	0.670163	0.628881
Vorinostat	0.729854	0.595733
SN-38	0.90021	0.918283
SN-38	0.918534	0.913257
SN-38	0.989488	0.92883
SN-38	0.916494	0.854761
SN-38	0.939771	0.979246
SN-38	0.939905	0.836027
5-Fluorouracil	0.785898	0.78733
5-Fluorouracil	0.805161	0.828743
5-Fluorouracil	0.897775	0.697976
5-Fluorouracil	0.836421	0.803652
5-Fluorouracil	0.721408	0.835521
5-Fluorouracil	0.805939	0.79155
