# Supplementary material for: A systematic analysis of genomics-based modeling approaches for prediction of drug response to cytotoxic chemotherapies
Source: BMC Med Genomics. 2019 Jun 17;12:87. doi: 10.1186/s12920-019-0519-2 (PMC6580596; doi:10.1186/s12920-019-0519-2)
Supplement: Supplementary file 22 — This file includes the values of the Spearman correlation for NLSVR models corresponding to Figs. 3, 4, and 5. (XLSX 67 kb) [file 12920_2019_519_MOESM22_ESM.xlsx]

## Sheet: None
	Test	Train	P Test	P Train
Bleomycin	0.196022	0.748906	0.0135721	2.20739e-86
Bleomycin	0.297151	0.772876	0.000149753	2.76729e-95
Bleomycin	0.213456	0.701815	0.00708335	1.5544e-71
Bleomycin	0.281245	0.692344	0.000344046	6.76307e-69
Bleomycin	0.100519	0.682466	0.208878	2.98774e-66
Bleomycin	0.153209	0.744819	0.0546219	5.77296e-85
Bortezomib	0.33758	0.831571	0.00180223	9.16261e-65
Bortezomib	0.420889	0.849648	7.43162e-05	2.58574e-70
Bortezomib	0.297427	1	0.00632034	0
Bortezomib	0.410646	0.999999	0.000115272	0
Bortezomib	0.421519	0.835178	7.2304e-05	8.1056e-66
Bortezomib	0.393581	0.828506	0.000232265	6.87544e-64
Cisplatin	-0.104552	0.64298	0.538008	4.7634e-14
Cisplatin	0.0663822	0.599416	0.696271	5.72402e-12
Cisplatin	-0.159554	0.968205	0.345537	3.22828e-66
Cisplatin	0.0976766	0.999722	0.565204	5.56434e-176
Cisplatin	0.231152	0.858113	0.168664	9.45203e-33
Cisplatin	0.20128	0.999815	0.232247	2.11626e-185
Cytarabine	0.182994	0.835016	0.0379174	1.13517e-101
Cytarabine	0.254383	0.818687	0.00362441	1.5401e-94
Cytarabine	0.34361	0.818174	6.69808e-05	2.51242e-94
Cytarabine	0.403902	0.809402	2.06835e-06	8.51866e-91
Cytarabine	0.333799	0.843404	0.000110721	1.20253e-105
Cytarabine	0.359012	0.818063	2.94005e-05	2.79111e-94
Docetaxel	0.426047	1	1.70383e-07	0
Docetaxel	0.437629	0.816352	7.15704e-08	9.55965e-101
Docetaxel	0.380531	0.823696	3.82007e-06	4.68268e-104
Docetaxel	0.468287	0.834497	6.12652e-09	3.2536e-109
Docetaxel	0.490312	0.820549	8.96951e-10	1.28067e-102
Docetaxel	0.331865	0.824026	6.57939e-05	3.29542e-104
Doxorubicin	0.191308	0.796867	0.00909203	1.10184e-122
Doxorubicin	0.324995	0.776281	6.37404e-06	1.67637e-112
Doxorubicin	0.271658	0.761026	0.000183663	1.23945e-105
Doxorubicin	0.294816	0.776444	4.62779e-05	1.40644e-112
Doxorubicin	0.307098	0.778498	2.1199e-05	1.51564e-113
Doxorubicin	0.251014	0.799542	0.000568185	4.28893e-124
Etoposide	0.319361	0.78466	3.63831e-05	9.75471e-102
Etoposide	0.355265	0.801787	3.75596e-06	2.17296e-109
Etoposide	0.24916	0.77367	0.00143619	3.46452e-97
Etoposide	0.312112	0.784245	5.5646e-05	1.46505e-101
Etoposide	0.304532	0.76822	8.57717e-05	5.0353e-95
Etoposide	0.19079	0.773886	0.015338	2.83413e-97
Gemcitabine	0.222496	1	0.0069497	0
Gemcitabine	0.117581	0.425966	0.15753	1.08731e-20
Gemcitabine	0.158366	1	0.0562409	0
Gemcitabine	0.180859	1	0.0289192	0
Gemcitabine	0.122104	0.994073	0.142049	0
Gemcitabine	0.0592849	1	0.477202	0
Methotrexate	0.535658	0.543192	2.994e-05	8.13445e-14
Methotrexate	0.293615	0.584039	0.0311711	3.41371e-16
Methotrexate	0.371755	0.832438	0.0056424	7.14632e-43
Methotrexate	0.586812	0.813044	3.10937e-06	1.99346e-39
Methotrexate	0.403774	0.844341	0.00246385	3.25744e-45
Methotrexate	0.571717	0.817958	6.31156e-06	2.92162e-40
Mitomycin	0.334614	0.99855	2.37432e-06	0
Mitomycin	0.0940012	0.741497	0.197042	2.45413e-100
Mitomycin	0.212362	0.764063	0.00326601	5.19468e-110
Mitomycin	0.259155	0.795068	0.000305593	3.14507e-125
Mitomycin	0.310293	0.757535	1.31918e-05	4.19983e-107
Mitomycin	0.21336	0.758259	0.00311997	2.01971e-107
Paclitaxel	0.313761	0.792317	0.00816914	7.14387e-46
Paclitaxel	0.201505	0.789031	0.0943746	2.97095e-45
Paclitaxel	0.282757	0.815967	0.0177044	1.1046e-50
Paclitaxel	0.383501	0.809715	0.00104882	2.39952e-49
Paclitaxel	0.31719	0.834721	0.00746207	5.08408e-55
Paclitaxel	0.419613	0.810436	0.000299253	1.69223e-49
Vinblastine	0.386854	0.804268	8.12341e-08	1.81442e-123
Vinblastine	0.447549	0.99973	2.99668e-10	0
Vinblastine	0.429577	0.803639	1.77012e-09	3.91701e-123
Vinblastine	0.377577	0.99926	1.74004e-07	0
Vinblastine	0.509291	0.814608	2.86171e-13	3.89742e-129
Vinblastine	0.488285	0.792781	3.56976e-12	1.48128e-117
Vorinostat	0.525921	0.995386	2.46152e-14	0
Vorinostat	0.566941	0.844583	7.23184e-17	1.04528e-149
Vorinostat	0.509355	0.843309	2.09118e-13	7.98829e-149
Vorinostat	0.482618	0.847338	5.2267e-12	1.20535e-151
Vorinostat	0.453173	0.856453	1.32953e-10	2.42881e-158
Vorinostat	0.515056	0.855273	1.01456e-13	1.89585e-157
SN-38	0.383047	0.997342	1.67809e-07	0
SN-38	0.370499	0.783507	4.49037e-07	9.75103e-110
SN-38	0.269774	0.773252	0.000305761	3.78681e-105
SN-38	0.396592	0.996748	5.53225e-08	0
SN-38	0.391661	0.785725	8.33378e-08	9.19023e-111
SN-38	0.485938	0.996891	9.30912e-12	0
5-Fluorouracil	0.488523	0.825124	1.64867e-07	2.26067e-77
5-Fluorouracil	0.474388	0.837629	4.1454e-07	7.961e-82
5-Fluorouracil	0.46647	0.837613	6.82595e-07	8.07001e-82
5-Fluorouracil	0.445339	0.997177	2.43349e-06	0
5-Fluorouracil	0.483921	0.81544	2.23605e-07	3.68355e-74
5-Fluorouracil	0.417333	0.997462	1.15654e-05	0

## Sheet: DEG
	Test	Train	P Test	P Train
Bleomycin	0.228002	0.767467	0.00396126	3.501e-93
Bleomycin	0.273572	0.746617	0.000505108	1.38366e-85
Bleomycin	0.235145	0.998942	0.00293868	0
Bleomycin	0.264186	0.729196	0.000795967	8.69021e-80
Bleomycin	0.114846	0.774178	0.15075	8.45909e-96
Bleomycin	0.0953497	0.784538	0.233368	5.07163e-100
Bortezomib	0.332207	0.951195	0.00215286	1.30473e-127
Bortezomib	0.465556	0.660215	9.2109e-06	2.00658e-32
Bortezomib	0.371164	0.653992	0.00055141	1.1893e-31
Bortezomib	0.44698	0.950408	2.27451e-05	8.88337e-127
Bortezomib	0.409303	0.6746	0.000121976	2.77574e-34
Bortezomib	0.396226	0.685459	0.00020888	9.30517e-36
Cisplatin	0.217165	0.92036	0.196671	1.96416e-45
Cisplatin	0.0272641	1	0.87274	0
Cisplatin	-0.114035	0.999963	0.501559	8.55721e-223
Cisplatin	-0.0343765	0.999991	0.839927	5.27757e-255
Cisplatin	0.240398	0.973283	0.151797	3.33653e-70
Cisplatin	0.142959	0.971374	0.398621	1.27413e-68
Cytarabine	0.158872	0.686443	0.0721273	4.39411e-55
Cytarabine	0.297674	0.999535	0.000612473	0
Cytarabine	0.284196	0.941692	0.0010985	9.6789e-184
Cytarabine	0.393493	0.99928	3.96468e-06	0
Cytarabine	0.374799	0.96012	1.2084e-05	1.2339e-214
Cytarabine	0.411488	0.942865	1.26937e-06	2.19138e-185
Docetaxel	0.479727	0.998936	2.2972e-09	0
Docetaxel	0.48672	0.999264	1.23864e-09	0
Docetaxel	0.403874	1	8.21084e-07	0
Docetaxel	0.490933	0.999997	8.47948e-10	0
Docetaxel	0.477331	0.968196	2.82941e-09	3.10243e-251
Docetaxel	0.299379	0.999138	0.000343295	0
Doxorubicin	0.243209	0.999433	0.000850508	0
Doxorubicin	0.226529	1	0.00193099	0
Doxorubicin	0.266521	0.749121	0.000245349	1.27398e-100
Doxorubicin	0.326731	0.999189	5.64927e-06	0
Doxorubicin	0.30015	0.756915	3.31138e-05	7.19355e-104
Doxorubicin	0.25862	0.758558	0.000378796	1.43335e-104
Etoposide	0.343427	0.999976	8.19399e-06	0
Etoposide	0.328896	0.899579	2.0458e-05	8.37035e-175
Etoposide	0.215772	0.998551	0.00597827	0
Etoposide	0.304443	0.999999	8.62032e-05	0
Etoposide	0.339254	0.88018	1.07067e-05	1.86625e-157
Etoposide	0.28143	0.917372	0.00029862	3.62129e-194
Gemcitabine	0.257031	0.734117	0.00173731	3.85167e-75
Gemcitabine	0.112202	0.763796	0.177548	9.79913e-85
Gemcitabine	0.153777	0.720113	0.0638583	4.74705e-71
Gemcitabine	0.143085	0.746887	0.084904	4.18579e-79
Gemcitabine	0.10228	0.780083	0.219277	1.26378e-90
Gemcitabine	0.067853	0.780864	0.415781	6.40844e-91
Methotrexate	0.588717	1	2.83625e-06	0
Methotrexate	0.212655	0.731763	0.122627	1.96365e-28
Methotrexate	0.404688	0.997508	0.0024033	3.70189e-186
Methotrexate	0.589403	0.687056	2.74352e-06	5.84739e-24
Methotrexate	0.374347	0.988354	0.00529206	9.51213e-133
Methotrexate	0.557309	0.999994	1.2016e-05	0
Mitomycin	0.379561	0.756099	6.63306e-08	1.78073e-106
Mitomycin	0.225933	0.999999	0.00172234	0
Mitomycin	0.285743	0.998266	6.43265e-05	0
Mitomycin	0.341264	0.816452	1.44713e-06	2.37478e-137
Mitomycin	0.350528	0.997988	7.12115e-07	0
Mitomycin	0.231247	0.847034	0.00132682	9.44302e-158
Paclitaxel	0.323454	0.837885	0.00630809	8.33797e-56
Paclitaxel	0.162523	0.882045	0.178872	6.30991e-69
Paclitaxel	0.241291	0.997508	0.0441908	4.95564e-238
Paclitaxel	0.392774	0.561642	0.000770258	1.32201e-18
Paclitaxel	0.185198	0.883683	0.124811	1.64174e-69
Paclitaxel	0.311976	0.999995	0.00855979	0
Vinblastine	0.347725	0.664009	1.72854e-06	8.1805e-70
Vinblastine	0.370569	0.952099	3.04637e-07	1.7026e-278
Vinblastine	0.379075	0.955786	1.54108e-07	1.28272e-287
Vinblastine	0.389675	0.99939	6.41331e-08	0
Vinblastine	0.47757	1	1.21208e-11	0
Vinblastine	0.451045	0.999503	2.09552e-10	0
Vorinostat	0.500455	0.999934	6.29837e-13	0
Vorinostat	0.543778	0.785537	2.14408e-15	1.76708e-115
Vorinostat	0.490224	0.782045	2.15208e-12	8.43116e-114
Vorinostat	0.486362	0.999159	3.38615e-12	0
Vorinostat	0.438367	0.802695	6.04441e-10	3.29013e-124
Vorinostat	0.511774	0.801376	1.54116e-13	1.65379e-123
SN-38	0.390298	0.942933	9.32274e-08	5.62795e-251
SN-38	0.358701	0.938224	1.0916e-06	2.81056e-242
SN-38	0.403103	0.965612	3.18734e-08	5.59743e-307
SN-38	0.413912	0.94408	1.24289e-08	3.30362e-253
SN-38	0.457389	0.94272	1.97521e-10	1.44481e-250
SN-38	0.478556	0.926801	2.1077e-11	9.53296e-224
5-Fluorouracil	0.42982	0.981866	5.87158e-06	1.3039e-221
5-Fluorouracil	0.430963	0.996577	5.51109e-06	0
5-Fluorouracil	0.539175	0.985443	4.20556e-09	5.32747e-236
5-Fluorouracil	0.465152	0.982588	7.40777e-07	2.85277e-224
5-Fluorouracil	0.471961	0.977575	4.83656e-07	9.82311e-208
5-Fluorouracil	0.444669	0.996931	2.53009e-06	0

## Sheet: Limma
	Test	Train	P Test	P Train
Bleomycin	0.100765	0.383422	0.207759	4.76848e-18
Bleomycin	0.406662	0.429061	1.14523e-07	1.18967e-22
Bleomycin	0.140695	0.37473	0.0778591	2.99785e-17
Bleomycin	0.31526	0.437915	5.46795e-05	1.25273e-23
Bleomycin	0.105499	0.407546	0.187081	2.15635e-20
Bleomycin	0.143174	0.447978	0.0727107	8.94233e-25
Bortezomib	0.234625	0.529704	0.0327597	2.43205e-19
Bortezomib	0.437429	0.555884	3.54817e-05	1.63107e-21
Bortezomib	0.358948	0.638204	0.000861102	9.05421e-30
Bortezomib	0.372885	0.738354	0.000517114	5.65085e-44
Bortezomib	0.363986	0.740108	0.000718038	2.79077e-44
Bortezomib	0.421078	0.717123	7.37072e-05	1.88736e-40
Cytarabine	0.104416	0.575894	0.238948	1.76676e-35
Cytarabine	0.235208	0.887195	0.00729216	4.62197e-131
Cytarabine	0.233497	0.587664	0.00774188	3.25164e-37
Cytarabine	0.381742	0.925494	8.05195e-06	5.44506e-164
Cytarabine	0.349553	0.999326	4.89964e-05	0
Cytarabine	0.371109	0.559922	1.49374e-05	3.10714e-33
Docetaxel	0.436427	0.540735	7.84302e-08	5.81343e-33
Docetaxel	0.392797	0.521349	1.72821e-06	2.28356e-30
Docetaxel	0.374025	0.795833	5.744e-06	3.10237e-92
Docetaxel	0.404754	0.999077	7.73034e-07	0
Docetaxel	0.523312	0.995578	3.85637e-11	0
Docetaxel	0.314652	0.916781	0.000161635	4.06904e-167
Doxorubicin	0.0672169	0.384512	0.363307	6.29698e-21
Doxorubicin	0.165433	0.396225	0.0244225	3.12898e-22
Doxorubicin	0.125403	0.360465	0.0889765	2.06877e-18
Doxorubicin	0.0567624	0.339659	0.442821	2.12491e-16
Doxorubicin	0.177192	0.366854	0.0158279	4.65043e-19
Doxorubicin	0.107022	0.351483	0.14707	1.59413e-17
Etoposide	0.29952	0.48205	0.00011345	2.0477e-29
Etoposide	0.339769	0.487861	1.03613e-05	3.45139e-30
Etoposide	0.313075	0.896683	5.26242e-05	5.343e-172
Etoposide	0.242564	0.70873	0.00193362	9.59999e-75
Etoposide	0.258066	0.544626	0.000949283	1.4087e-38
Etoposide	0.309898	0.559742	6.32198e-05	4.30154e-41
Gemcitabine	0.278047	0.281685	0.000678729	2.05481e-09
Gemcitabine	0.14905	0.335122	0.0725676	6.26503e-13
Gemcitabine	0.167509	0.250165	0.0432878	1.16379e-07
Gemcitabine	0.153623	0.362986	0.0641284	4.6826e-15
Gemcitabine	0.0871834	0.397899	0.295385	4.97274e-18
Gemcitabine	0.157942	0.372677	0.0569121	7.59638e-16
Methotrexate	0.620964	0.562228	5.45208e-07	6.96702e-15
Methotrexate	0.259005	0.612635	0.0586019	4.57286e-18
Methotrexate	0.374195	1	0.00531212	0
Methotrexate	0.552811	0.557952	1.46019e-05	1.22672e-14
Methotrexate	0.39554	0.596859	0.00307275	5.2059e-17
Methotrexate	0.569278	0.758358	7.05356e-06	1.51262e-31
Mitomycin	0.266195	0.326966	0.000205434	1.21213e-15
Mitomycin	0.229206	0.445331	0.00146772	4.54491e-29
Mitomycin	0.274857	0.396452	0.000124128	7.40451e-23
Mitomycin	0.270895	0.405924	0.000156631	5.54795e-24
Mitomycin	0.207889	0.39245	0.00400012	2.15803e-22
Mitomycin	0.213843	0.603011	0.0030514	1.24852e-57
Paclitaxel	0.262077	0.262588	0.0284031	0.00013216
Paclitaxel	0.100236	0.534464	0.409021	1.09224e-16
Paclitaxel	0.0839297	0.740027	0.489702	3.64451e-37
Paclitaxel	0.219141	0.429111	0.0683525	1.10897e-10
Paclitaxel	0.143312	0.888358	0.236585	3.14412e-71
Paclitaxel	0.380807	0.500947	0.00114533	1.50372e-14
Vinblastine	0.292877	0.65065	6.61201e-05	3.37442e-66
Vinblastine	0.368989	0.502086	3.45015e-07	9.16513e-36
Vinblastine	0.418241	0.599394	5.15048e-09	7.06658e-54
Vinblastine	0.380761	0.501727	1.34334e-07	1.0439e-35
Vinblastine	0.542727	0.552965	3.54253e-15	1.72113e-44
Vinblastine	0.387479	0.780186	7.71008e-08	1.72176e-111
Vorinostat	0.511256	0.919946	1.64551e-13	2.2138e-223
Vorinostat	0.517847	0.62528	7.08544e-14	1.43665e-60
Vorinostat	0.501393	0.888652	5.61612e-13	2.48847e-186
Vorinostat	0.484869	0.911752	4.02855e-12	2.26304e-212
Vorinostat	0.425472	0.663209	2.13263e-09	1.78206e-70
Vorinostat	0.476156	0.657499	1.09201e-11	6.8274e-69
SN-38	0.438574	0.999999	1.27448e-09	0
SN-38	0.385817	0.912594	1.34283e-07	1.64782e-204
SN-38	0.27457	0.567954	0.000235885	5.33545e-46
SN-38	0.431299	0.929764	2.54335e-09	3.00626e-228
SN-38	0.433643	0.629261	2.0393e-09	5.11825e-59
SN-38	0.488101	0.5854	7.29975e-12	2.00831e-49
5-Fluorouracil	0.259906	0.701779	0.00801831	1.09523e-46
5-Fluorouracil	0.38031	0.683874	7.4141e-05	1.59002e-43
5-Fluorouracil	0.46111	0.66745	9.49964e-07	8.0957e-41
5-Fluorouracil	0.400178	0.624975	2.81173e-05	1.47225e-34
5-Fluorouracil	0.499286	0.790861	7.94151e-08	8.56592e-67
5-Fluorouracil	0.397608	0.784215	3.19867e-05	5.7017e-65

## Sheet: BC DEG
	Test	Train	P Test	P Train
Bleomycin	0.207727	0.287598	0.00881924	1.76858e-10
Bleomycin	0.0321514	0.240906	0.688397	1.09964e-07
Bleomycin	0.0509326	0.354079	0.525075	1.90438e-15
Bleomycin	0.0334688	0.399979	0.676333	1.23021e-19
Bortezomib	0.220541	0.501324	0.0451245	3.4583e-17
Bortezomib	0.420238	0.563912	7.645e-05	3.21279e-22
Bortezomib	0.354561	0.585408	0.00100631	3.31121e-24
Bortezomib	0.400508	0.600308	0.000175573	1.132e-25
Bortezomib	0.376705	0.918109	0.000447853	7.31156e-101
Bortezomib	0.283363	0.9564	0.0094357	1.70244e-133
Cytarabine	0.133352	0.759085	0.131918	1.385e-73
Cytarabine	0.133917	0.517127	0.130275	8.80937e-28
Cytarabine	0.230769	0.832159	0.00850999	2.28012e-100
Cytarabine	0.341581	0.441691	7.44214e-05	7.29785e-20
Cytarabine	0.253265	0.527897	0.00378067	4.41744e-29
Cytarabine	0.425313	0.999999	5.05307e-07	0
Docetaxel	0.49538	0.903597	5.65301e-10	1.64353e-154
Docetaxel	0.400022	0.547948	1.06685e-06	5.696e-34
Docetaxel	0.37549	0.99581	5.24373e-06	0
Docetaxel	0.501408	0.487088	3.23201e-10	3.58786e-26
Docetaxel	0.41997	0.569871	2.65165e-07	3.42044e-37
Docetaxel	0.300009	0.942591	0.00033306	2.64966e-199
Doxorubicin	0.0905311	0.291099	0.220376	2.9156e-12
Doxorubicin	0.158811	0.302183	0.0308387	3.85802e-13
Doxorubicin	0.138706	0.208992	0.05971	7.10847e-07
Doxorubicin	0.0987605	0.243077	0.181074	7.02474e-09
Doxorubicin	0.145038	0.30208	0.0488626	3.93257e-13
Etoposide	0.287465	0.479439	0.000217766	4.5063e-29
Etoposide	0.314013	0.460463	4.9832e-05	1.14126e-26
Etoposide	0.255216	0.927446	0.00108548	3.53177e-207
Etoposide	0.346322	0.530733	6.7904e-06	2.24209e-36
Etoposide	0.217656	0.448169	0.00554473	3.43696e-25
Etoposide	0.260576	0.428774	0.000842487	5.62463e-23
Gemcitabine	0.175082	0.240931	0.0345412	3.44341e-07
Gemcitabine	-0.135924	0.247339	0.101869	1.6294e-07
Gemcitabine	0.163823	0.250001	0.048174	1.18682e-07
Gemcitabine	0.150616	0.324004	0.0695827	3.86875e-12
Gemcitabine	0.0839829	0.391528	0.313537	1.84599e-17
Gemcitabine	0.205464	0.249225	0.0128502	1.30227e-07
Methotrexate	0.58117	0.557848	4.06803e-06	1.24366e-14
Methotrexate	0.384334	0.998927	0.00411407	1.98761e-215
Methotrexate	0.403316	0.999994	0.00249463	0
Methotrexate	0.602287	0.725314	1.44859e-06	9.83328e-28
Methotrexate	0.49838	0.93425	0.000125461	1.5174e-73
Methotrexate	0.480236	0.999286	0.000237836	1.48375e-229
Mitomycin	0.315815	0.254587	9.05415e-06	7.21454e-10
Mitomycin	0.291981	0.38824	4.3594e-05	6.54766e-22
Mitomycin	0.207165	0.384994	0.00413205	1.5239e-21
Mitomycin	0.220822	0.398404	0.00220146	4.37022e-23
Mitomycin	0.176566	0.297681	0.0148132	4.16202e-13
Mitomycin	0.293707	0.390904	3.90825e-05	3.25004e-22
Paclitaxel	0.217706	0.440065	0.0702265	3.25067e-11
Paclitaxel	0.0609046	0.759283	0.616474	4.12122e-40
Paclitaxel	0.207313	0.480392	0.0850622	2.38564e-13
Paclitaxel	0.208713	0.348653	0.0829306	2.62823e-07
Paclitaxel	0.202869	0.511587	0.092118	3.33806e-15
Paclitaxel	0.335911	0.428853	0.00446995	1.14094e-10
Vinblastine	0.33415	0.999998	4.55447e-06	0
Vinblastine	0.377197	0.54167	1.79439e-07	2.00964e-42
Vinblastine	0.392249	0.534973	5.15903e-08	3.10685e-41
Vinblastine	0.42068	0.876433	4.10693e-09	1.44295e-172
Vinblastine	0.522572	0.57439	5.29685e-14	1.231e-48
Vinblastine	0.335689	1	4.08999e-06	0
Vorinostat	0.507462	0.999997	2.65098e-13	0
Vorinostat	0.524593	0.655546	2.9346e-14	2.33357e-68
Vorinostat	0.500611	0.923099	6.18006e-13	6.17456e-228
Vorinostat	0.506443	0.995935	3.01028e-13	0
Vorinostat	0.427676	0.684454	1.7257e-09	1.09566e-76
Vorinostat	0.477974	0.674936	8.88987e-12	7.70683e-74
SN-38	0.448415	0.731827	4.87511e-10	8.14055e-89
SN-38	0.418831	1	8.00627e-09	0
SN-38	0.290631	0.604565	9.55202e-05	1.96809e-53
SN-38	0.457544	1	1.94428e-10	0
SN-38	0.448981	0.693353	4.60842e-10	3.62826e-76
SN-38	0.483065	0.606492	1.2824e-11	7.51257e-54
5-Fluorouracil	0.340388	0.837271	0.000434705	1.08071e-81
5-Fluorouracil	0.445712	0.73934	2.38117e-06	3.73076e-54
5-Fluorouracil	0.390261	0.552977	4.59763e-05	6.63012e-26
5-Fluorouracil	0.365198	0.70637	0.000148837	1.55053e-47
5-Fluorouracil	0.35472	0.714777	0.000236563	3.91144e-49
5-Fluorouracil	0.399958	0.819136	2.84301e-05	2.30697e-75

## Sheet: BS DEG
	Test	Train	P Test	P Train
Bleomycin	0.0760606	0.999771	0.342187	0
Bleomycin	0.247802	0.247901	0.00169408	4.53788e-08
Bleomycin	0.0675415	0.182634	0.399114	6.34999e-05
Bleomycin	0.0167108	0.127308	0.834918	0.00550864
Bleomycin	-0.0489002	0.1482	0.541762	0.00121257
Bleomycin	0.0943183	0.428531	0.238486	1.35824e-22
Bortezomib	0.328093	0.69024	0.00246155	1.9901e-36
Bortezomib	0.263255	0.999121	0.0161913	0
Bortezomib	0.25679	0.407654	0.0191072	2.39394e-11
Bortezomib	0.191827	0.971856	0.0823356	1.83135e-156
Bortezomib	-0.0594014	0.999596	0.593732	0
Bortezomib	0.245099	0.545538	0.0255308	1.24225e-20
Cisplatin	0.0848743	0.661375	0.61746	4.96338e-15
Cisplatin	-0.0915126	0.99912	0.59011	3.31815e-149
Cisplatin	0.298957	0.437105	0.0722679	2.01208e-06
Cisplatin	0.0369844	0.780567	0.827959	1.43158e-23
Cisplatin	-0.0476529	1	0.779423	0
Cisplatin	-0.279753	0.999805	0.0935545	2.87801e-184
Cytarabine	0.0975235	0.999807	0.271552	0
Cytarabine	0.162908	0.463055	0.0650938	6.55219e-22
Cytarabine	0.278114	0.998417	0.00141672	0
Cytarabine	0.0741335	0.999832	0.403746	0
Cytarabine	0.179836	0.296306	0.0414184	2.9129e-09
Cytarabine	0.205121	0.270278	0.0197059	6.90565e-08
Docetaxel	0.129912	0.998068	0.12744	0
Docetaxel	0.19277	0.332532	0.0229919	3.37828e-12
Docetaxel	-0.00144332	0.24403	0.986546	4.6884e-07
Docetaxel	0.179941	0.246066	0.0340356	3.73448e-07
Docetaxel	0.0722999	0.195114	0.397657	6.1717e-05
Docetaxel	0.209169	0.125642	0.013466	0.0103155
Doxorubicin	0.134965	1	0.0670015	0
Doxorubicin	0.0261173	0.0809828	0.724174	0.0570138
Doxorubicin	0.12834	0.369198	0.0816845	2.66744e-19
Doxorubicin	0.0823452	0.44056	0.265142	1.1628e-27
Doxorubicin	0.0634036	1	0.391224	0
Doxorubicin	0.0341249	1	0.6447	0
Etoposide	0.0924402	0.263667	0.243496	4.15319e-09
Etoposide	0.146431	0.366205	0.0638059	9.62115e-17
Etoposide	0.0154187	0.999999	0.846075	0
Etoposide	0.0703244	0.155107	0.375369	0.000632795
Etoposide	0.114317	1	0.14875	0
Etoposide	0.0477887	0.191041	0.547181	2.41856e-05
Gemcitabine	0.0551049	0.999905	0.50886	0
Gemcitabine	0.110058	0.185298	0.186028	9.76871e-05
Gemcitabine	0.0628903	0.999942	0.450776	0
Gemcitabine	0.0998429	0.280515	0.230514	2.4095e-09
Gemcitabine	0.0744276	0.308389	0.371953	4.41163e-11
Gemcitabine	0.0466409	0.109861	0.576145	0.0216202
Methotrexate	0.151515	0.582752	0.274095	4.10441e-16
Methotrexate	0.198399	0.606933	0.15039	1.11875e-17
Methotrexate	0.391119	0.497937	0.00345186	1.56446e-11
Methotrexate	0.50082	0.380305	0.000114805	5.97993e-07
Methotrexate	0.365962	0.40927	0.0064998	6.38849e-08
Methotrexate	0.506308	0.742938	9.37907e-05	1.07564e-29
Mitomycin	0.0182244	0.144737	0.80292	0.00053385
Mitomycin	-0.0291322	0.481046	0.689897	2.72553e-34
Mitomycin	0.12898	0.47258	0.0761387	5.36495e-33
Mitomycin	0.127566	0.21286	0.0794402	2.97246e-07
Mitomycin	0.054124	1	0.458288	0
Mitomycin	0.0861184	1	0.237434	0
Paclitaxel	0.0554107	0.21059	0.648676	0.00232104
Paclitaxel	0.157519	0.529121	0.192808	2.48455e-16
Paclitaxel	0.0604147	1	0.619317	0
Paclitaxel	0.0838597	0.127397	0.490066	0.067356
Paclitaxel	0.309247	0.999999	0.00918883	0
Paclitaxel	0.137993	0.668244	0.254617	3.83306e-28
Vinblastine	0.139303	0.324627	0.062178	1.07986e-14
Vinblastine	0.0810539	0.309446	0.279405	2.00195e-13
Vinblastine	0.0670844	0.998723	0.37091	0
Vinblastine	0.190014	0.378117	0.0106229	9.19423e-20
Vinblastine	0.104174	0.203606	0.164015	1.8788e-06
Vinblastine	0.327428	0.407571	7.2368e-06	5.49169e-23
Vorinostat	0.29273	0.483081	6.06838e-05	2.85185e-33
Vorinostat	0.417333	0.886062	4.60127e-09	8.94222e-184
Vorinostat	0.43021	0.418019	1.35023e-09	1.66641e-24
Vorinostat	0.322575	0.474788	8.95044e-06	4.78843e-32
Vorinostat	0.322412	0.498349	9.04977e-06	1.28839e-35
Vorinostat	0.411333	0.697083	8.00592e-09	1.22752e-80
SN-38	0.261397	0.352047	0.000475608	1.05062e-16
SN-38	0.104729	0.249588	0.167801	7.20706e-09
SN-38	0.00683162	0.295894	0.928504	4.98826e-12
SN-38	0.251355	0.999998	0.000792749	0
SN-38	0.0457456	0.999982	0.54775	0
SN-38	0.223903	0.431686	0.00289531	3.74312e-25
5-Fluorouracil	-0.0761653	0.0506194	0.444468	0.37755
5-Fluorouracil	0.0797127	0.757906	0.423481	2.42377e-58
5-Fluorouracil	0.342013	1	0.000406307	0
5-Fluorouracil	0.297632	0.465803	0.00226353	6.93537e-18
5-Fluorouracil	0.225047	0.0896311	0.0222831	0.117668
5-Fluorouracil	0.309955	0.994803	0.00144176	1.08934e-303

## Sheet: BS Hist
	Test	Train	P Test	P Train
Bleomycin	0.147979	0.28771	0.063522	1.73865e-10
Bleomycin	0.137138	0.270237	0.0857528	2.23738e-09
Bleomycin	0.0748891	0.264291	0.349695	5.1256e-09
Bleomycin	0.0228475	0.249144	0.775686	3.86663e-08
Bleomycin	0.0596523	0.323502	0.456557	5.21523e-13
Bleomycin	0.0491527	0.377828	0.539674	1.56665e-17
Bortezomib	0.233072	0.609552	0.0339657	1.27388e-26
Bortezomib	0.471706	0.833402	6.74849e-06	2.69402e-65
Bortezomib	0.452353	0.678157	1.76062e-05	9.27597e-35
Bortezomib	0.451094	0.625759	1.87026e-05	2.3148e-28
Bortezomib	0.319151	0.87979	0.00327334	2.03782e-81
Bortezomib	0.411486	0.855679	0.000111257	2.49162e-72
Cisplatin	0.0654339	0.889649	0.700408	3.24292e-38
Cisplatin	0.0362731	0.999639	0.831219	6.92547e-170
Cisplatin	-0.0215742	0.998981	0.899145	8.42628e-146
Cisplatin	-0.0730204	0.980215	0.667563	4.1961e-77
Cisplatin	0.16643	0.810564	0.324873	1.2961e-26
Cisplatin	-0.00189663	0.989139	0.991111	6.14187e-91
Cytarabine	0.139613	0.660296	0.114564	1.08477e-49
Cytarabine	0.254014	0.999945	0.00367532	0
Cytarabine	0.370746	0.508414	1.52504e-05	9.18728e-27
Cytarabine	0.398295	0.694758	2.94463e-06	6.41118e-57
Cytarabine	0.335549	0.742156	0.000101352	1.01721e-68
Cytarabine	0.440714	0.961035	1.72367e-07	1.56017e-216
Docetaxel	0.458734	0.950438	1.35272e-08	3.69501e-212
Docetaxel	0.377948	0.588179	4.49624e-06	4.49267e-40
Docetaxel	0.340024	0.655706	4.21567e-05	1.77422e-52
Docetaxel	0.469815	0.906232	5.38521e-09	7.03548e-157
Docetaxel	0.431208	0.944046	1.16227e-07	1.52059e-201
Docetaxel	0.275767	0.996349	0.00101677	0
Doxorubicin	0.182717	0.366375	0.0127972	5.20756e-19
Doxorubicin	0.075073	0.291204	0.309812	2.86124e-12
Doxorubicin	0.198495	0.521736	0.00675817	6.23153e-40
Doxorubicin	0.366288	0.305829	2.93423e-07	1.94584e-13
Doxorubicin	0.127247	0.401323	0.0843407	8.15587e-23
Doxorubicin	0.0514006	0.284373	0.487152	9.53666e-12
Etoposide	0.36604	0.6051	1.79606e-06	1.79953e-49
Etoposide	0.319105	0.586864	3.69399e-05	6.06351e-46
Etoposide	0.328753	0.597804	2.06393e-05	4.93854e-48
Etoposide	0.327657	0.574593	2.20717e-05	1.07982e-43
Etoposide	0.21342	0.372507	0.00656204	2.59515e-17
Etoposide	0.241615	0.442166	0.00201684	1.72495e-24
Gemcitabine	0.309535	0.271836	0.00014366	7.67488e-09
Gemcitabine	0.0851744	0.365791	0.306696	2.78381e-15
Gemcitabine	0.167544	0.29223	0.0432438	4.72716e-10
Gemcitabine	0.134686	0.36593	0.105055	2.71273e-15
Gemcitabine	-3.27765e-05	0.39612	0.999687	7.19237e-18
Gemcitabine	0.0638042	0.385362	0.444211	6.39373e-17
Methotrexate	0.526815	0.601079	4.27078e-05	2.75193e-17
Methotrexate	0.362836	0.999026	0.00700796	8.7669e-219
Methotrexate	0.399428	0.83491	0.00277035	2.41633e-43
Methotrexate	0.5336	0.980267	3.25493e-05	1.44882e-114
Methotrexate	0.452945	0.830324	0.000583524	1.78106e-42
Methotrexate	0.586354	0.810148	3.17846e-06	6.02074e-39
Mitomycin	0.299873	0.302683	2.63021e-05	1.60674e-13
Mitomycin	0.321948	0.361958	5.90807e-06	4.69397e-19
Mitomycin	0.274752	0.473198	0.000124901	4.3285e-33
Mitomycin	0.212448	0.373384	0.00325322	2.89817e-20
Mitomycin	0.222174	0.342643	0.00206412	4.05539e-17
Mitomycin	0.305001	0.317553	1.87904e-05	8.49993e-15
Paclitaxel	0.327408	0.868495	0.00566326	2.11631e-64
Paclitaxel	0.2	0.753712	0.0969127	3.12844e-39
Paclitaxel	0.233558	0.754957	0.0516661	1.99831e-39
Paclitaxel	0.444283	0.590586	0.000116746	7.5277e-21
Paclitaxel	0.264806	0.800303	0.0267363	2.00545e-47
Paclitaxel	0.386195	0.774799	0.000959723	1.07429e-42
Vinblastine	0.277198	0.592059	0.0001651	2.71823e-52
Vinblastine	0.444471	0.896307	4.09239e-10	8.53411e-192
Vinblastine	0.348402	0.487204	1.64503e-06	1.77041e-33
Vinblastine	0.402245	0.884129	2.17676e-08	1.36289e-179
Vinblastine	0.515901	0.835672	1.24738e-13	7.27677e-142
Vinblastine	0.390465	0.726934	6.00007e-08	1.04951e-89
Vorinostat	0.474231	0.640973	1.35602e-11	1.69113e-64
Vorinostat	0.50833	0.607765	2.37825e-13	1.932e-56
Vorinostat	0.502844	0.608868	4.69969e-13	1.08029e-56
Vorinostat	0.458982	0.636432	7.19362e-11	2.44645e-63
Vorinostat	0.415471	0.661108	5.47019e-09	6.87876e-70
Vorinostat	0.479045	0.630307	7.87064e-12	8.3804e-62
SN-38	0.407206	0.999999	2.23824e-08	0
SN-38	0.376554	0.898023	2.80716e-07	6.33437e-188
SN-38	0.355296	0.711152	1.40147e-06	9.25739e-82
SN-38	0.522465	0.702087	1.20818e-13	7.36551e-79
SN-38	0.481776	0.609205	1.47931e-11	1.91519e-54
SN-38	0.446135	0.512634	6.10719e-10	2.17881e-36
5-Fluorouracil	0.353139	0.618858	0.000253352	9.79882e-34
5-Fluorouracil	0.434927	0.890155	4.41513e-06	8.63977e-106
5-Fluorouracil	0.509039	0.999999	4.00753e-08	0
5-Fluorouracil	0.32812	0.891335	0.000715416	1.83667e-106
5-Fluorouracil	0.385813	0.668491	5.7033e-05	5.51897e-41
5-Fluorouracil	0.331206	0.660366	0.000632361	1.05484e-39

## Sheet: MRMR
	Test	Train	P Test	P Train
Bleomycin	0.153476	0.803147	0.0541955	3.1638e-108
Bleomycin	0.302953	0.799331	0.000109214	1.79069e-106
Bleomycin	0.200279	0.998277	0.0116328	0
Bleomycin	0.343339	0.780494	1.00338e-05	2.40173e-98
Bleomycin	0.13029	0.808315	0.102748	1.15866e-110
Bleomycin	0.146214	0.999999	0.0667801	0
Bortezomib	0.244322	0.729752	0.0260158	1.6601e-42
Bortezomib	0.316276	0.915254	0.00358116	4.13936e-99
Bortezomib	0.317157	0.998961	0.00348415	0
Bortezomib	0.378364	0.914704	0.000420524	8.85872e-99
Bortezomib	0.386445	0.999932	0.00030792	0
Bortezomib	0.318081	0.907265	0.00338505	1.61987e-94
Cisplatin	0.286866	0.996701	0.0851718	1.54228e-118
Cisplatin	-0.04789	0.991808	0.778352	1.84448e-97
Cisplatin	-0.225699	0.974933	0.17922	1.15146e-71
Cisplatin	0.0552394	0.997248	0.74539	9.64242e-123
Cisplatin	0.232575	0.979576	0.165985	2.26284e-76
Cisplatin	0.186581	0.967352	0.268847	1.30046e-65
Cytarabine	0.21065	0.996071	0.0165668	0
Cytarabine	0.334839	0.999997	0.000105061	0
Cytarabine	0.29962	0.859243	0.000561617	7.82543e-114
Cytarabine	0.447546	1	1.05139e-07	0
Cytarabine	0.382418	0.995799	7.73586e-06	0
Cytarabine	0.343269	0.998939	6.81804e-05	0
Docetaxel	0.439626	0.906582	6.14242e-08	3.37062e-157
Docetaxel	0.39744	0.872103	1.26927e-06	1.39526e-130
Docetaxel	0.365745	0.921724	9.53236e-06	2.1569e-172
Docetaxel	0.346932	0.99548	2.86367e-05	0
Docetaxel	0.416806	0.896937	3.32685e-07	8.11516e-149
Docetaxel	0.343992	0.910086	3.37976e-05	1.79598e-160
Doxorubicin	0.231085	1	0.00155223	0
Doxorubicin	0.255584	0.99933	0.000446004	0
Doxorubicin	0.244542	0.823366	0.000794626	1.1352e-137
Doxorubicin	0.289261	0.847246	6.51271e-05	1.66063e-153
Doxorubicin	0.230391	0.812298	0.00160513	4.01556e-131
Doxorubicin	0.268981	0.827342	0.000213727	3.88445e-140
Etoposide	0.342731	0.835161	8.57008e-06	1.03526e-126
Etoposide	0.332034	0.806144	1.6856e-05	1.86128e-111
Etoposide	0.245385	0.839711	0.00170433	2.25746e-129
Etoposide	0.338636	0.819815	1.11359e-05	2.6677e-118
Etoposide	0.260375	0.784865	0.000850625	7.9704e-102
Etoposide	0.287385	0.836149	0.000218696	2.78015e-127
Gemcitabine	0.116135	1	0.162736	0
Gemcitabine	0.0495908	0.999606	0.552229	0
Gemcitabine	0.0714932	0.808106	0.391153	4.85912e-102
Gemcitabine	0.0514918	0.997967	0.537077	0
Gemcitabine	0.132639	1	0.110497	0
Gemcitabine	0.205495	0.776986	0.0128364	1.81979e-89
Methotrexate	0.353383	0.999997	0.00876136	0
Methotrexate	0.190242	1	0.168235	0
Methotrexate	0.332419	0.938552	0.0140535	8.04385e-76
Methotrexate	0.560739	0.913464	1.03363e-05	2.28734e-64
Methotrexate	0.338289	0.936274	0.01235	1.34983e-74
Methotrexate	0.461254	0.924771	0.000447508	4.93916e-69
Mitomycin	0.387971	0.819131	3.1897e-08	5.5646e-139
Mitomycin	0.183997	0.798399	0.0110467	5.08408e-127
Mitomycin	0.197796	0.999998	0.00622835	0
Mitomycin	0.312081	0.843605	1.16877e-05	3.00324e-155
Mitomycin	0.299042	0.839147	2.77589e-05	4.38848e-152
Mitomycin	0.257949	0.845484	0.000326737	1.29859e-156
Paclitaxel	0.366845	0.90689	0.0017862	6.96467e-79
Paclitaxel	0.17435	0.903742	0.148869	1.78293e-77
Paclitaxel	0.244895	0.998962	0.041025	5.32368e-277
Paclitaxel	0.434625	0.996891	0.000170221	3.37137e-228
Paclitaxel	0.235168	0.999904	0.0500304	0
Paclitaxel	0.287551	0.999997	0.0157903	0
Vinblastine	0.336228	0.83012	3.93822e-06	2.43164e-138
Vinblastine	0.431863	0.889508	1.42025e-09	8.34344e-185
Vinblastine	0.376359	0.883084	1.91976e-07	1.30973e-178
Vinblastine	0.427982	0.999092	2.06204e-09	0
Vinblastine	0.530776	0.641326	1.79993e-14	8.81699e-64
Vinblastine	0.431717	0.660114	1.44045e-09	9.68754e-69
Vorinostat	0.468988	0.753328	2.42925e-11	4.40152e-101
Vorinostat	0.50955	0.744542	2.04051e-13	1.54798e-97
Vorinostat	0.503911	0.741429	4.12052e-13	2.57758e-96
Vorinostat	0.479242	0.750946	7.69588e-12	4.16442e-100
Vorinostat	0.444166	0.758012	3.36936e-10	4.91711e-103
Vorinostat	0.464979	0.749198	3.76875e-11	2.13259e-99
SN-38	0.376679	0.999998	2.7797e-07	0
SN-38	0.422848	0.889467	5.56124e-09	2.571e-179
SN-38	0.285887	0.675296	0.000125473	6.78104e-71
SN-38	0.494472	0.997363	3.53154e-12	0
SN-38	0.458686	0.884719	1.72975e-10	7.69516e-175
SN-38	0.502579	0.999779	1.37108e-12	0
5-Fluorouracil	0.305661	0.998958	0.00169087	0
5-Fluorouracil	0.40221	0.910925	2.53733e-05	6.492e-119
5-Fluorouracil	0.426427	0.914365	7.07824e-06	2.13395e-121
5-Fluorouracil	0.380706	0.920388	7.27678e-05	5.24957e-126
5-Fluorouracil	0.430732	0.99903	5.58216e-06	0
5-Fluorouracil	0.425932	0.893442	7.27233e-06	1.10644e-107

## Sheet: CTR1
	Test	Train	P Test	P Train
Bleomycin	0.216906	0.700509	0.00619111	3.64386e-71
Bleomycin	0.190016	0.999904	0.0167873	0
Bleomycin	0.212725	0.718885	0.00728623	1.45272e-76
Bleomycin	0.295481	0.682215	0.000163798	3.47822e-66
Bleomycin	0.161627	0.748976	0.0424737	2.08552e-86
Bleomycin	0.143254	0.736441	0.0725511	3.83566e-82
Bortezomib	0.348201	0.934994	0.0012565	9.77356e-113
Bortezomib	0.474119	0.645547	5.96301e-06	1.24621e-30
Bortezomib	0.387599	0.626913	0.000294318	1.72442e-28
Bortezomib	0.455124	0.999939	1.54021e-05	0
Bortezomib	0.406763	0.64253	0.000135646	2.83296e-30
Bortezomib	0.304269	0.997051	0.00516399	2.63037e-276
Cisplatin	0.235894	1	0.159854	0
Cisplatin	0.0222854	1	0.895838	0
Cisplatin	0.0327169	1	0.847562	0
Cisplatin	-0.0561878	0.997739	0.741168	2.64591e-127
Cisplatin	0.152679	0.99633	0.366983	4.5512e-116
Cisplatin	0.0711238	0.998239	0.67572	4.13183e-133
Cytarabine	0.2062	0.997555	0.0190559	0
Cytarabine	0.29375	0.950404	0.000728175	7.24976e-197
Cytarabine	0.285079	1	0.00105816	0
Cytarabine	0.35346	0.886991	3.97541e-05	6.40854e-131
Cytarabine	0.373966	0.997549	1.26793e-05	0
Cytarabine	0.388339	0.920136	5.42786e-06	1.98057e-158
Docetaxel	0.478936	0.99895	2.46127e-09	0
Docetaxel	0.479798	0.999959	2.2829e-09	0
Docetaxel	0.426114	0.999997	1.69545e-07	0
Docetaxel	0.448568	0.999115	3.06087e-08	0
Docetaxel	0.469382	0.996891	5.5862e-09	0
Docetaxel	0.304258	0.999107	0.000271069	0
Doxorubicin	0.178176	0.775801	0.0152464	2.8088e-112
Doxorubicin	0.295929	0.775742	4.31804e-05	2.99441e-112
Doxorubicin	0.244991	0.710525	0.000776561	3.80049e-86
Doxorubicin	0.265451	0.70962	0.000260429	7.77189e-86
Doxorubicin	0.337351	0.716604	2.65621e-06	2.8917e-88
Doxorubicin	0.24124	0.76799	0.000939743	1.05473e-108
Etoposide	0.266184	0.498843	0.000642612	1.08556e-31
Etoposide	0.348772	0.894184	5.78389e-06	1.21114e-169
Etoposide	0.265427	0.888057	0.000666747	4.12042e-164
Etoposide	0.281913	0.490683	0.000291244	1.43581e-30
Etoposide	0.303479	0.885219	9.0998e-05	1.17236e-161
Etoposide	0.190436	0.902556	0.0155325	8.86532e-178
Gemcitabine	0.248351	0.941956	0.00250659	2.6153e-208
Gemcitabine	0.142159	0.460937	0.0869601	2.26038e-24
Gemcitabine	0.133618	1	0.107867	0
Gemcitabine	0.106757	0.503232	0.199658	1.96942e-29
Gemcitabine	0.14738	0.751274	0.0758644	1.60226e-80
Gemcitabine	0.0922503	0.463523	0.268101	1.16045e-24
Methotrexate	0.555632	0.958586	1.29261e-05	3.50042e-89
Methotrexate	0.312979	0.999204	0.0212044	8.71487e-226
Methotrexate	0.401868	0.999932	0.00259436	0
Methotrexate	0.586964	0.923343	3.08665e-06	2.09876e-68
Methotrexate	0.401334	0.999464	0.00263199	1.67889e-239
Methotrexate	0.525519	1	4.49525e-05	0
Mitomycin	0.311481	0.758796	1.21734e-05	1.17135e-107
Mitomycin	0.190804	0.999981	0.00836498	0
Mitomycin	0.298211	0.999969	2.92915e-05	0
Mitomycin	0.235214	0.824861	0.00108787	1.46564e-142
Mitomycin	0.32761	0.728967	3.95042e-06	2.16748e-95
Mitomycin	0.255629	0.810781	0.000371299	5.50051e-134
Paclitaxel	0.341825	0.791481	0.00377707	1.02913e-45
Paclitaxel	0.188068	0.838288	0.118972	6.60347e-56
Paclitaxel	0.288741	0.867319	0.0153438	4.94718e-64
Paclitaxel	0.339795	0.810317	0.00400328	1.79285e-49
Paclitaxel	0.199755	0.99787	0.0973308	5.05617e-245
Paclitaxel	0.36653	1	0.00180379	0
Vinblastine	0.373843	0.947964	2.34899e-07	4.36184e-269
Vinblastine	0.45052	0.999953	2.21167e-10	0
Vinblastine	0.435271	0.999998	1.01973e-09	0
Vinblastine	0.393238	0.999353	4.74256e-08	0
Vinblastine	0.480562	0.999962	8.65235e-12	0
Vinblastine	0.453257	0.999999	1.66758e-10	0
Vorinostat	0.492678	0.790011	1.60865e-12	1.12263e-117
Vorinostat	0.555873	0.78002	3.77442e-16	7.67586e-113
Vorinostat	0.543076	1	2.3667e-15	0
Vorinostat	0.483291	0.999148	4.83638e-12	0
Vorinostat	0.436187	0.799088	7.50811e-10	2.64814e-122
Vorinostat	0.517039	0.989711	7.86436e-14	0
SN-38	0.369653	0.999999	4.79152e-07	0
SN-38	0.358948	0.908828	1.07193e-06	5.86936e-200
SN-38	0.330938	0.99836	7.70488e-06	0
SN-38	0.46182	0.918128	1.25208e-10	1.38505e-211
SN-38	0.404355	0.999999	2.86288e-08	0
SN-38	0.478395	0.907469	2.14519e-11	2.30189e-198
5-Fluorouracil	0.470808	0.999999	5.20206e-07	0
5-Fluorouracil	0.419804	0.998086	1.01351e-05	0
5-Fluorouracil	0.558692	0.997008	8.64069e-10	0
5-Fluorouracil	0.42266	0.997886	8.68976e-06	0
5-Fluorouracil	0.494102	0.958041	1.13254e-07	5.07561e-167
5-Fluorouracil	0.448315	0.978795	2.04498e-06	2.19234e-211

## Sheet: CTR2
	Test	Train	P Test	P Train
Bleomycin	0.22889	0.999898	0.00381868	0
Bleomycin	0.207751	1	0.00881113	0
Bleomycin	0.262637	0.999799	0.000856654	0
Bleomycin	0.203878	1	0.0101874	0
Bleomycin	0.156017	0.999999	0.0502849	0
Bleomycin	0.104255	1	0.192365	0
Bortezomib	0.330444	0.985671	0.00228062	3.70903e-192
Bortezomib	0.467445	0.99933	8.37688e-06	0
Bortezomib	0.29686	0.979557	0.00642565	2.4498e-173
Bortezomib	0.410583	0.999426	0.000115579	0
Bortezomib	0.402145	0.986038	0.000164188	1.56462e-193
Bortezomib	0.388418	0.999546	0.00028501	0
Cisplatin		0.999977		1.02882e-233
Cisplatin	0.0381697	0.999759	0.822531	2.63582e-179
Cisplatin	0.156946	0.999564	0.35358	1.49589e-165
Cisplatin	0.0915126	0.997516	0.59011	3.98051e-125
Cisplatin	-0.0184693	1	0.913601	0
Cisplatin	0.206496	0.999805	0.220115	2.87801e-184
Cytarabine	0.190127	1	0.0309169	0
Cytarabine	0.278304	0.999976	0.00140562	0
Cytarabine	0.226403	0.999981	0.00987978	0
Cytarabine	0.353315	1	4.00664e-05	0
Cytarabine	0.361097	1	2.62123e-05	0
Cytarabine	0.284928	0.999644	0.00106495	0
Docetaxel	0.469494	0.986989	5.53372e-09	0
Docetaxel	0.452219	0.999999	2.2899e-08	0
Docetaxel	0.405787	0.999999	7.20102e-07	0
Docetaxel	0.475151	0.999374	3.41574e-09	0
Docetaxel	0.421467	1	2.37985e-07	0
Docetaxel	0.277582	1	0.000938477	0
Doxorubicin	0.163119	1	0.0265204	0
Doxorubicin	0.344657	0.999999	1.55457e-06	0
Doxorubicin	0.298309	0.999766	3.71956e-05	0
Doxorubicin	0.203398	0.999995	0.00548881	0
Doxorubicin	0.261158	0.999999	0.000329959	0
Doxorubicin	0.192081	0.999859	0.00881056	0
Etoposide	0.278249	0.999999	0.000351674	0
Etoposide	0.266146	0.999416	0.000643786	0
Etoposide	0.24732	0.999764	0.00156167	0
Etoposide	0.27975	0.999992	0.000325631	0
Etoposide	0.290847	0.999999	0.00018189	0
Etoposide	0.17339	0.999803	0.0278343	0
Gemcitabine	0.216068	0.999931	0.00881009	0
Gemcitabine	0.161814	0.999938	0.0510246	0
Gemcitabine	0.173825	0.999776	0.03588	0
Gemcitabine	0.19206	0.999996	0.0202119	0
Gemcitabine	0.212428	1	0.0100483	0
Gemcitabine	0.0710304	0.999826	0.394234	0
Methotrexate	0.58422	0.99985	3.52021e-06	7.47061e-284
Methotrexate	0.279893	0.999746	0.0403811	1.85745e-265
Methotrexate	0.36154	0.971412	0.00722861	7.72598e-102
Methotrexate	0.608691	0.999997	1.04353e-06	0
Methotrexate	0.395921	0.999122	0.00304187	2.18663e-222
Methotrexate	0.567601	0.999419	7.60978e-06	1.07981e-236
Mitomycin	0.272228	0.999892	0.0001449	0
Mitomycin	0.0725339	1	0.319968	0
Mitomycin	0.151187	0.999363	0.0373243	0
Mitomycin	0.230983	1	0.00134433	0
Mitomycin	0.239117	0.999995	0.000891883	0
Mitomycin	0.13431	0.999831	0.064674	0
Paclitaxel	0.332482	0.999878	0.00492138	0
Paclitaxel	0.230688	0.999801	0.0546904	0
Paclitaxel	0.304278	0.980909	0.0104381	9.29686e-148
Paclitaxel	0.333462	0.999675	0.00478846	0
Paclitaxel	0.335386	0.99979	0.00453658	0
Paclitaxel	0.403517	0.999999	0.000532591	0
Vinblastine	0.326263	1	7.83262e-06	0
Vinblastine	0.411058	0.999999	9.93141e-09	0
Vinblastine	0.377565	0.999476	1.74178e-07	0
Vinblastine	0.350391	0.999561	1.42126e-06	0
Vinblastine	0.467272	0.99833	3.7736e-11	0
Vinblastine	0.41043	0.999983	1.05101e-08	0
Vorinostat	0.520465	0.999209	5.04464e-14	0
Vorinostat	0.591491	0.999169	1.47222e-18	0
Vorinostat	0.535155	0.999999	7.09396e-15	0
Vorinostat	0.485034	0.999998	3.95201e-12	0
Vorinostat	0.439665	1	5.30836e-10	0
Vorinostat	0.484469	0.97298	4.21993e-12	0
SN-38	0.368847	1	5.09621e-07	0
SN-38	0.349648	0.999999	2.10749e-06	0
SN-38	0.290029	0.999743	9.89119e-05	0
SN-38	0.299543	0.999739	5.64813e-05	0
SN-38	0.381959	1	1.83064e-07	0
SN-38	0.449655	0.999818	4.30949e-10	0
5-Fluorouracil	0.367175	0.999756	0.000136132	0
5-Fluorouracil	0.384802	0.998813	5.98687e-05	0
5-Fluorouracil	0.540296	0.999058	3.85082e-09	0
5-Fluorouracil	0.372216	0.999998	0.000108146	0
5-Fluorouracil	0.461824	0.999772	9.09344e-07	0
5-Fluorouracil	0.371282	1	0.000112887	0

## Sheet: Hist Only
	Test	Train	P Test	P Train
Bleomycin	0.00172049	0.231248	0.982883	3.57152e-07
Bleomycin	0.0802472	0.206039	0.316199	6.10957e-06
Bleomycin	-0.0684388	0.277671	0.392865	7.71259e-10
Bleomycin	0.0815301	0.220191	0.308499	1.29334e-06
Bleomycin	-0.0269816	0.270522	0.736478	2.14928e-09
Bleomycin	0.0374153	0.224794	0.640692	7.62953e-07
Bortezomib	0.360328	0.545679	0.000819536	1.20879e-20
Bortezomib	0.359751	0.568859	0.000836678	1.15454e-22
Bortezomib	0.342381	0.572075	0.00153345	5.88116e-23
Bortezomib	0.396262	0.567455	0.00020858	1.54643e-22
Bortezomib	0.473274	0.546769	6.2278e-06	9.79144e-21
Bortezomib	0.364253	0.559698	0.000711075	7.57987e-22
Cisplatin	-0.0781192	0.514308	0.645822	1.06249e-08
Cisplatin	-0.122766	0.45897	0.469144	5.18121e-07
Cisplatin	0.211271	0.421595	0.209395	4.98235e-06
Cisplatin	0.0625046	0.43608	0.713238	2.13925e-06
Cisplatin	0.228212	0.393192	0.174299	2.34354e-05
Cisplatin	0.146777	0.503541	0.386011	2.39101e-08
Cytarabine	0.0926289	0.450769	0.296454	1.02577e-20
Cytarabine	0.226933	0.384627	0.00970384	4.66315e-15
Cytarabine	0.177763	0.39577	0.0438597	6.32797e-16
Cytarabine	0.131027	0.351636	0.138852	1.12209e-12
Cytarabine	0.231005	0.37284	0.00844105	3.55585e-14
Cytarabine	0.267111	0.353296	0.00221283	8.64273e-13
Docetaxel	0.452945	0.398659	2.16053e-08	2.67669e-17
Docetaxel	0.36846	0.432782	8.08573e-06	2.03254e-20
Docetaxel	0.198488	0.49225	0.0191622	8.96564e-27
Docetaxel	0.324487	0.428401	9.73544e-05	5.35387e-20
Docetaxel	0.37409	0.428092	5.72064e-06	5.72995e-20
Docetaxel	0.296346	0.438077	0.000396759	6.18446e-21
Doxorubicin	0.140146	0.265399	0.0570825	2.28196e-10
Doxorubicin	0.161103	0.22788	0.028472	6.02236e-08
Doxorubicin	0.0446956	0.30154	0.545772	4.34849e-13
Doxorubicin	0.152518	0.256781	0.0382141	8.90919e-10
Doxorubicin	0.0872833	0.301444	0.237448	4.42702e-13
Doxorubicin	0.13664	0.251853	0.063652	1.89884e-09
Etoposide	0.18726	0.287534	0.0173772	1.25438e-10
Etoposide	0.133733	0.328606	0.090787	1.33954e-13
Etoposide	0.0648594	0.352993	0.413687	1.36863e-15
Etoposide	0.157741	0.291193	0.0456681	7.11652e-11
Etoposide	0.156676	0.315004	0.0471688	1.45405e-12
Etoposide	0.0131386	0.353019	0.868615	1.36171e-15
Gemcitabine	0.147787	0.238649	0.0750512	4.47236e-07
Gemcitabine	0.135991	0.290118	0.101699	6.37617e-10
Gemcitabine	0.108952	0.307137	0.190515	5.32918e-11
Gemcitabine	0.0778691	0.270543	0.350186	9.08942e-09
Gemcitabine	0.143965	0.30994	0.0829854	3.48633e-11
Gemcitabine	0.0326975	0.302605	0.69521	1.04864e-10
Methotrexate	0.522608	0.580534	5.0397e-05	5.62754e-16
Methotrexate	0.413688	0.633205	0.00187452	1.55191e-19
Methotrexate	0.25477	0.626372	0.0630025	4.90983e-19
Methotrexate	0.430911	0.558356	0.00114274	1.16324e-14
Methotrexate	0.355038	0.653486	0.00842938	4.26735e-21
Methotrexate	0.50823	0.59435	8.73098e-05	7.57114e-17
Mitomycin	0.210606	0.281248	0.00353826	8.34843e-12
Mitomycin	0.164927	0.336501	0.0229691	1.57112e-16
Mitomycin	0.114242	0.341004	0.116539	5.83769e-17
Mitomycin	0.202159	0.30511	0.00515607	1.00586e-13
Mitomycin	0.21658	0.320485	0.00268779	4.66727e-15
Mitomycin	0.17204	0.319819	0.017621	5.35167e-15
Paclitaxel	0.402303	0.462754	0.000555616	2.21618e-12
Paclitaxel	0.132971	0.534729	0.272481	1.04817e-16
Paclitaxel	0.1789	0.545686	0.138388	1.85242e-17
Paclitaxel	0.230418	0.519439	0.0549832	1.06232e-15
Paclitaxel	0.333382	0.513885	0.00479919	2.39488e-15
Paclitaxel	0.430078	0.495802	0.000202505	3.05661e-14
Vinblastine	0.230416	0.389476	0.0018595	5.73599e-21
Vinblastine	0.268217	0.390634	0.000272241	4.29626e-21
Vinblastine	0.065691	0.43102	0.380952	8.57496e-26
Vinblastine	0.152966	0.388261	0.0403614	7.75803e-21
Vinblastine	0.322171	0.354552	1.03165e-05	2.07275e-17
Vinblastine	0.208288	0.416517	0.00501845	4.95472e-24
Vorinostat	0.391631	0.569264	4.57868e-08	3.24878e-48
Vorinostat	0.541566	0.548078	2.92391e-15	3.9274e-44
Vorinostat	0.357806	0.585561	7.08656e-07	1.45835e-51
Vorinostat	0.366316	0.570797	3.66237e-07	1.60261e-48
Vorinostat	0.411708	0.579082	7.73583e-09	3.29256e-50
Vorinostat	0.427807	0.568613	1.70394e-09	4.38085e-48
SN-38	0.196231	0.394843	0.009251	5.86179e-21
SN-38	0.149453	0.374196	0.0483809	7.92667e-19
SN-38	0.15411	0.381275	0.0417241	1.53281e-19
SN-38	0.306466	0.354677	3.71057e-05	5.99855e-17
SN-38	0.21563	0.373067	0.00415873	1.02654e-18
SN-38	0.209801	0.365133	0.00532633	6.13155e-18
5-Fluorouracil	0.178863	0.423871	0.0706514	8.97793e-15
5-Fluorouracil	0.358662	0.430508	0.000199095	3.08142e-15
5-Fluorouracil	0.222701	0.406022	0.0237555	1.42085e-13
5-Fluorouracil	0.123887	0.477434	0.21248	7.92993e-19
5-Fluorouracil	0.207245	0.4413	0.0356849	5.14723e-16
5-Fluorouracil	0.323802	0.420491	0.000848447	1.53399e-14
