# Supplementary material for: A systematic analysis of genomics-based modeling approaches for prediction of drug response to cytotoxic chemotherapies
Source: BMC Med Genomics. 2019 Jun 17;12:87. doi: 10.1186/s12920-019-0519-2 (PMC6580596; doi:10.1186/s12920-019-0519-2)
Supplement: Supplementary file 23 — This file includes MAD values corresponding to Figs. 3, 4, and 5. (XLSX 44 kb) [file 12920_2019_519_MOESM23_ESM.xlsx]

## Sheet: None
	MAD TEST	MAD TRAIN
Bleomycin	1.24907	0.923375
Bleomycin	1.26337	0.887738
Bleomycin	1.19905	0.903199
Bleomycin	1.14015	0.885911
Bleomycin	1.2764	0.859646
Bleomycin	1.26858	0.856127
Bortezomib	0.799442	0.478009
Bortezomib	0.780726	0.490106
Bortezomib	0.632936	0.000100757
Bortezomib	0.82373	9.468e-05
Bortezomib	0.814289	0.485582
Bortezomib	0.745836	0.496397
Cisplatin	0.398601	0.378851
Cisplatin	0.342472	0.398056
Cisplatin	0.375486	0.152439
Cisplatin	0.363284	0.045617
Cisplatin	0.420707	0.364167
Cisplatin	0.31025	0.0437798
Cytarabine	0.830615	0.49563
Cytarabine	0.753341	0.516627
Cytarabine	0.797714	0.508034
Cytarabine	0.771006	0.507724
Cytarabine	0.785777	0.485621
Cytarabine	0.748333	0.500624
Docetaxel	0.76718	0.000100089
Docetaxel	0.630414	0.414079
Docetaxel	0.643377	0.376371
Docetaxel	0.615025	0.415112
Docetaxel	0.637172	0.413692
Docetaxel	0.654453	0.373397
Doxorubicin	1.04911	0.65679
Doxorubicin	0.977482	0.665856
Doxorubicin	0.985588	0.674729
Doxorubicin	0.958431	0.676995
Doxorubicin	0.910896	0.708488
Doxorubicin	0.975561	0.692489
Etoposide	0.995726	0.728478
Etoposide	0.956508	0.743513
Etoposide	0.959559	0.711929
Etoposide	1.04848	0.701367
Etoposide	0.995833	0.72759
Etoposide	1.05131	0.705161
Gemcitabine	1.39208	0.000100098
Gemcitabine	1.37889	1.23826
Gemcitabine	1.38969	9.88016e-05
Gemcitabine	1.26467	0.000100268
Gemcitabine	1.40417	0.0774289
Gemcitabine	1.27146	9.9768e-05
Methotrexate	0.773595	0.710801
Methotrexate	0.796847	0.689766
Methotrexate	0.614007	0.482059
Methotrexate	0.655343	0.431998
Methotrexate	0.827487	0.399802
Methotrexate	0.67204	0.430442
Mitomycin	1.02741	0.0977617
Mitomycin	1.1239	0.673069
Mitomycin	1.00423	0.745021
Mitomycin	1.04763	0.733848
Mitomycin	1.01555	0.683405
Mitomycin	1.06206	0.665888
Paclitaxel	0.781445	0.567794
Paclitaxel	0.771173	0.577862
Paclitaxel	0.881955	0.536732
Paclitaxel	0.849707	0.555373
Paclitaxel	0.79095	0.565283
Paclitaxel	0.952602	0.502851
Vinblastine	0.751966	0.508621
Vinblastine	0.858089	0.00259455
Vinblastine	0.830436	0.503748
Vinblastine	0.740496	0.0486547
Vinblastine	0.771751	0.480601
Vinblastine	0.688096	0.485506
Vorinostat	0.602427	0.0950358
Vorinostat	0.566611	0.350299
Vorinostat	0.58938	0.35257
Vorinostat	0.609094	0.346498
Vorinostat	0.626059	0.335924
Vorinostat	0.630253	0.34133
SN-38	0.843873	0.0990069
SN-38	0.871336	0.56903
SN-38	0.917035	0.570535
SN-38	0.867804	0.100078
SN-38	0.842959	0.544726
SN-38	0.806273	0.101566
5-Fluorouracil	0.71774	0.414655
5-Fluorouracil	0.714418	0.434631
5-Fluorouracil	0.819711	0.382624
5-Fluorouracil	0.744561	0.0998319
5-Fluorouracil	0.662075	0.424626
5-Fluorouracil	0.762007	0.0972545

## Sheet: DEG
	MAD TEST	MAD TRAIN
Bleomycin	1.23686	0.75025
Bleomycin	1.27887	0.744605
Bleomycin	1.24144	0.0980479
Bleomycin	1.15	0.812089
Bleomycin	1.32006	0.684661
Bleomycin	1.31714	0.70835
Bortezomib	0.795928	0.275165
Bortezomib	0.784788	0.625577
Bortezomib	0.636966	0.66946
Bortezomib	0.761281	0.244903
Bortezomib	0.823176	0.611171
Bortezomib	0.741591	0.632023
Cisplatin	0.398632	0.17619
Cisplatin	0.410373	0.00745454
Cisplatin	0.443897	0.00987722
Cisplatin	0.447105	0.00864189
Cisplatin	0.404831	0.103778
Cisplatin	0.366725	0.0969449
Cytarabine	0.849667	0.600883
Cytarabine	0.767289	0.0493617
Cytarabine	0.806052	0.254702
Cytarabine	0.778484	0.0491812
Cytarabine	0.797891	0.221556
Cytarabine	0.727678	0.32926
Docetaxel	0.712691	0.0485092
Docetaxel	0.615941	0.0491082
Docetaxel	0.643635	9.97696e-05
Docetaxel	0.619384	0.00099975
Docetaxel	0.639717	0.142612
Docetaxel	0.661665	0.0495132
Doxorubicin	1.07826	0.0489545
Doxorubicin	1.04562	0.000110685
Doxorubicin	1.00245	0.618746
Doxorubicin	0.95816	0.0192673
Doxorubicin	0.907044	0.605684
Doxorubicin	0.979221	0.589647
Etoposide	0.968728	0.00998029
Etoposide	0.947695	0.413979
Etoposide	0.959152	0.0968975
Etoposide	1.04018	0.00100357
Etoposide	0.999046	0.443241
Etoposide	1.02507	0.418364
Gemcitabine	1.35068	0.828075
Gemcitabine	1.40394	0.72631
Gemcitabine	1.36444	0.824095
Gemcitabine	1.24523	0.792391
Gemcitabine	1.37317	0.763408
Gemcitabine	1.35408	0.719958
Methotrexate	0.688742	0.000102547
Methotrexate	0.798811	0.530259
Methotrexate	0.621755	0.0965839
Methotrexate	0.649251	0.584451
Methotrexate	0.86828	0.0910763
Methotrexate	0.696686	0.00100176
Mitomycin	1.02013	0.621937
Mitomycin	1.07027	0.00100232
Mitomycin	1.01335	0.098099
Mitomycin	0.989788	0.541043
Mitomycin	1.02301	0.0966423
Mitomycin	1.07169	0.481403
Paclitaxel	0.792113	0.419813
Paclitaxel	0.798625	0.370656
Paclitaxel	0.925089	0.0958308
Paclitaxel	0.859577	0.738172
Paclitaxel	0.85215	0.360137
Paclitaxel	1.00815	0.00100498
Vinblastine	0.774055	0.626934
Vinblastine	0.882845	0.16847
Vinblastine	0.85414	0.272706
Vinblastine	0.732145	0.0490197
Vinblastine	0.794545	0.000103262
Vinblastine	0.709399	0.0491316
Vorinostat	0.622634	0.00995213
Vorinostat	0.569915	0.408809
Vorinostat	0.600214	0.391107
Vorinostat	0.621547	0.0492626
Vorinostat	0.628108	0.390167
Vorinostat	0.628938	0.386123
SN-38	0.862022	0.228626
SN-38	0.873051	0.220206
SN-38	0.863479	0.173861
SN-38	0.868366	0.197722
SN-38	0.811415	0.257211
SN-38	0.814606	0.2734
5-Fluorouracil	0.736183	0.0869872
5-Fluorouracil	0.75222	0.096124
5-Fluorouracil	0.801964	0.0676294
5-Fluorouracil	0.740765	0.163173
5-Fluorouracil	0.658813	0.165793
5-Fluorouracil	0.738604	0.0948393

## Sheet: Limma
	MAD TEST	MAD TRAIN
Bleomycin	1.29223	1.16656
Bleomycin	1.22999	1.05706
Bleomycin	1.24313	1.14757
Bleomycin	1.11136	1.14064
Bleomycin	1.24149	1.17261
Bleomycin	1.31177	1.09502
Bortezomib	0.838962	0.696549
Bortezomib	0.800589	0.707523
Bortezomib	0.648819	0.641851
Bortezomib	0.79238	0.524048
Bortezomib	0.829909	0.515646
Bortezomib	0.737208	0.565671
Cytarabine	0.884567	0.677791
Cytarabine	0.788634	0.313292
Cytarabine	0.829249	0.628064
Cytarabine	0.775382	0.315301
Cytarabine	0.790875	0.0491851
Cytarabine	0.769293	0.655582
Docetaxel	0.72632	0.588747
Docetaxel	0.657125	0.607621
Docetaxel	0.641843	0.38404
Docetaxel	0.658216	0.0490307
Docetaxel	0.611375	0.100859
Docetaxel	0.66892	0.22671
Doxorubicin	1.10458	0.905472
Doxorubicin	1.06689	0.91124
Doxorubicin	1.06682	0.929694
Doxorubicin	1.06085	0.946993
Doxorubicin	0.979528	0.951228
Doxorubicin	1.05862	0.942399
Etoposide	0.989858	0.894043
Etoposide	0.954821	0.902257
Etoposide	0.942301	0.450496
Etoposide	1.0757	0.680352
Etoposide	1.01381	0.838284
Etoposide	1.03486	0.832271
Gemcitabine	1.31442	1.25406
Gemcitabine	1.36641	1.23148
Gemcitabine	1.34554	1.27957
Gemcitabine	1.24568	1.26103
Gemcitabine	1.40865	1.18592
Gemcitabine	1.27591	1.23879
Methotrexate	0.663147	0.68922
Methotrexate	0.800464	0.632165
Methotrexate	0.651658	0.000103667
Methotrexate	0.673196	0.673083
Methotrexate	0.842702	0.62945
Methotrexate	0.672119	0.465088
Mitomycin	1.03454	0.983761
Mitomycin	1.05148	0.937454
Mitomycin	1.01341	0.96651
Mitomycin	1.06317	0.949377
Mitomycin	1.02506	0.976508
Mitomycin	1.07484	0.800805
Paclitaxel	0.785932	0.896444
Paclitaxel	0.845773	0.775669
Paclitaxel	0.980387	0.505914
Paclitaxel	0.885205	0.807598
Paclitaxel	0.871378	0.320465
Paclitaxel	0.95453	0.715931
Vinblastine	0.809243	0.630966
Vinblastine	0.907609	0.698912
Vinblastine	0.827938	0.643141
Vinblastine	0.717424	0.764385
Vinblastine	0.76117	0.683486
Vinblastine	0.739828	0.506663
Vorinostat	0.595496	0.207535
Vorinostat	0.576548	0.542214
Vorinostat	0.591529	0.267481
Vorinostat	0.610553	0.234656
Vorinostat	0.630987	0.492764
Vorinostat	0.643257	0.496875
SN-38	0.821228	0.00100117
SN-38	0.881736	0.296453
SN-38	0.943882	0.733041
SN-38	0.848415	0.288596
SN-38	0.817473	0.697946
SN-38	0.799258	0.716773
5-Fluorouracil	0.832498	0.529723
5-Fluorouracil	0.824028	0.548926
5-Fluorouracil	0.832581	0.552597
5-Fluorouracil	0.768036	0.615311
5-Fluorouracil	0.649621	0.476557
5-Fluorouracil	0.738663	0.478461

## Sheet: BC DEG
	MAD TEST	MAD TRAIN
Bleomycin	1.25146	1.20641
Bleomycin	1.21987	1.28166
Bleomycin	1.33003	1.17608
Bleomycin	1.34018	1.13321
Bortezomib	0.855975	0.713221
Bortezomib	0.820793	0.68737
Bortezomib	0.637847	0.698173
Bortezomib	0.773945	0.673669
Bortezomib	0.842444	0.30696
Bortezomib	0.79106	0.259031
Cytarabine	0.873455	0.499192
Cytarabine	0.803832	0.720222
Cytarabine	0.825085	0.399728
Cytarabine	0.803695	0.749384
Cytarabine	0.852574	0.700477
Cytarabine	0.742253	0.00100342
Docetaxel	0.70362	0.239157
Docetaxel	0.653903	0.595769
Docetaxel	0.685296	0.0959001
Docetaxel	0.633953	0.641009
Docetaxel	0.661126	0.588732
Docetaxel	0.678176	0.237538
Doxorubicin	1.08196	0.950126
Doxorubicin	1.02703	0.957353
Doxorubicin	1.02273	0.990224
Doxorubicin	1.00814	0.994952
Doxorubicin	1.04982	0.958557
Etoposide	0.99098	0.89885
Etoposide	0.969474	0.932316
Etoposide	0.951424	0.336666
Etoposide	1.01678	0.848464
Etoposide	1.04266	0.916365
Etoposide	1.05043	0.927575
Gemcitabine	1.35095	1.26322
Gemcitabine	1.44849	1.25685
Gemcitabine	1.34554	1.28351
Gemcitabine	1.26978	1.27304
Gemcitabine	1.37218	1.20042
Gemcitabine	1.24807	1.31109
Methotrexate	0.670029	0.678895
Methotrexate	0.793871	0.0494223
Methotrexate	0.629134	0.000998735
Methotrexate	0.658087	0.527491
Methotrexate	0.784692	0.253744
Methotrexate	0.740814	0.0496755
Mitomycin	1.02416	1.02161
Mitomycin	1.0403	0.961379
Mitomycin	1.04806	0.955774
Mitomycin	1.0787	0.961496
Mitomycin	1.03993	1.01571
Mitomycin	1.02458	0.958692
Paclitaxel	0.834737	0.790938
Paclitaxel	0.842297	0.549258
Paclitaxel	0.911426	0.770734
Paclitaxel	0.904015	0.817665
Paclitaxel	0.837584	0.748144
Paclitaxel	0.953898	0.755304
Vinblastine	0.775372	0.00100551
Vinblastine	0.900499	0.669339
Vinblastine	0.849159	0.696336
Vinblastine	0.708411	0.394717
Vinblastine	0.794391	0.657646
Vinblastine	0.782117	0.000106367
Vorinostat	0.59844	0.00100245
Vorinostat	0.571135	0.501863
Vorinostat	0.590359	0.196289
Vorinostat	0.612061	0.0939801
Vorinostat	0.630893	0.481474
Vorinostat	0.645257	0.489012
SN-38	0.812123	0.558151
SN-38	0.878965	0.000104224
SN-38	0.931954	0.689069
SN-38	0.846747	0.000101463
SN-38	0.81659	0.619924
SN-38	0.811366	0.703768
5-Fluorouracil	0.769447	0.399804
5-Fluorouracil	0.7421	0.515107
5-Fluorouracil	0.895267	0.67136
5-Fluorouracil	0.80485	0.557295
5-Fluorouracil	0.749405	0.549736
5-Fluorouracil	0.740786	0.421168

## Sheet: BS DEG
	MAD TEST	MAD TRAIN
Bleomycin	1.33508	0.0973383
Bleomycin	1.31884	1.22068
Bleomycin	1.24539	1.28837
Bleomycin	1.19106	1.32617
Bleomycin	1.24747	1.29658
Bleomycin	1.25248	1.20524
Bortezomib	0.785746	0.522714
Bortezomib	0.877057	0.0486922
Bortezomib	0.650494	0.813824
Bortezomib	0.858351	0.220142
Bortezomib	0.909204	0.048607
Bortezomib	0.800201	0.691068
Cisplatin	0.404211	0.279501
Cisplatin	0.394856	0.0477335
Cisplatin	0.347006	0.334049
Cisplatin	0.393797	0.168279
Cisplatin	0.455419	0.00100297
Cisplatin	0.334236	0.0548838
Cytarabine	0.828914	0.049151
Cytarabine	0.808095	0.712975
Cytarabine	0.793737	0.0959665
Cytarabine	0.893102	0.048964
Cytarabine	0.865727	0.783268
Cytarabine	0.81954	0.820032
Docetaxel	0.811508	0.0957328
Docetaxel	0.7204	0.698824
Docetaxel	0.735439	0.717869
Docetaxel	0.704378	0.710836
Docetaxel	0.715606	0.733226
Docetaxel	0.68036	0.745219
Doxorubicin	1.05838	0.000999943
Doxorubicin	1.04985	1.01119
Doxorubicin	1.02884	0.925328
Doxorubicin	1.01289	1.01361
Doxorubicin	0.963381	9.94001e-05
Doxorubicin	1.02625	0.00100023
Etoposide	1.07069	1.03235
Etoposide	1.03945	1.02609
Etoposide	1.01075	0.000999842
Etoposide	1.11554	1.06964
Etoposide	1.08352	9.91176e-05
Etoposide	1.11145	1.04289
Gemcitabine	1.40864	0.0494585
Gemcitabine	1.38224	1.29115
Gemcitabine	1.41291	0.0492304
Gemcitabine	1.2482	1.34307
Gemcitabine	1.31905	1.26628
Gemcitabine	1.26192	1.36087
Methotrexate	0.944427	0.61302
Methotrexate	0.908925	0.615972
Methotrexate	0.609634	0.76291
Methotrexate	0.723622	0.764765
Methotrexate	0.843353	0.706422
Methotrexate	0.669364	0.541875
Mitomycin	1.08899	1.07033
Mitomycin	1.12366	0.972205
Mitomycin	1.02371	1.00122
Mitomycin	1.11085	1.03508
Mitomycin	1.08157	0.000100055
Mitomycin	1.07508	0.000999262
Paclitaxel	0.81259	0.900329
Paclitaxel	0.779553	0.747886
Paclitaxel	0.930536	9.91037e-05
Paclitaxel	0.916839	0.900267
Paclitaxel	0.779598	9.87525e-05
Paclitaxel	1.04027	0.523296
Vinblastine	0.820263	0.827753
Vinblastine	1.00127	0.771098
Vinblastine	0.936846	0.0963963
Vinblastine	0.801767	0.800751
Vinblastine	0.909561	0.826617
Vinblastine	0.732706	0.81396
Vorinostat	0.693668	0.612483
Vorinostat	0.635235	0.276256
Vorinostat	0.665378	0.640485
Vorinostat	0.68275	0.617509
Vorinostat	0.69211	0.598294
Vorinostat	0.67302	0.450486
SN-38	0.893392	0.939111
SN-38	0.982757	0.900321
SN-38	1.00003	0.919218
SN-38	0.948411	0.00100275
SN-38	0.964038	0.0099862
SN-38	0.939369	0.821669
5-Fluorouracil	0.862369	0.888815
5-Fluorouracil	0.910305	0.51026
5-Fluorouracil	0.969223	9.87537e-05
5-Fluorouracil	0.861704	0.695632
5-Fluorouracil	0.776844	0.917999
5-Fluorouracil	0.79243	0.0802014

## Sheet: BS Hist
	MAD TEST	MAD TRAIN
Bleomycin	1.29077	1.1991
Bleomycin	1.35495	1.18506
Bleomycin	1.25577	1.2341
Bleomycin	1.2345	1.2613
Bleomycin	1.30409	1.19106
Bleomycin	1.2811	1.17616
Bortezomib	0.846672	0.65592
Bortezomib	0.775668	0.457026
Bortezomib	0.63346	0.627738
Bortezomib	0.741978	0.624943
Bortezomib	0.840734	0.342336
Bortezomib	0.746625	0.385335
Cisplatin	0.45153	0.162869
Cisplatin	0.36863	0.050695
Cisplatin	0.407218	0.0487383
Cisplatin	0.3788	0.0924534
Cisplatin	0.407769	0.22767
Cisplatin	0.355474	0.0884193
Cytarabine	0.857234	0.615401
Cytarabine	0.777103	0.00994202
Cytarabine	0.793745	0.688691
Cytarabine	0.783419	0.543445
Cytarabine	0.783064	0.538795
Cytarabine	0.734131	0.218475
Docetaxel	0.716765	0.200993
Docetaxel	0.654949	0.558037
Docetaxel	0.656292	0.534725
Docetaxel	0.607885	0.264796
Docetaxel	0.653547	0.188185
Docetaxel	0.678684	0.096225
Doxorubicin	1.04021	0.913305
Doxorubicin	1.06892	0.947916
Doxorubicin	1.0242	0.79796
Doxorubicin	0.938741	0.945813
Doxorubicin	1.00901	0.912168
Doxorubicin	1.03749	0.947276
Etoposide	0.982515	0.816845
Etoposide	0.961608	0.82941
Etoposide	0.932836	0.804921
Etoposide	1.04453	0.823501
Etoposide	1.0377	0.961861
Etoposide	1.07887	0.911062
Gemcitabine	1.34859	1.24705
Gemcitabine	1.39544	1.19237
Gemcitabine	1.3671	1.2539
Gemcitabine	1.24771	1.2221
Gemcitabine	1.39366	1.19081
Gemcitabine	1.32303	1.20148
Methotrexate	0.711591	0.680559
Methotrexate	0.809567	0.0490901
Methotrexate	0.618757	0.457887
Methotrexate	0.720186	0.0718122
Methotrexate	0.831837	0.377094
Methotrexate	0.663538	0.407846
Mitomycin	1.02907	0.99948
Mitomycin	1.02977	0.968618
Mitomycin	1.02338	0.903086
Mitomycin	1.08904	0.966086
Mitomycin	1.02934	1.00344
Mitomycin	1.01752	0.999868
Paclitaxel	0.872028	0.323042
Paclitaxel	0.809145	0.520464
Paclitaxel	0.903947	0.497748
Paclitaxel	0.809543	0.658725
Paclitaxel	0.843029	0.494831
Paclitaxel	0.937573	0.494603
Vinblastine	0.798267	0.678142
Vinblastine	0.868866	0.310732
Vinblastine	0.858436	0.7301
Vinblastine	0.72075	0.39933
Vinblastine	0.78085	0.444609
Vinblastine	0.726954	0.555405
Vorinostat	0.597946	0.522644
Vorinostat	0.572281	0.545819
Vorinostat	0.605214	0.531672
Vorinostat	0.615521	0.525051
Vorinostat	0.632734	0.499988
Vorinostat	0.650584	0.523502
SN-38	0.834509	0.00100578
SN-38	0.863461	0.342571
SN-38	0.902737	0.560574
SN-38	0.812608	0.601305
SN-38	0.811992	0.681552
SN-38	0.850886	0.791448
5-Fluorouracil	0.749347	0.631376
5-Fluorouracil	0.733075	0.312827
5-Fluorouracil	0.787814	0.000103765
5-Fluorouracil	0.813181	0.35832
5-Fluorouracil	0.692284	0.573527
5-Fluorouracil	0.751865	0.599954

## Sheet: MRMR
	MAD TEST	MAD TRAIN
Bleomycin	1.35677	0.635174
Bleomycin	1.25973	0.657601
Bleomycin	1.29126	0.0579298
Bleomycin	1.11323	0.683323
Bleomycin	1.27761	0.628468
Bleomycin	1.32639	0.00100796
Bortezomib	0.851659	0.563233
Bortezomib	0.820496	0.31227
Bortezomib	0.698913	0.0486928
Bortezomib	0.765977	0.292948
Bortezomib	0.841912	0.00998857
Bortezomib	0.776794	0.332624
Cisplatin	0.385807	0.0669189
Cisplatin	0.408042	0.100967
Cisplatin	0.422912	0.123206
Cisplatin	0.408743	0.046924
Cisplatin	0.407925	0.124805
Cisplatin	0.348991	0.12885
Cytarabine	0.859987	0.0952279
Cytarabine	0.801657	0.00100881
Cytarabine	0.833593	0.365122
Cytarabine	0.774585	0.000106901
Cytarabine	0.811183	0.0967974
Cytarabine	0.769913	0.049045
Docetaxel	0.699943	0.256251
Docetaxel	0.651631	0.284516
Docetaxel	0.653132	0.225075
Docetaxel	0.667791	0.0946367
Docetaxel	0.66681	0.238933
Docetaxel	0.666209	0.222401
Doxorubicin	1.07109	0.000107911
Doxorubicin	1.03591	0.0489381
Doxorubicin	1.01658	0.530035
Doxorubicin	0.955626	0.496047
Doxorubicin	0.957732	0.501268
Doxorubicin	0.977243	0.526455
Etoposide	0.974768	0.511189
Etoposide	0.942063	0.555998
Etoposide	0.961735	0.494512
Etoposide	1.02388	0.515294
Etoposide	1.05036	0.523536
Etoposide	1.01015	0.529284
Gemcitabine	1.43186	0.000106447
Gemcitabine	1.50192	0.0495838
Gemcitabine	1.42537	0.642872
Gemcitabine	1.34622	0.0240863
Gemcitabine	1.4081	0.000108103
Gemcitabine	1.32682	0.677844
Methotrexate	0.810134	0.00100415
Methotrexate	0.884034	0.00010378
Methotrexate	0.692578	0.217879
Methotrexate	0.665321	0.257589
Methotrexate	0.890828	0.178376
Methotrexate	0.754218	0.201372
Mitomycin	1.01935	0.551264
Mitomycin	1.10595	0.54972
Mitomycin	1.07884	0.00100777
Mitomycin	1.01109	0.507196
Mitomycin	1.01767	0.496753
Mitomycin	1.06444	0.488176
Paclitaxel	0.791153	0.274815
Paclitaxel	0.800883	0.300906
Paclitaxel	0.948235	0.0484962
Paclitaxel	0.811955	0.0961411
Paclitaxel	0.860609	0.00991235
Paclitaxel	1.0228	0.00100792
Vinblastine	0.788638	0.391664
Vinblastine	0.857439	0.302862
Vinblastine	0.842882	0.332946
Vinblastine	0.731422	0.0487307
Vinblastine	0.77827	0.633046
Vinblastine	0.718525	0.632686
Vorinostat	0.607333	0.454491
Vorinostat	0.590224	0.454516
Vorinostat	0.593857	0.464964
Vorinostat	0.615734	0.458552
Vorinostat	0.638333	0.439343
Vorinostat	0.654475	0.443656
SN-38	0.862325	0.00100847
SN-38	0.82882	0.336557
SN-38	0.919974	0.653621
SN-38	0.821888	0.094966
SN-38	0.822977	0.321364
SN-38	0.830004	0.00101263
5-Fluorouracil	0.785848	0.0494917
5-Fluorouracil	0.784893	0.303382
5-Fluorouracil	0.86887	0.257682
5-Fluorouracil	0.792014	0.297552
5-Fluorouracil	0.661772	0.0484725
5-Fluorouracil	0.774128	0.279872

## Sheet: CTR1
	MAD TEST	MAD TRAIN
Bleomycin	1.23795	0.875417
Bleomycin	1.3479	0.0493929
Bleomycin	1.19929	0.92393
Bleomycin	1.13198	0.967066
Bleomycin	1.25173	0.848823
Bleomycin	1.29189	0.824701
Bortezomib	0.798146	0.269606
Bortezomib	0.803862	0.676651
Bortezomib	0.621383	0.721707
Bortezomib	0.749552	0.0099411
Bortezomib	0.831399	0.652451
Bortezomib	0.766473	0.0969244
Cisplatin	0.403187	0.00999026
Cisplatin	0.38249	9.9877e-05
Cisplatin	0.392655	9.97661e-05
Cisplatin	0.422144	0.0476209
Cisplatin	0.430294	0.0484876
Cisplatin	0.320697	0.0482903
Cytarabine	0.823232	0.097358
Cytarabine	0.754142	0.267359
Cytarabine	0.797551	0.000103373
Cytarabine	0.784382	0.413531
Cytarabine	0.775298	0.0960542
Cytarabine	0.731778	0.359637
Docetaxel	0.700036	0.0481554
Docetaxel	0.616334	0.00999366
Docetaxel	0.637793	0.00100169
Docetaxel	0.62076	0.0483436
Docetaxel	0.640905	0.0958905
Docetaxel	0.660334	0.0492068
Doxorubicin	1.07376	0.635355
Doxorubicin	0.990635	0.667163
Doxorubicin	1.00271	0.675092
Doxorubicin	0.96521	0.669179
Doxorubicin	0.906887	0.703992
Doxorubicin	0.973435	0.653838
Etoposide	1.01959	0.945235
Etoposide	0.956802	0.529229
Etoposide	0.954397	0.528744
Etoposide	1.06879	0.927504
Etoposide	0.996251	0.563825
Etoposide	1.05171	0.479847
Gemcitabine	1.38234	0.539721
Gemcitabine	1.3704	1.21577
Gemcitabine	1.38036	0.000100922
Gemcitabine	1.23546	1.30366
Gemcitabine	1.3345	0.919377
Gemcitabine	1.26047	1.24929
Methotrexate	0.723919	0.179295
Methotrexate	0.807963	0.0490162
Methotrexate	0.624647	0.0100002
Methotrexate	0.66328	0.250542
Methotrexate	0.82515	0.0482844
Methotrexate	0.704057	9.9834e-05
Mitomycin	1.02552	0.720589
Mitomycin	1.09718	0.00994422
Mitomycin	1.00647	0.0116018
Mitomycin	1.05505	0.686486
Mitomycin	1.0089	0.721219
Mitomycin	1.05366	0.58575
Paclitaxel	0.783273	0.548909
Paclitaxel	0.780741	0.46399
Paclitaxel	0.879666	0.451077
Paclitaxel	0.855855	0.519333
Paclitaxel	0.847585	0.0974972
Paclitaxel	0.95255	0.000103799
Vinblastine	0.762067	0.255214
Vinblastine	0.869876	0.00994209
Vinblastine	0.823402	0.00100211
Vinblastine	0.728056	0.0493187
Vinblastine	0.78972	0.00996228
Vinblastine	0.701043	0.00100001
Vorinostat	0.59639	0.397075
Vorinostat	0.567018	0.415448
Vorinostat	0.598732	0.000101924
Vorinostat	0.619708	0.048828
Vorinostat	0.630241	0.398742
Vorinostat	0.647004	0.0759297
SN-38	0.84402	0.00100172
SN-38	0.876849	0.395402
SN-38	0.881673	0.0967575
SN-38	0.831731	0.317721
SN-38	0.831827	0.00100272
SN-38	0.826618	0.296233
5-Fluorouracil	0.714267	0.000107176
5-Fluorouracil	0.769141	0.0977593
5-Fluorouracil	0.770658	0.0967911
5-Fluorouracil	0.774093	0.0974332
5-Fluorouracil	0.653794	0.142538
5-Fluorouracil	0.732964	0.136467

## Sheet: CTR2
	MAD TEST	MAD TRAIN
Bleomycin	1.29907	0.0495512
Bleomycin	1.34619	0.000100084
Bleomycin	1.23119	0.0975447
Bleomycin	1.17542	0.000998569
Bleomycin	1.24358	0.000999513
Bleomycin	1.26957	9.9975e-05
Bortezomib	0.798475	0.175082
Bortezomib	0.810594	0.0498407
Bortezomib	0.626163	0.206552
Bortezomib	0.806051	0.0493993
Bortezomib	0.84265	0.208066
Bortezomib	0.757155	0.0493154
Cisplatin	0.396876	0.0404872
Cisplatin	0.385229	0.0490776
Cisplatin	0.399838	0.0488988
Cisplatin	0.390491	0.0941988
Cisplatin	0.457677	0.000100091
Cisplatin	0.309685	0.0446009
Cytarabine	0.820777	0.000100931
Cytarabine	0.752258	0.0099677
Cytarabine	0.824596	0.00998483
Cytarabine	0.818607	0.000103374
Cytarabine	0.807584	0.000100643
Cytarabine	0.770193	0.0491145
Docetaxel	0.729338	0.145792
Docetaxel	0.629226	0.000997431
Docetaxel	0.634143	0.00100129
Docetaxel	0.637772	0.0486408
Docetaxel	0.652141	9.98126e-05
Docetaxel	0.660686	9.91102e-05
Doxorubicin	1.045	0.000101359
Doxorubicin	1.01285	0.000999429
Doxorubicin	1.01625	0.0491767
Doxorubicin	0.992043	0.00995441
Doxorubicin	0.938787	0.00100059
Doxorubicin	1.00734	0.0491032
Etoposide	1.02484	0.000999121
Etoposide	1.02054	0.0968148
Etoposide	0.96358	0.0496989
Etoposide	1.07884	0.00999186
Etoposide	1.02887	0.00100074
Etoposide	1.07328	0.0489608
Gemcitabine	1.38865	0.0493694
Gemcitabine	1.39649	0.0497123
Gemcitabine	1.3873	0.0978911
Gemcitabine	1.25556	0.00996303
Gemcitabine	1.33266	0.000100801
Gemcitabine	1.27054	0.0983569
Methotrexate	0.76808	0.0490538
Methotrexate	0.818319	0.048985
Methotrexate	0.639499	0.209852
Methotrexate	0.728301	0.00100231
Methotrexate	0.859004	0.0961519
Methotrexate	0.743557	0.0985194
Mitomycin	1.06768	0.0491741
Mitomycin	1.11111	0.000999838
Mitomycin	1.03055	0.0980222
Mitomycin	1.09882	0.000997952
Mitomycin	1.06558	0.00993487
Mitomycin	1.08088	0.0494471
Paclitaxel	0.796036	0.0487415
Paclitaxel	0.740897	0.0480967
Paclitaxel	0.881128	0.192318
Paclitaxel	0.876715	0.0488254
Paclitaxel	0.812052	0.0486588
Paclitaxel	0.968679	0.000996816
Vinblastine	0.782412	0.000101234
Vinblastine	0.921113	0.00100176
Vinblastine	0.86858	0.0491599
Vinblastine	0.751868	0.0494593
Vinblastine	0.84332	0.0963772
Vinblastine	0.716103	0.0099989
Vorinostat	0.59186	0.0489153
Vorinostat	0.579448	0.0490604
Vorinostat	0.59006	0.000999311
Vorinostat	0.618084	0.00100086
Vorinostat	0.637141	0.000101007
Vorinostat	0.658079	0.131898
SN-38	0.857902	9.98869e-05
SN-38	0.905211	0.00100023
SN-38	0.922794	0.0495616
SN-38	0.917795	0.0494898
SN-38	0.86175	0.000998141
SN-38	0.887138	0.0494728
5-Fluorouracil	0.778634	0.0492492
5-Fluorouracil	0.818093	0.0968023
5-Fluorouracil	0.886991	0.0968246
5-Fluorouracil	0.837309	0.000995666
5-Fluorouracil	0.715666	0.0491177
5-Fluorouracil	0.795174	0.000998857

## Sheet: Hist Only
	MAD TEST	MAD TRAIN
Bleomycin	1.33635	1.27762
Bleomycin	1.36765	1.26687
Bleomycin	1.24921	1.3065
Bleomycin	1.19107	1.32609
Bleomycin	1.24892	1.2921
Bleomycin	1.27137	1.29787
Bortezomib	0.791109	0.697951
Bortezomib	0.805008	0.6858
Bortezomib	0.642254	0.729587
Bortezomib	0.799568	0.681447
Bortezomib	0.794296	0.686904
Bortezomib	0.749124	0.697909
Cisplatin	0.398281	0.377629
Cisplatin	0.34411	0.397152
Cisplatin	0.35987	0.393221
Cisplatin	0.329666	0.400581
Cisplatin	0.41957	0.373132
Cisplatin	0.324517	0.348266
Cytarabine	0.924245	0.69527
Cytarabine	0.756962	0.792701
Cytarabine	0.879223	0.722587
Cytarabine	0.869798	0.793704
Cytarabine	0.849246	0.769871
Cytarabine	0.810731	0.77457
Docetaxel	0.724595	0.623096
Docetaxel	0.68878	0.656944
Docetaxel	0.699064	0.617848
Docetaxel	0.658919	0.640906
Docetaxel	0.668864	0.634671
Docetaxel	0.645076	0.640471
Doxorubicin	1.05523	0.996758
Doxorubicin	1.04971	1.01101
Doxorubicin	1.05505	0.960233
Doxorubicin	1.01087	1.00649
Doxorubicin	0.968852	0.991987
Doxorubicin	1.01698	1.00461
Etoposide	1.04898	1.0416
Etoposide	1.0418	1.02998
Etoposide	1.01864	1.01623
Etoposide	1.10578	1.05255
Etoposide	1.07768	1.00118
Etoposide	1.15292	0.968239
Gemcitabine	1.40603	1.31336
Gemcitabine	1.40917	1.30956
Gemcitabine	1.38032	1.20669
Gemcitabine	1.25787	1.35548
Gemcitabine	1.32308	1.24062
Gemcitabine	1.28584	1.24692
Methotrexate	0.804183	0.633547
Methotrexate	0.786181	0.574736
Methotrexate	0.817069	0.598032
Methotrexate	0.736886	0.710618
Methotrexate	0.892108	0.550941
Methotrexate	0.700266	0.619148
Mitomycin	1.07135	1.05254
Mitomycin	1.07663	0.978995
Mitomycin	1.03966	1.0005
Mitomycin	1.07325	1.01056
Mitomycin	1.03816	0.991553
Mitomycin	1.05053	1.01405
Paclitaxel	0.771878	0.836835
Paclitaxel	0.845109	0.682125
Paclitaxel	0.883429	0.79778
Paclitaxel	0.877739	0.754622
Paclitaxel	0.761412	0.778959
Paclitaxel	0.961542	0.732113
Vinblastine	0.814389	0.795556
Vinblastine	0.9491	0.753754
Vinblastine	0.940283	0.75057
Vinblastine	0.79588	0.819811
Vinblastine	0.872997	0.797065
Vinblastine	0.789216	0.799841
Vorinostat	0.637986	0.556851
Vorinostat	0.600053	0.57598
Vorinostat	0.678634	0.549757
Vorinostat	0.644494	0.555429
Vorinostat	0.638959	0.560956
Vorinostat	0.671872	0.551102
SN-38	0.909504	0.883913
SN-38	0.950026	0.875939
SN-38	0.972478	0.893007
SN-38	0.93277	0.878769
SN-38	0.933638	0.873348
SN-38	0.946098	0.879013
5-Fluorouracil	0.856616	0.775523
5-Fluorouracil	0.846066	0.770549
5-Fluorouracil	0.978673	0.735912
5-Fluorouracil	0.906037	0.751358
5-Fluorouracil	0.770155	0.797433
5-Fluorouracil	0.830306	0.773975
