# Supplementary material for: A systematic analysis of genomics-based modeling approaches for prediction of drug response to cytotoxic chemotherapies
Source: BMC Med Genomics. 2019 Jun 17;12:87. doi: 10.1186/s12920-019-0519-2 (PMC6580596; doi:10.1186/s12920-019-0519-2)
Supplement: Supplementary file 24 — The number of cell lines from each histotype for each drug each drug. (CSV 3 kb) [file 12920_2019_519_MOESM24_ESM.csv]

	GDSC	Bleomycin	Bortezomib	Cisplatin	Cytarabine	Docetaxel	Doxorubicin	Etoposide	Gemcitabine	Methotrexate	Mitomycin	Paclitaxel	Vinblastine	Vorinostat	SN-38	5-Fluorouracil
B_cell_leukemia	13	6	7	2	9	7	7	6	4	10	6	4	10	12	11	6
B_cell_lymphoma	35	23	23	7	21	16	26	25	18	22	25	20	28	29	27	26
Bladder	19	14	2	4	9	10	17	17	13	2	16	1	13	14	16	6
Burkitt_lymphoma	13	11	12	2	5	5	11	10	9	12	12	9	10	13	8	10
Hodgkin_lymphoma	9	9	9	0	2	3	9	9	7	5	8	9	7	8	7	4
Lung_other	1	0	0	0	0	0	0	0	0	0	0	0	1	1	0	0
T_cell_leukemia	4	2	3	0	3	1	3	3	3	4	3	3	4	4	4	2
acute_myeloid_leukaemia	27	21	22	5	13	9	22	22	18	16	20	19	20	23	23	21
adrenal_gland	1	0	0	0	1	1	1	1	0	0	1	0	1	1	1	0
anaplastic_large_cell_lymphoma	3	3	3	2	2	2	3	3	3	2	3	2	2	2	2	3
biliary_tract	5	5	2	0	2	4	5	3	5	0	5	3	4	3	4	2
bone_other	3	2	1	1	2	2	2	2	2	0	2	1	2	2	2	2
breast	52	29	9	1	18	28	36	28	20	2	44	9	38	36	26	18
cervix	15	8	0	5	13	14	12	11	11	2	11	0	14	13	14	4
chondrosarcoma	5	2	1	0	2	2	3	1	1	0	2	0	4	2	3	0
chronic_myeloid_leukaemia	10	7	9	4	10	6	9	8	9	9	9	8	10	10	7	8
digestive_system_other	1	0	1	0	1	1	1	1	0	0	0	1	1	1	1	1
endometrium	11	8	2	1	5	7	9	9	7	1	10	3	8	9	5	3
ewings_sarcoma	22	14	10	11	14	13	18	16	9	8	10	11	15	18	17	15
fibrosarcoma	3	2	1	1	2	3	2	2	0	0	2	0	3	2	2	1
glioma	53	31	24	9	31	43	41	36	34	2	42	17	47	32	46	13
haematopoietic_neoplasm other	6	5	3	0	3	4	5	4	5	4	5	5	5	5	5	5
hairy_cell_leukaemia	4	2	3	1	2	2	3	2	2	1	3	2	3	3	3	3
head and neck	44	35	4	10	32	34	37	33	32	6	41	3	35	32	39	13
kidney	33	19	9	6	22	11	22	19	14	2	18	7	19	21	32	6
large_intestine	51	25	11	0	18	19	25	22	24	10	35	7	25	34	27	28
leukemia	4	1	1	1	1	1	2	2	1	1	2	3	2	2	3	3
liver	17	14	0	2	7	10	15	13	13	0	17	0	11	14	12	5
lung_NSCLC_adenocarcinoma	67	45	9	7	30	39	56	48	45	7	49	7	41	35	44	19
lung_NSCLC_carcinoid	4	1	1	0	0	2	2	0	1	1	3	0	2	3	0	0
lung_NSCLC_large cell	14	10	3	2	6	7	12	10	9	3	13	3	9	9	11	8
lung_NSCLC_not specified	11	7	1	1	4	5	8	7	7	0	9	0	5	6	4	7
lung_NSCLC_squamous_cell_carcinoma	15	10	1	0	8	11	11	10	9	1	13	0	13	10	10	5
lung_small_cell_carcinoma	66	29	34	9	17	18	40	34	34	18	46	30	38	48	29	17
lymphoblastic_T_cell_leukaemia	9	4	4	1	6	4	6	6	6	5	5	5	8	8	8	6
lymphoblastic_leukemia	12	10	10	6	9	5	12	11	11	10	5	10	11	12	9	11
lymphoid_neoplasm other	11	7	9	2	5	5	9	8	6	7	9	5	9	10	9	7
medulloblastoma	4	4	2	4	4	4	4	3	3	1	4	1	4	4	4	2
melanoma	55	38	14	8	28	34	39	36	31	5	47	12	41	40	38	13
mesothelioma	21	16	3	2	11	11	16	10	15	1	20	1	13	9	15	0
myeloma	13	5	8	0	2	6	7	7	7	7	9	7	11	13	5	9
neuroblastoma	32	19	22	6	17	12	22	20	19	3	24	10	24	27	20	19
oesophagus	35	25	8	2	21	26	26	21	20	5	25	10	30	29	19	16
osteosarcoma	10	5	1	1	8	8	6	6	2	3	9	1	10	9	7	3
ovary	43	22	4	7	27	27	25	20	20	4	26	4	30	33	33	17
pancreas	32	26	2	2	19	18	27	19	24	3	30	2	21	19	22	15
prostate	8	4	1	0	2	4	5	5	5	0	5	1	3	3	7	4
rhabdomyosarcoma	9	7	0	1	4	4	8	8	7	2	7	1	4	5	7	3
skin_other	3	3	2	0	3	3	3	3	2	0	2	2	3	3	3	1
soft_tissue_other	9	5	5	3	7	7	9	8	4	0	8	6	7	7	9	3
stomach	29	15	8	0	11	19	18	17	14	2	19	5	22	22	16	10
testis	3	0	2	2	2	2	2	1	2	1	1	2	2	2	2	1
thyroid	16	13	2	5	10	11	13	12	11	4	13	2	11	11	14	4
urogenital_system_other	4	2	3	0	2	3	4	3	3	1	4	3	3	3	4	1
uterus	2	2	0	0	2	2	2	2	2	1	2	0	2	2	2	0
