# Supplementary material for: A systematic analysis of genomics-based modeling approaches for prediction of drug response to cytotoxic chemotherapies
Source: BMC Med Genomics. 2019 Jun 17;12:87. doi: 10.1186/s12920-019-0519-2 (PMC6580596; doi:10.1186/s12920-019-0519-2)
Supplement: Supplementary file 25 — Spearman correlations and MAD values for 5 fold nested cross validation for NLSVR models discussed in the supplementary materials. (XLSX 78 kb) [file 12920_2019_519_MOESM25_ESM.xlsx]

## Sheet: DEG
	Rs Test	Ps Test	Rs Train	NMAD Test	NMAD Train
Bleomycin	0.292631	0.000495966	0.841003	0.222651	0.122216
Bleomycin	0.274053	0.00147385	0.503859	0.222435	0.190751
Bleomycin	0.259286	0.0032439	0.829492	0.21127	0.123494
Bleomycin	0.114675	0.208486	0.816343	0.257451	0.116383
Bleomycin	0.123536	0.192368	0.85377	0.253085	0.117124
Bortezomib	0.436999	0.000110846	0.643369	0.168521	0.129952
Bortezomib	0.348125	0.00273027	0.933216	0.162087	0.0650717
Bortezomib	0.41562	0.00042407	0.649563	0.173451	0.129353
Bortezomib	0.479029	6.21855e-05	0.625323	0.1491	0.139817
Bortezomib	0.411397	0.00199821	0.929795	0.194552	0.0608703
Cytarabine	0.325293	0.000345377	0.921692	0.177988	0.0742787
Cytarabine	0.269986	0.00433817	0.868877	0.190099	0.0766143
Cytarabine	0.317423	0.00108655	0.929464	0.170913	0.0725246
Cytarabine	0.405641	4.54006e-05	0.906342	0.16619	0.0746895
Cytarabine	0.29081	0.00542479	0.911897	0.157742	0.0770491
Docetaxel	0.40035	3.7265e-06	0.919808	0.166467	0.0594089
Docetaxel	0.391689	1.25918e-05	0.928431	0.150649	0.066044
Docetaxel	0.464338	2.84545e-07	0.931035	0.182971	0.0600655
Docetaxel	0.304085	0.00161229	0.932333	0.159985	0.061563
Docetaxel	0.327517	0.00105788	0.917614	0.172125	0.0636456
Doxorubicin	0.221434	0.0041426	0.812307	0.194877	0.0940467
Doxorubicin	0.236611	0.00294093	0.510699	0.181475	0.157789
Doxorubicin	0.250623	0.00244739	0.525959	0.198314	0.153141
Doxorubicin	0.115805	0.174602	0.845145	0.217867	0.0916691
Doxorubicin	0.182741	0.0352612	0.998165	0.177133	0.0178438
Etoposide	0.20076	0.0154673	0.865963	0.210708	0.0908418
Etoposide	0.298444	0.000438371	0.880899	0.211977	0.0896656
Etoposide	0.38126	8.99398e-06	0.873768	0.183371	0.0911034
Etoposide	0.269727	0.00288995	0.883577	0.187893	0.0902371
Etoposide	0.424856	2.21769e-06	0.87363	0.176306	0.0968478
Gemcitabine	0.109146	0.21822	0.826317	0.229389	0.132508
Gemcitabine	0.036953	0.684903	0.841843	0.266477	0.123637
Gemcitabine	0.0782044	0.401968	0.476018	0.260918	0.205742
Gemcitabine	0.320148	0.000546577	0.819967	0.246113	0.127956
Gemcitabine	0.170204	0.0888161	0.779333	0.238241	0.127816
Methotrexate	0.470204	0.000651811	0.912308	0.21949	0.0673846
Methotrexate	0.470167	0.00085395	0.91088	0.208619	0.0710586
Methotrexate	0.389191	0.0108515	0.915471	0.211901	0.059723
Methotrexate	0.490807	0.00130216	0.670984	0.143796	0.164777
Methotrexate	0.389649	0.0155994	0.889181	0.206275	0.0634869
Mitomycin	0.221351	0.0043937	0.869189	0.201011	0.096349
Mitomycin	0.20114	0.0112715	0.862314	0.19523	0.0987122
Mitomycin	0.150071	0.06409	0.998479	0.210361	0.0179563
Mitomycin	0.194554	0.0182104	0.874124	0.199968	0.0996625
Mitomycin	0.376528	5.76561e-06	0.871973	0.19297	0.0943597
Paclitaxel	0.256982	0.043769	0.997247	0.202994	0.0221533
Paclitaxel	0.385329	0.00236341	0.651519	0.173047	0.164359
Paclitaxel	0.455003	0.000546739	0.598879	0.20761	0.154823
Paclitaxel	0.317852	0.0203775	0.631292	0.203563	0.151077
Paclitaxel	0.323274	0.0250114	0.625119	0.198872	0.156297
Vinblastine	0.330452	2.51868e-05	0.89087	0.162075	0.0679355
Vinblastine	0.447992	1.01074e-08	0.911449	0.149128	0.0657258
Vinblastine	0.287703	0.000449958	0.877837	0.185116	0.0674212
Vinblastine	0.364086	1.22247e-05	0.917143	0.150278	0.0552477
Vinblastine	0.479001	6.24755e-09	0.552794	0.142727	0.126546
Vorinostat	0.497495	2.53663e-11	0.637019	0.145818	0.129229
Vorinostat	0.545374	2.17484e-13	0.640004	0.148629	0.120454
Vorinostat	0.550547	4.1985e-13	0.922716	0.146312	0.0598975
Vorinostat	0.4748	4.01413e-09	0.912882	0.176584	0.0503581
Vorinostat	0.455154	6.74705e-08	0.643763	0.170324	0.116118
SN-38	0.451648	3.66591e-09	0.890983	0.183619	0.0702029
SN-38	0.326334	4.87311e-05	0.997987	0.177435	0.0192441
SN-38	0.499805	4.34941e-10	0.998048	0.166881	0.0183791
SN-38	0.408346	1.06492e-06	0.878573	0.164738	0.0828242
SN-38	0.410861	2.35492e-06	0.997989	0.178017	0.018395
5-Fluorouracil	0.370892	0.000233252	0.997176	0.162148	0.0180442
5-Fluorouracil	0.390726	0.000199679	0.911071	0.140761	0.0533688
5-Fluorouracil	0.389014	0.000303883	0.91709	0.141389	0.0602028
5-Fluorouracil	0.403983	0.000325236	0.998235	0.170422	0.0179988
5-Fluorouracil	0.492861	1.09167e-05	0.999999	0.145566	1.92238e-05

## Sheet: CTR1
	Rs Test	Ps Test	Rs Train	Ps Train	NMAD Test	NMAD Train
Bleomycin	0.184523	0.0302672	1	0	0.237849	1.79373e-05
Bleomycin	0.173532	0.0466024	0.999904	0	0.238235	0.017599
Bleomycin	0.19654	0.0267848	0.999932	0	0.221681	0.0177387
Bleomycin	0.137542	0.130853	0.999901	0	0.247395	0.0176112
Bleomycin	0.218428	0.0201126	0.850107	4.21838e-146	0.237888	0.14201
Bortezomib	0.414322	0.000268337	0.893784	3.94714e-91	0.169122	0.0873189
Bortezomib	0.355939	0.00215097	0.90162	1.57349e-95	0.165508	0.0876694
Bortezomib	0.331794	0.00570828	0.678598	7.67373e-37	0.186543	0.154582
Bortezomib	0.364103	0.00309986	0.893907	2.46397e-94	0.161893	0.0950863
Bortezomib	0.505317	9.73025e-05	0.697314	1.16277e-41	0.203725	0.151648
Cytarabine	0.295831	0.00120225	0.882718	5.91468e-132	0.180236	0.0921135
Cytarabine	0.315907	0.000773965	0.893476	3.51749e-142	0.178021	0.0945811
Cytarabine	0.324968	0.000810444	0.885588	1.26112e-138	0.169758	0.0968353
Cytarabine	0.491531	4.23475e-07	0.866188	5.25443e-128	0.160256	0.094597
Cytarabine	0.205993	0.0514336	1	0	0.169276	2.06154e-05
Docetaxel	0.450544	1.34797e-07	0.860231	2.85902e-127	0.162681	0.0754085
Docetaxel	0.364572	5.32019e-05	0.888991	5.47838e-150	0.14957	0.0856646
Docetaxel	0.419586	4.5627e-06	0.880201	3.72636e-145	0.186524	0.0727859
Docetaxel	0.390058	3.90184e-05	0.878542	7.57587e-146	0.152133	0.0761912
Docetaxel	0.300665	0.00276806	0.875637	3.13971e-146	0.170029	0.0825528
Doxorubicin	0.120079	0.123316	0.999689	0	0.196852	0.0179632
Doxorubicin	0.186866	0.0195017	0.999631	0	0.189936	0.0177846
Doxorubicin	0.222997	0.00721935	0.641056	4.69862e-70	0.207172	0.172447
Doxorubicin	0.128223	0.132506	0.641329	1.04294e-70	0.204309	0.17351
Doxorubicin	0.0787892	0.36734	0.638287	1.55251e-70	0.170853	0.180979
Etoposide	0.182625	0.0279075	0.848304	4.63814e-139	0.212963	0.115164
Etoposide	0.162765	0.0592726	0.568334	8.54299e-45	0.225815	0.188629
Etoposide	0.186047	0.0354989	1	0	0.210851	1.82402e-05
Etoposide	0.16929	0.0645404	0.465951	1.51693e-29	0.19913	0.185464
Etoposide	0.143384	0.126331	1	0	0.195084	1.86882e-05
Gemcitabine	0.0883609	0.319363	1	0	0.226581	1.83849e-05
Gemcitabine	0.0614657	0.499443	1	0	0.260356	1.81023e-05
Gemcitabine	0.0506751	0.587406	1	0	0.251775	1.84127e-05
Gemcitabine	0.13212	0.163029	1	0	0.264899	1.77784e-05
Gemcitabine			1	0	0.240039	1.79315e-05
Methotrexate	0.344388	0.015388	0.872749	2.91653e-53	0.23429	0.0927282
Methotrexate	0.478608	0.000666542	0.866222	3.3876e-52	0.217838	0.0958508
Methotrexate	0.376712	0.013931	0.865229	1.87917e-53	0.231738	0.102474
Methotrexate	0.526829	0.000478678	0.874849	1.1565e-56	0.157541	0.116087
Methotrexate	0.370172	0.0221606	0.846463	4.72879e-50	0.209073	0.103565
Mitomycin	0.0960293	0.221255	0.585525	4.85124e-56	0.208166	0.186303
Mitomycin	0.249874	0.00154385	0.566277	2.92922e-52	0.192586	0.192541
Mitomycin	0.0763305	0.348356	0.617291	6.30799e-65	0.213384	0.184999
Mitomycin	0.0997741	0.229219	0.569997	5.12455e-54	0.201281	0.189662
Mitomycin	0.296881	0.00042697	0.276494	2.23202e-12	0.214502	0.198019
Paclitaxel	0.207927	0.104872	0.476594	1.36481e-13	0.208377	0.183583
Paclitaxel	0.413337	0.00102905	0.569584	4.62871e-20	0.179722	0.188264
Paclitaxel	0.43076	0.00114781	0.875932	6.70185e-72	0.208063	0.105779
Paclitaxel	0.231172	0.0958182	0.89082	5.24857e-78	0.213455	0.102701
Paclitaxel	0.349218	0.0149819	0.582094	3.6317e-22	0.20334	0.187585
Vinblastine	0.383598	7.69195e-07	0.856142	5.50004e-163	0.156848	0.0877164
Vinblastine	0.329414	4.09165e-05	0.59469	8.33021e-56	0.166333	0.14593
Vinblastine	0.29889	0.000260407	0.879407	1.60868e-186	0.179033	0.086937
Vinblastine	0.286473	0.000689364	0.598746	6.74561e-58	0.157668	0.146056
Vinblastine	0.497863	1.2493e-09	0.868135	4.01582e-180	0.145416	0.0863607
Vorinostat	0.505239	1.10718e-11	0.900979	8.88885e-208	0.14742	0.0845651
Vorinostat	0.465	1.0901e-09	0.891522	1.55924e-198	0.159979	0.0786039
Vorinostat	0.491614	2.22689e-10	0.89118	1.42896e-200	0.154521	0.0771888
Vorinostat	0.372948	6.63991e-06	0.896759	2.35647e-210	0.184757	0.0791232
Vorinostat	0.507485	9.73975e-10	0.889782	6.98259e-206	0.173436	0.0776276
SN-38	0.408137	1.35297e-07	0.838924	4.75727e-145	0.189396	0.0903501
SN-38	0.288518	0.000359247	0.541395	3.93907e-43	0.188879	0.179641
SN-38	0.36113	1.35206e-05	0.831361	1.75234e-144	0.184349	0.107205
SN-38	0.270008	0.00167176	0.572386	1.73723e-50	0.187375	0.176916
SN-38	0.320162	0.000306173	0.858877	1.22706e-168	0.187894	0.098082
5-Fluorouracil	0.356356	0.00042309	0.998042	0	0.165697	0.0182671
5-Fluorouracil	0.321779	0.00251792	0.861545	1.61127e-96	0.150238	0.0829781
5-Fluorouracil	0.389798	0.000294743	0.871349	1.62075e-102	0.147403	0.0838978
5-Fluorouracil	0.340114	0.00283069	0.998248	0	0.193804	0.0180996
5-Fluorouracil	0.520805	2.73347e-06	0.869213	1.68587e-104	0.150972	0.0831526

## Sheet: CTR2
	Rs Test	Ps Test	Rs Train	Ps Train	NMAD Test	NMAD Train
Bleomycin	0.173577	0.0417496	0.146329	0.00110758	0.229754	0.229425
Bleomycin	0.0914256	0.297136	0.2524	1.04888e-08	0.232994	0.223781
Bleomycin	0.0845519	0.344595	0.148531	0.00081355	0.220812	0.234253
Bleomycin	0.164149	0.0708093	0.223145	3.55624e-07	0.241437	0.224755
Bleomycin	0.0762027	0.422434	0.23684	4.74937e-08	0.25176	0.221145
Bortezomib	0.357059	0.00192891	0.420534	1.76789e-12	0.171862	0.15409
Bortezomib	0.268377	0.0226437	0.445346	5.0648e-14	0.171637	0.152546
Bortezomib	0.418483	0.000383189	0.40714	6.36457e-12	0.167723	0.150382
Bortezomib	0.387225	0.001572	0.286207	1.98883e-06	0.157534	0.17207
Bortezomib	0.314275	0.0206469	0.266323	6.99401e-06	0.20339	0.157999
Cytarabine	0.12849	0.16739	0.237611	1.6328e-06	0.196681	0.175882
Cytarabine	0.1945	0.0417385	0.307313	2.63264e-10	0.190384	0.170307
Cytarabine	0.169947	0.0861198	0.28127	6.2659e-09	0.185532	0.169504
Cytarabine	0.490538	4.50415e-07	0.216295	7.72831e-06	0.172133	0.173558
Cytarabine	0.223904	0.0338829	0.358817	2.32934e-14	0.171441	0.16735
Docetaxel	0.504639	1.96454e-09	0.422866	4.42082e-20	0.156175	0.144295
Docetaxel	0.316062	0.00051764	0.403079	1.53239e-18	0.161273	0.161626
Docetaxel	0.485407	6.6771e-08	0.313184	1.46665e-11	0.187854	0.149097
Docetaxel	0.328665	0.000619092	0.35911	3.82896e-15	0.159869	0.153427
Docetaxel	0.192957	0.0582772	0.29412	1.36475e-10	0.178641	0.155342
Doxorubicin	0.0929869	0.233425	0.175864	2.33832e-05	0.195678	0.186525
Doxorubicin	0.0995021	0.216512	0.126368	0.00225593	0.190597	0.187001
Doxorubicin	0.0341653	0.684354	0.0176943	0.666925	0.20697	0.184037
Doxorubicin	0.0554225	0.516972	0.276516	5.65035e-12	0.210513	0.177665
Doxorubicin	0.105059	0.228784	-0.00581124	0.886572	0.171985	0.193913
Etoposide	0.139643	0.0938963	0.267675	1.2831e-09	0.215166	0.190856
Etoposide	-0.0414301	0.633289	0.198806	6.33251e-06	0.234372	0.195123
Etoposide	0.22065	0.0123213	0.073115	0.0974323	0.208085	0.197882
Etoposide	0.0496146	0.590478	0.120254	0.00589571	0.202263	0.198962
Etoposide	0.21362	0.0218874	0.0932579	0.0321537	0.193931	0.20122
Gemcitabine	0.0548021	0.537342	0.163392	0.000473442	0.226279	0.24754
Gemcitabine	0.083644	0.357678	0.269003	4.56867e-09	0.26181	0.228948
Gemcitabine	0.0913546	0.327288	0.0218547	0.63795	0.251606	0.242241
Gemcitabine	0.156431	0.0980062	0.0164032	0.722822	0.264795	0.239369
Gemcitabine	0.0746768	0.457974	0.017065	0.708622	0.238468	0.244088
Methotrexate	0.539694	6.28469e-05	0.572006	6.77707e-16	0.208057	0.153689
Methotrexate	0.410962	0.00411099	0.313841	3.25114e-05	0.226093	0.187242
Methotrexate	0.416741	0.00604337	0.482532	1.55769e-11	0.233369	0.169766
Methotrexate	0.506191	0.000860723	0.46258	1.02314e-10	0.162576	0.197406
Methotrexate	0.34216	0.0354929	0.355936	1.08276e-06	0.21201	0.183854
Mitomycin	0.149016	0.0568602	0.241664	2.35602e-09	0.20535	0.189654
Mitomycin	0.334838	1.70622e-05	0.314853	2.68889e-15	0.18545	0.190229
Mitomycin	0.0477598	0.55771	0.162849	5.63697e-05	0.213519	0.194362
Mitomycin	0.126918	0.125555	0.247544	5.35768e-10	0.204363	0.194092
Mitomycin	0.128694	0.133935	0.0168845	0.67428	0.213727	0.197842
Paclitaxel	0.143713	0.265122	0.460469	1.10924e-12	0.213243	0.176938
Paclitaxel	0.302139	0.0189631	0.306846	4.11258e-06	0.182348	0.200751
Paclitaxel	0.264342	0.0534132	0.302276	4.29524e-06	0.217299	0.19283
Paclitaxel	0.421787	0.00165734	0.240155	0.000286257	0.202117	0.196604
Paclitaxel	0.380916	0.00756201	0.374553	4.87494e-09	0.200234	0.186405
Vinblastine	0.295655	0.00017885	0.382133	5.14012e-21	0.160453	0.148605
Vinblastine	0.238458	0.00340484	0.283651	5.22223e-12	0.165603	0.151669
Vinblastine	0.287211	0.000460678	0.313524	1.47307e-14	0.179302	0.151915
Vinblastine	0.271818	0.001313	0.413717	1.8029e-25	0.155408	0.143349
Vinblastine	0.375815	8.97039e-06	0.254871	3.71328e-10	0.156528	0.153542
Vorinostat	0.395826	2.41334e-07	0.340553	6.45115e-17	0.160096	0.163268
Vorinostat	0.365712	2.87785e-06	0.357499	1.02376e-18	0.172144	0.154551
Vorinostat	0.452796	7.55479e-09	0.444216	1.91319e-29	0.158184	0.146612
Vorinostat	0.320421	0.000127425	0.346612	4.26196e-18	0.192263	0.159827
Vorinostat	0.334886	0.000111631	0.366453	1.65792e-20	0.183627	0.149432
SN-38	0.409017	1.26399e-07	0.561838	1.67682e-46	0.193425	0.14422
SN-38	0.210648	0.00991939	0.268543	1.59833e-10	0.185351	0.182042
SN-38	0.332253	6.85421e-05	0.366008	3.41139e-19	0.18794	0.169044
SN-38	0.214316	0.013244	0.220605	1.17395e-07	0.1821	0.184734
SN-38	0.237634	0.00813048	0.423889	1.77008e-26	0.19233	0.162584
5-Fluorouracil	0.337817	0.000868768	0.556196	5.61052e-27	0.168816	0.124071
5-Fluorouracil	0.371159	0.000434528	0.432069	4.01602e-16	0.148323	0.148801
5-Fluorouracil	0.257453	0.0195407	0.282373	2.07286e-07	0.152906	0.156932
5-Fluorouracil	0.414111	0.000221326	0.3212	1.87731e-09	0.177872	0.151008
5-Fluorouracil	0.302592	0.00978002	0.193192	0.00036107	0.171478	0.160288

## Sheet: Hist
	Rs Test	Ps Test	Rs Train	Ps Train	NMAD Test	NMAD Train
Bleomycin	-0.060663	0.479692	0.235746	1.14958e-07	0.243468	0.23008
Bleomycin	-0.0596141	0.497135	0.215885	1.10005e-06	0.235979	0.233985
Bleomycin	0.0396119	0.658371	0.22596	2.87059e-07	0.216056	0.238953
Bleomycin	-0.16489	0.0695286	0.267095	8.8578e-10	0.248697	0.230463
Bleomycin	0.00762005	0.936156	0.222604	2.99972e-07	0.252422	0.229369
Bortezomib	0.409496	0.00032133	0.543014	3.44816e-21	0.168001	0.13985
Bortezomib	0.370238	0.00136872	0.571693	7.07584e-24	0.162025	0.139083
Bortezomib	0.376838	0.00153746	0.545917	7.89197e-22	0.173667	0.136622
Bortezomib	0.41835	0.000581579	0.561839	1.28867e-23	0.154173	0.148807
Bortezomib	0.427007	0.00128133	0.568786	3.8367e-25	0.190922	0.135515
Cytarabine	0.160005	0.0848414	0.409728	1.52132e-17	0.195196	0.149836
Cytarabine	0.309835	0.000988052	0.37507	5.63692e-15	0.181742	0.164155
Cytarabine	0.254335	0.0095282	0.391307	1.58676e-16	0.180147	0.152802
Cytarabine	0.196685	0.0560847	0.385806	2.34805e-16	0.181936	0.159733
Cytarabine	0.17018	0.108797	0.398596	1.23127e-17	0.172664	0.154976
Docetaxel	0.314959	0.000346944	0.44437	3.08711e-22	0.168793	0.137957
Docetaxel	0.273117	0.00288856	0.4697	2.03351e-25	0.157395	0.151425
Docetaxel	0.498383	2.60169e-08	0.394704	5.28422e-18	0.187473	0.138074
Docetaxel	0.251918	0.00952957	0.447904	1.37423e-23	0.158677	0.141269
Docetaxel	0.267742	0.00801682	0.459878	2.39002e-25	0.171007	0.138572
Doxorubicin	0.0885646	0.256508	0.259179	3.11514e-10	0.195672	0.185819
Doxorubicin	0.120347	0.134527	0.237225	6.89083e-09	0.189729	0.186953
Doxorubicin	0.0981326	0.241939	0.283676	1.86212e-12	0.20837	0.180701
Doxorubicin	0.0376232	0.660139	0.308285	1.18053e-14	0.209157	0.177196
Doxorubicin	0.0852116	0.329458	0.292173	2.26371e-13	0.170553	0.19052
Etoposide	0.153172	0.0658642	0.30206	5.76751e-12	0.214339	0.19046
Etoposide	0.174165	0.0433557	0.318185	2.04794e-13	0.226746	0.189467
Etoposide	0.15615	0.0783882	0.29675	6.26984e-12	0.207252	0.187899
Etoposide	0.0286632	0.755978	0.331162	7.49878e-15	0.20502	0.188158
Etoposide	0.194042	0.0377159	0.283959	2.99721e-11	0.191997	0.191136
Gemcitabine	0.0614008	0.489412	0.281393	1.04139e-09	0.222557	0.237826
Gemcitabine	-0.00238413	0.979121	0.315157	4.57898e-12	0.260259	0.234243
Gemcitabine	0.00546432	0.953373	0.295426	7.7167e-11	0.251389	0.236411
Gemcitabine	0.219582	0.019448	0.244848	7.61169e-08	0.262071	0.238028
Gemcitabine	0.127419	0.204159	0.270031	1.68802e-09	0.238707	0.238617
Methotrexate	0.144914	0.320483	0.609643	2.25921e-18	0.262869	0.133276
Methotrexate	0.396369	0.00581257	0.575966	2.55636e-16	0.214893	0.161618
Methotrexate	0.311732	0.0444661	0.583909	2.75116e-17	0.238895	0.154679
Methotrexate	0.564328	0.000148968	0.560598	5.92237e-16	0.153169	0.180196
Methotrexate	0.484902	0.00203281	0.565785	1.88507e-16	0.205351	0.160492
Mitomycin	0.182564	0.0192953	0.325775	3.54233e-16	0.206938	0.184018
Mitomycin	0.291211	0.000205475	0.286798	7.64263e-13	0.191214	0.198527
Mitomycin	0.00987762	0.903548	0.373528	1.68197e-21	0.215322	0.181947
Mitomycin	0.129629	0.117616	0.319798	5.09931e-16	0.197302	0.188612
Mitomycin	0.289943	0.000588773	0.28952	1.77978e-13	0.204286	0.187522
Paclitaxel	0.151968	0.238354	0.546279	4.00317e-18	0.20414	0.170472
Paclitaxel	0.355729	0.00528101	0.506224	1.59541e-15	0.173785	0.180642
Paclitaxel	0.399797	0.00274311	0.459529	4.75095e-13	0.208675	0.176513
Paclitaxel	0.232175	0.0943474	0.48096	2.27788e-14	0.208435	0.17263
Paclitaxel	0.24017	0.100124	0.5053	3.03781e-16	0.199903	0.172888
Vinblastine	0.19867	0.012909	0.414679	8.30726e-25	0.169602	0.143065
Vinblastine	0.26156	0.00127238	0.402298	1.38199e-23	0.164537	0.143424
Vinblastine	0.281881	0.00059291	0.398485	2.76305e-23	0.182233	0.148462
Vinblastine	0.185775	0.0297451	0.415747	9.94877e-26	0.158922	0.143798
Vinblastine	0.357203	2.61671e-05	0.37029	1.62711e-20	0.155273	0.147799
Vorinostat	0.459984	1.06206e-09	0.569805	2.71618e-50	0.149132	0.138311
Vorinostat	0.455263	2.65336e-09	0.552247	4.68132e-47	0.162439	0.133046
Vorinostat	0.6182	5.70992e-17	0.513576	2.38046e-40	0.141183	0.134254
Vorinostat	0.373145	6.56001e-06	0.568593	7.90089e-52	0.181561	0.132548
Vorinostat	0.417654	9.3457e-07	0.566323	3.47526e-52	0.179427	0.125572
SN-38	0.204813	0.0105755	0.366582	1.02957e-18	0.207102	0.17021
SN-38	0.122272	0.137405	0.394401	7.08442e-22	0.193856	0.177371
SN-38	0.253997	0.0026461	0.357024	2.8107e-18	0.196248	0.176922
SN-38	0.200202	0.0208611	0.358042	1.56929e-18	0.188681	0.178316
SN-38	0.148732	0.100628	0.382957	1.59341e-21	0.197561	0.168404
5-Fluorouracil	0.354572	0.000454289	0.392851	4.56191e-13	0.168043	0.153235
5-Fluorouracil	0.144129	0.185515	0.450204	1.59052e-17	0.169601	0.146088
5-Fluorouracil	0.196684	0.0765531	0.418944	2.49603e-15	0.159607	0.144944
5-Fluorouracil	0.137015	0.241119	0.461926	4.66875e-19	0.204637	0.142065
5-Fluorouracil	0.367284	0.00150525	0.390376	1.03095e-13	0.169901	0.145915
