# Supplementary material for: A systematic analysis of genomics-based modeling approaches for prediction of drug response to cytotoxic chemotherapies
Source: BMC Med Genomics. 2019 Jun 17;12:87. doi: 10.1186/s12920-019-0519-2 (PMC6580596; doi:10.1186/s12920-019-0519-2)
Supplement: Supplementary file 26 — Spearman correlations and MAD scores using comparing tissue stratified and non-stratified models for a subset of the data as discussed in supplementary materials. (XLSX 68 kb) [file 12920_2019_519_MOESM26_ESM.xlsx]

## Sheet: DEG Uniform
	Rs Test	Ps Test	Rs Train	Ps Train	NMAD Test	NMAD Train
Bleomycin	0.0522803	0.783799	0.974769	1.06048e-78	0.280069	0.233772
Bleomycin	0.176863	0.349811	0.98752	1.40459e-96	0.264063	0.235149
Bleomycin	0.0380423	0.841806	0.979179	1.43926e-83	0.236084	0.247647
Bleomycin	-0.0629588	0.741011	0.987346	3.15793e-96	0.261215	0.247828
Bleomycin	-0.0945495	0.619203	0.984485	4.86717e-91	0.317312	0.233128
Cytarabine	0.0304783	0.872976	1	0	0.194466	0.195345
Cytarabine	0.41624	0.0221429	0.995083	2.37266e-120	0.209392	0.178037
Cytarabine	0.0438265	0.818125	0.999764	4.35084e-198	0.244834	0.163317
Cytarabine	0.326808	0.0779505	1	0	0.22077	0.189493
Cytarabine	0.00378198	0.984175	1	0	0.214835	0.181244
Docetaxel	-0.054505	0.774829	0.909209	1.00126e-46	0.232532	0.187198
Docetaxel	0.260067	0.165157	1	0	0.298214	0.170375
Docetaxel	0.240489	0.2005	0.994007	2.71984e-115	0.220391	0.196643
Docetaxel	0.177753	0.347352	0.855559	1.56026e-35	0.210329	0.187349
Docetaxel	0.110567	0.560798	0.998312	1.033e-147	0.226878	0.186545
Doxorubicin	0.330367	0.0745778	1	0	0.176423	0.194629
Doxorubicin	-0.139933	0.460807	0.852226	5.41281e-35	0.221869	0.182346
Doxorubicin	0.228921	0.223676	0.979554	4.97848e-84	0.187851	0.197654
Doxorubicin	0.136374	0.472401	0.987659	7.2862e-97	0.242796	0.183038
Doxorubicin	0.0028921	0.987898	0.991722	4.80629e-107	0.224442	0.189424
Etoposide	-0.0322581	0.865623	0.99684	1.16882e-131	0.259402	0.188076
Etoposide	-0.000667408	0.997207	1	0	0.21454	0.196198
Etoposide	-0.141268	0.456498	0.995986	1.54249e-125	0.25469	0.189381
Etoposide	0.313014	0.0921383	1	0	0.16306	0.218958
Etoposide	0.0998888	0.599457	0.993951	4.68045e-115	0.236642	0.19835
Gemcitabine	0.547942	0.00172162	0.974283	3.22416e-78	0.262007	0.231179
Gemcitabine	-0.0967742	0.610943	0.827821	2.10069e-31	0.255698	0.229629
Gemcitabine	0.186652	0.323344	0.989895	5.85741e-102	0.275641	0.215382
Gemcitabine	0.0963293	0.612591	0.995097	2.00874e-120	0.224632	0.230035
Gemcitabine	-0.0812013	0.669696	1	0	0.253723	0.240714
Mitomycin	0.121246	0.523321	0.990291	5.60581e-103	0.218528	0.18469
Mitomycin	0.0874305	0.64594	0.993854	1.19581e-114	0.218264	0.180478
Mitomycin	0.0215795	0.909883	0.987034	1.32029e-95	0.239232	0.184525
Mitomycin	0.147497	0.436677	0.982818	1.91049e-88	0.229296	0.195667
Mitomycin	-0.116796	0.538788	0.997708	7.0496e-140	0.201049	0.195118
Vinblastine	0.548387	0.00170374	0.90332	3.42425e-45	0.228034	0.155622
Vinblastine	0.332592	0.0725278	0.998208	3.52861e-146	0.181809	0.195145
Vinblastine	0.298776	0.108756	0.91539	1.87864e-48	0.252855	0.155695
Vinblastine	0.255172	0.173544	0.923168	7.99994e-51	0.23671	0.153004
Vinblastine	0.479867	0.00728516	0.902952	4.23791e-45	0.216643	0.160509
Vorinostat	0.265406	0.15634	0.977957	4.02334e-82	0.222805	0.136471
Vorinostat	0.404227	0.0267269	0.996	1.2577e-125	0.160068	0.143891
Vorinostat	0.546162	0.00179477	0.996222	4.34254e-127	0.160967	0.154059
Vorinostat	0.242269	0.197087	0.723877	9.57492e-21	0.215818	0.127374
Vorinostat	0.278309	0.136437	0.975498	1.91942e-79	0.202759	0.146861
SN-38	0.0353726	0.852783	0.930287	3.18542e-53	0.180057	0.177162
SN-38	0.503448	0.00456721	0.929697	5.14826e-53	0.300247	0.158366
SN-38	0.357063	0.052744	0.904202	2.04734e-45	0.231848	0.172954
SN-38	0.52525	0.00287831	0.999972	6.38905e-253	0.222689	0.184478
SN-38	0.289433	0.120819	0.919494	1.12884e-49	0.185645	0.176959

## Sheet: RAN DEG
	Rs Test	Ps Test	Rs Train	Ps Train	NMAD Test	NMAD Train
Bleomycin	0.319244	0.0855062	0.997465	2.67983e-137	0.227486	0.0175848
Bleomycin	0.135484	0.475323	0.997694	1.00651e-139	0.278562	0.0178426
Bleomycin	0.144828	0.445114	0.996361	4.78275e-128	0.296697	0.0197304
Bleomycin	0.26941	0.149953	0.992541	1.04943e-109	0.210993	0.0262113
Bleomycin	-0.0878754	0.644256	0.997805	5.47754e-141	0.293789	0.0179848
Cytarabine	0.254283	0.175101	0.880651	4.32154e-40	0.196299	0.0911382
Cytarabine	-0.0349277	0.854615	0.994694	2.09389e-118	0.244339	0.0213374
Cytarabine	-0.0674082	0.723395	0.928571	1.27069e-52	0.227145	0.0645448
Cytarabine	0.290768	0.119038	0.993527	2.50895e-113	0.221647	0.0222168
Cytarabine	0.116796	0.538788	0.871185	2.92847e-38	0.242418	0.0956341
Docetaxel	0.428254	0.0182256	0.942975	3.29198e-58	0.255782	0.0340944
Docetaxel	0.0656285	0.730425	0.971505	1.26437e-75	0.26091	0.0190535
Docetaxel	0.279199	0.135136	0.912494	1.2554e-47	0.237346	0.0489678
Docetaxel	0.532369	0.00245905	0.914362	3.71507e-48	0.218035	0.0526867
Docetaxel	0.422914	0.0198892	0.914307	3.85361e-48	0.157836	0.044442
Doxorubicin	-0.100334	0.597823	0.997035	2.77162e-133	0.340215	0.0175733
Doxorubicin	-0.0593993	0.755197	0.905125	1.1883e-45	0.236218	0.0809493
Doxorubicin	0.38109	0.0377311	0.881478	2.94068e-40	0.200576	0.106903
Doxorubicin	0.210234	0.264813	0.860803	2.06744e-36	0.232892	0.0985804
Doxorubicin	-0.121246	0.523321	0.603375	3.01902e-13	0.19004	0.169724
Etoposide	0.117241	0.537231	0.894007	5.88584e-43	0.257354	0.0693015
Etoposide	0.31168	0.0936089	0.868248	1.013e-37	0.205564	0.082718
Etoposide	0.354394	0.0546682	0.524988	7.48474e-10	0.228166	0.168041
Etoposide	0.170634	0.367309	0.56431	1.91713e-11	0.247629	0.159067
Etoposide	0.0914349	0.630845	0.998618	7.93324e-153	0.228298	0.0177062
Gemcitabine	0.0571746	0.764103	0.979568	4.78473e-84	0.292104	0.0380366
Gemcitabine	0.01802	0.924701	0.98254	4.88252e-88	0.293451	0.0317139
Gemcitabine	0.0896552	0.637536	0.98852	1.04657e-98	0.295916	0.0346759
Gemcitabine	-0.247164	0.18791	0.782263	5.18601e-26	0.293985	0.142714
Gemcitabine	-0.025584	0.893247	0.998173	1.09396e-145	0.337865	0.0187871
Mitomycin	0.123471	0.51567	0.818876	3.1552e-30	0.210857	0.103547
Mitomycin	-0.215128	0.253593	0.998055	4.39006e-144	0.343774	0.00366604
Mitomycin	-0.135039	0.476787	0.999104	6.27966e-164	0.246991	0.00946925
Mitomycin	0.0767519	0.68686	0.998972	2.07467e-160	0.200755	0.00681757
Mitomycin	0.315684	0.0892497	0.995333	1.09942e-121	0.255915	0.0258558
Vinblastine	0.317909	0.0868957	0.932002	7.70468e-54	0.215388	0.0445143
Vinblastine	0.485651	0.00651613	0.889847	5.0336e-42	0.174102	0.0603148
Vinblastine	0.517686	0.00338992	0.99975	1.26763e-196	0.151861	0.000560786
Vinblastine	-0.0456062	0.810869	0.977992	3.66965e-82	0.203482	0.0381348
Vinblastine	0.30723	0.0986396	0.905348	1.04164e-45	0.169903	0.0616172
Vorinostat	0.324138	0.0805562	0.976811	7.74102e-81	0.182999	0.0257578
Vorinostat	0.157731	0.405157	0.787214	1.56246e-26	0.225432	0.109649
Vorinostat	0.644049	0.000122823	0.962727	7.4572e-69	0.188946	0.0475292
Vorinostat	0.412236	0.0235929	0.976741	9.21623e-81	0.19377	0.0486606
Vorinostat	0.523471	0.00299227	0.974957	6.86612e-79	0.184829	0.0442081
SN-38	0.032703	0.863786	0.995993	1.39296e-125	0.229575	0.0193958
SN-38	0.3099	0.0955973	0.996896	4.11064e-132	0.168383	0.0212704
SN-38	0.0215795	0.909883	0.879589	7.05975e-40	0.230068	0.0841343
SN-38	0.00689655	0.971147	0.999194	1.19477e-166	0.258219	0.00456328
SN-38	0.325028	0.0796803	0.995396	4.97108e-122	0.184089	0.0233046

## Sheet: RAN HIST
	Rs Test	Ps Test	Rs Train	Ps Train	NMAD Test	NMAD Train
Bleomycin	0.148585	0.433266	0.407767	3.78843e-06	0.267576	0.220194
Bleomycin	0.0707633	0.710203	0.430537	9.18947e-07	0.278156	0.219445
Bleomycin	-0.0240269	0.899711	0.514574	1.8302e-09	0.273423	0.206959
Bleomycin	-0.0221855	0.907363	0.543884	1.36475e-10	0.20373	0.218366
Bleomycin	0.0745511	0.695407	0.495675	8.60435e-09	0.257107	0.224296
Cytarabine	0.20395	0.279685	0.56967	1.11999e-11	0.211287	0.179715
Cytarabine	0.0317043	0.867909	0.580017	3.8592e-12	0.225599	0.160425
Cytarabine	0.00840715	0.964831	0.488733	1.48445e-08	0.222077	0.181874
Cytarabine	0.202579	0.283001	0.478919	3.14425e-08	0.226285	0.174827
Cytarabine	0.0554142	0.771172	0.517353	1.44588e-09	0.228495	0.187891
Docetaxel	0.102682	0.589233	0.542559	1.54305e-10	0.279531	0.136475
Docetaxel	-0.121479	0.522518	0.585171	2.23798e-12	0.26433	0.126182
Docetaxel	0.158698	0.402246	0.478274	3.30063e-08	0.248149	0.157928
Docetaxel	0.219886	0.242988	0.488439	1.51864e-08	0.266012	0.134605
Docetaxel	0.227946	0.225707	0.453925	1.9186e-07	0.172488	0.211604
Doxorubicin	0.0386744	0.839211	0.542594	1.53808e-10	0.218134	0.178051
Doxorubicin	-0.0154942	0.935232	0.518068	1.36035e-09	0.221943	0.176043
Doxorubicin	0.264346	0.158063	0.469282	6.42428e-08	0.215644	0.192984
Doxorubicin	0.291357	0.118257	0.4602	1.23488e-07	0.238465	0.183042
Doxorubicin	-0.020295	0.915227	0.515606	1.67731e-09	0.185165	0.182548
Etoposide	0.0974993	0.60826	0.596251	6.71221e-13	0.236747	0.172115
Etoposide	0.400548	0.0282761	0.52162	1.00272e-09	0.175558	0.184015
Etoposide	0.360611	0.0502701	0.537169	2.5291e-10	0.233106	0.181137
Etoposide	0.318628	0.0861449	0.568083	1.3145e-11	0.25147	0.173644
Etoposide	0.461349	0.0102843	0.566786	1.49744e-11	0.209799	0.177828
Gemcitabine	0.0478717	0.801655	0.467799	7.15678e-08	0.264697	0.245691
Gemcitabine	0.0427467	0.822534	0.433493	7.58725e-07	0.276689	0.234508
Gemcitabine	0.231621	0.218111	0.414997	2.44343e-06	0.221931	0.253594
Gemcitabine	0.0441258	0.816903	0.447283	3.02951e-07	0.271817	0.236379
Gemcitabine	0.00499017	0.979121	0.489012	1.45254e-08	0.316069	0.218831
Mitomycin	0.278063	0.136799	0.545538	1.16987e-10	0.208171	0.165512
Mitomycin	0.279	0.135426	0.545854	1.13581e-10	0.274544	0.164642
Mitomycin	0.149792	0.429497	0.604759	2.57919e-13	0.209476	0.153421
Mitomycin	0.0211175	0.911805	0.569344	1.15755e-11	0.203531	0.157842
Mitomycin	0.446817	0.0133107	0.526208	6.72692e-10	0.25646	0.175571
Vinblastine	0.152445	0.421273	0.333962	0.000193241	0.230351	0.161152
Vinblastine	-0.108473	0.568289	0.279291	0.00200717	0.194285	0.169994
Vinblastine	-0.123781	0.514607	0.336295	0.000173098	0.177128	0.163017
Vinblastine	-0.168263	0.374103	0.389134	1.12028e-05	0.190006	0.15896
Vinblastine	-0.282936	0.129771	0.424802	1.32586e-06	0.169818	0.16712
Vorinostat	0.336044	0.0694329	0.642111	2.70633e-15	0.173002	0.158884
Vorinostat	0.168951	0.372124	0.686861	4.6816e-18	0.225522	0.148282
Vorinostat	0.31468	0.0903278	0.60132	3.80919e-13	0.221725	0.151748
Vorinostat	0.357109	0.0527118	0.567114	1.44898e-11	0.233667	0.165975
Vorinostat	0.149421	0.430652	0.579734	3.97531e-12	0.217034	0.164402
SN-38	-0.0753323	0.692369	0.568691	1.23643e-11	0.210664	0.169255
SN-38	0.267977	0.152218	0.514936	1.7751e-09	0.196816	0.182751
SN-38	-0.0939235	0.621536	0.560684	2.74286e-11	0.232023	0.156172
SN-38	0.143143	0.450482	0.577178	5.1886e-12	0.22986	0.162014
SN-38	0.362214	0.0491832	0.471761	5.35698e-08	0.207724	0.18105
